# Supplementary material for: Protein Expression Analysis of an In Vitro Murine Model of Prostate Cancer Progression: Towards Identification of High-Potential Therapeutic Targets
Source: J Pers Med. 2020 Aug 10;10(3):83. doi: 10.3390/jpm10030083 (PMC7565308; doi:10.3390/jpm10030083)
Supplement: Supplementary file 1 [file jpm-10-00083-s001.zip]

Archive with 6 entries (6 files):
- Supplementary Figure 1.tif
- Supplementary Table 1.xlsx
- Supplementary Table 2.xlsx
- Supplementary Table 3.xlsx
- Supplementary Table 4.xlsx
- Supplementary Table 5.xlsx
