# Supplementary material for: Protein Expression Analysis of an In Vitro Murine Model of Prostate Cancer Progression: Towards Identification of High-Potential Therapeutic Targets
Source: J Pers Med. 2020 Aug 10;10(3):83. doi: 10.3390/jpm10030083 (PMC7565308; doi:10.3390/jpm10030083)
Supplement: Supplementary file 1 [file jpm-10-00083-s001.zip › Supplementary Table 1.xlsx]

## Sheet: Sheet1
Supplementary Table 1. Altered differential protein spots in the PLum-AI cells vs. PLum-AD cells. A total of 99 altered differential protein spots were identified in PLum-AI cells as compared to PLum-AD cells under significance less than 0.05. (45 increased and 54 decreased, PLum-AI cells vs. PLum-AD cells)
Row	Protein Accession Number	Identified protein	Gene Name	Molecular Weight (Daltons)	LogFC	Fold Change	p-value	Mean AD_cells	Mean AI_cells	Median AD_cells	Median AI_cells	Delta	AD_cells_1	AD_cells_2	AD_cells_3	AI_cells_1	AI_cells_2	AI_cells_3
1	P29477	Nitric oxide synthase, inducible	Nos2	130575	Infinity	Infinity	0.0421146	0	2.1447	0	1.8978	2.1447	0	0	0	1.0257	1.8978	3.5106
2	Q4KMM3	Oxidation resistance protein 1	Oxr1	95912	Infinity	Infinity	0.00617955	0	5.5094	0	5.6934	5.5094	0	0	0	6.154	5.6934	4.6808
3	Q8BH04	Phosphoenolpyruvate carboxykinase [GTP], mitochondrial	Pck2	70528	Infinity	Infinity	0.0210756	0	2.04833	0	1.8978	2.04833	0	0	0	3.077	1.8978	1.1702
4	Q60760	Growth factor receptor-bound protein 10	Grb10	70585	Infinity	Infinity	0.000486369	0	2.4128	0	2.3404	2.4128	0	0	0	2.0513	2.8467	2.3404
5	P24270	Catalase	Cat	59795	Infinity	Infinity	0.0369556	0	1.36457	0	1.1702	1.36457	0	0	0	1.0257	1.8978	1.1702
6	Q64669	NAD(P)H dehydrogenase [quinone] 1	Nqo1	30960	Infinity	Infinity	0.00065515	0	3.48667	0	3.5106	3.48667	0	0	0	4.1027	2.8467	3.5106
7	O88587	Catechol O-methyltransferase	Comt	29486	Infinity	Infinity	0.0139442	0	2.02273	0	2.0513	2.02273	0	0	0	2.0513	2.8467	1.1702
8	P62281	40S ribosomal protein S11	Rps11	18431	Infinity	Infinity	0.024437	0	3.4129	0	3.7956	3.4129	0	0	0	4.1027	3.7956	2.3404
9	P21981	Protein-glutamine gamma-glutamyltransferase 2	Tgm2	77061	4.46713	22.1177	0.00388032	0.30098	6.657	0	7.0212	6.35602	0	0.90294	0	8.2053	4.7445	7.0212
10	Q9D1A2	Cytosolic non-specific dipeptidase	Cndp2	52767	3.64098	12.4751	0.0158846	0.30098	3.75477	0	3.7956	3.45379	0	0.90294	0	5.1283	3.7956	2.3404
11	Q9DCX2	ATP synthase subunit d, mitochondrial	Atp5h	18749	3.18801	9.11351	0.00492859	0.60734	5.535	0.90294	4.7445	4.92766	0	0.90294	0.91908	7.1797	4.7445	4.6808
12	P28063	Proteasome subunit beta type-8	Psmb8	30260	3.18194	9.07527	0.028732	0.30636	2.7803	0	2.3404	2.47394	0	0	0.91908	4.1027	1.8978	2.3404
13	P35282	Ras-related protein Rab-21	Rab21	24106	3.0182	8.10153	0.00946969	0.30098	2.4384	0	2.3404	2.13742	0	0.90294	0	3.077	1.8978	2.3404
14	P47738	Aldehyde dehydrogenase, mitochondrial	Aldh2	56538	2.32896	5.02444	0.000451313	1.99403	10.0189	1.8059	10.257	8.02484	3.2571	1.8059	0.91908	10.257	10.438	9.3616
15	Q9JMH6	Full=Thioredoxin reductase 1	Txnrd1	67084	2.22267	4.66757	0.0183421	1.33653	6.23837	1.8382	7.0212	4.90183	2.1714	0	1.8382	4.1027	7.5912	7.0212
16	Q99NB9	Splicing factor 3B subunit 1	Sf3b1	145816	2.18132	4.53568	0.00454135	0.60734	2.7547	0.90294	2.8467	2.14736	0	0.90294	0.91908	3.077	2.8467	2.3404
17	P47758	Signal recognition particle receptor subunit beta	Srprb	29579	2.16856	4.49576	0.0300947	0.612733	2.7547	0	2.8467	2.14197	0	0	1.8382	3.077	2.8467	2.3404
18	Q62351	Transferrin receptor protein 1	Tfrc	85731	2.02395	4.06696	0.0257772	1.33653	5.43563	1.8382	6.154	4.0991	2.1714	0	1.8382	6.154	6.6423	3.5106
19	Q64378	Peptidyl-prolyl cis-trans isomerase FKBP5	Fkbp5	50966	1.85871	3.62683	0.0311305	0.974633	3.53483	1.0857	3.077	2.5602	1.0857	0	1.8382	3.077	2.8467	4.6808
20	Q8VDN2	Full=Sodium/potassium-transporting ATPase subunit alpha-1	Atp1a1	112982	1.8237	3.53988	0.0261481	1.63213	5.77753	1.8059	6.6423	4.14541	2.1714	1.8059	0.91908	7.1797	6.6423	3.5106
21	Q8R180	ERO1-like protein alpha	Ero1a	54084	1.78244	3.44007	0.0028396	3.15313	10.847	3.6117	10.438	7.69387	2.1714	3.6117	3.6763	9.231	10.438	12.872
22	P26443	Glutamate dehydrogenase 1, mitochondrial	Glud1	61337	1.76225	3.39226	0.0313252	3.4649	11.7538	2.7088	9.4889	8.28893	2.1714	2.7088	5.5145	16.411	9.4889	9.3616
23	Q8VDM4	26S proteasome non-ATPase regulatory subunit 2	Psmd2	100203	1.37118	2.58682	0.0189621	3.81603	9.8714	3.6763	10.257	6.05537	3.2571	4.5147	3.6763	10.257	12.336	7.0212
24	Q9CYA0	Cysteine-rich with EGF-like domain protein 2	Creld2	38220	1.2856	2.43783	0.0364361	1.27023	3.0966	1.0857	2.8467	1.82637	1.0857	1.8059	0.91908	4.1027	2.8467	2.3404
25	P67778	Prohibitin	Phb	29820	1.28437	2.43575	0.0186623	3.1424	7.6541	2.1714	7.5912	4.5117	2.1714	5.4176	1.8382	7.1797	7.5912	8.1914
26	Q9R0P3	S-formylglutathione hydrolase	Esd	31320	1.28319	2.43376	0.00214514	5.4589	13.2857	5.4284	12.336	7.82677	5.4284	4.5147	6.4336	12.308	12.336	15.213
27	Q9DCT8	Cysteine-rich protein 2	Crip2	22727	1.27031	2.41213	0.0017435	1.5766	3.80297	1.8059	3.7956	2.22637	1.0857	1.8059	1.8382	4.1027	3.7956	3.5106
28	O88342	WD repeat-containing protein 1	Wdr1	66407	1.21693	2.32451	0.0318049	2.23406	5.1931	2.1714	4.7445	2.95904	2.1714	3.6117	0.91908	6.154	4.7445	4.6808
29	P14131	Full=40S ribosomal protein S16	Rps16	16445	1.12278	2.17766	0.0228082	2.23947	4.8768	2.1714	4.6808	2.63733	2.1714	2.7088	1.8382	6.154	3.7956	4.6808
30	Q61553	Fascin	Fscn1	54508	1.07264	2.10328	0.0475753	4.1833	8.79867	4.3428	8.54	4.61537	4.3428	3.6117	4.5954	6.154	8.54	11.702
31	P20152	Vimentin	Vim	53688	1.01051	2.01462	0.000359306	24.5263	49.4113	24.379	48.394	24.885	27.142	24.379	22.058	47.181	48.394	52.659
32	Q64727	Vinculin	Vcl	116717	0.936983	1.91452	0.030418	6.9638	13.3323	6.4336	13.334	6.36853	5.4284	9.0294	6.4336	13.334	16.131	10.532
33	P80317	T-complex protein 1 subunit zeta	Cct6a	58004	0.927192	1.90157	0.0335145	6.84557	13.0173	6.4336	11.387	6.17177	8.6855	5.4176	6.4336	11.282	11.387	16.383
34	P17182	Alpha-enolase	Eno1	47141	0.82095	1.76657	0.0363914	17.5627	31.0257	15.624	33.211	13.463	21.714	15.35	15.624	23.59	33.211	36.276
35	P60335	Poly(rC)-binding protein 1	Pcbp1	37498	0.812558	1.75632	0.00373598	4.17793	7.3378	4.3428	7.1797	3.15987	4.3428	4.5147	3.6763	7.1797	6.6423	8.1914
36	P70670 (+1)	Nascent polypeptide-associated complex subunit alpha, muscle-specific form	Naca	220499	0.81216	1.75584	0.0194316	4.79067	8.41163	4.5147	9.231	3.62097	4.3428	4.5147	5.5145	9.231	6.6423	9.3616
37	Q922B2	Aspartate--tRNA ligase, cytoplasmic	Dars	57147	0.809578	1.7527	0.0454171	4.72973	8.2898	5.4176	7.5912	3.56007	3.2571	5.4176	5.5145	10.257	7.5912	7.0212
38	Q60605	Myosin light polypeptide 6	Myl6	16930	0.732506	1.66152	0.047414	5.09163	8.45987	5.4176	8.2053	3.36823	4.3428	5.4176	5.5145	8.2053	6.6423	10.532
39	P48678	Prelamin-A/C	Lmna	74238	0.730247	1.65892	0.0132482	14.549	24.1357	15.624	24.616	9.58667	16.285	11.738	15.624	24.616	20.876	26.915
40	Q08288	Full=Cell growth-regulating nucleolar protein	Lyar	43736	0.71268	1.63885	0.0244078	3.15313	5.1675	3.6117	5.1283	2.01437	2.1714	3.6117	3.6763	5.1283	5.6934	4.6808
41	P05064	Fructose-bisphosphate aldolase A	Aldoa	39356	0.655862	1.57556	0.0179554	7.6428	12.0417	7.2235	12.308	4.39887	6.5141	7.2235	9.1908	12.308	13.285	10.532
42	Q9CZ13	Cytochrome b-c1 complex subunit 1, mitochondrial	Uqcrc1	52852	0.610616	1.52691	0.0407846	3.2087	4.8994	3.2571	4.7445	1.6907	3.2571	3.6117	2.7573	4.1027	4.7445	5.851
43	P52480	Full=Pyruvate kinase PKM	Pkm	57845	0.584439	1.49946	0.0460675	39.2387	58.8367	37.02	62.627	19.598	34.742	37.02	45.954	47.181	62.627	66.702
44	Q8VDD5	Myosin-9	Myh9	226372	0.427686	1.34507	0.0163876	48.1393	64.751	47.77	66.702	16.6117	47.77	43.341	53.307	68.72	58.831	66.702
45	P97384	Annexin A11	Anxa11	54079	0.314436	1.24353	0.0314997	6.1164	7.6059	6.3206	7.5912	1.4895	6.5141	6.3206	5.5145	8.2053	7.5912	7.0212
46	P68254	14-3-3 protein theta	Ywhaq	27778	-0.188656	-1.1397	0.0445082	13.4473	11.799	13.028	11.702	-1.64833	13.028	14.447	12.867	12.308	11.387	11.702
47	P68372	Tubulin beta-4B chain	Tubb4b	49831	-0.252861	-1.19157	0.0332205	55.309	46.417	55.079	47.181	-8.892	57.541	55.079	53.307	47.181	41.751	50.319
48	Q02053	Ubiquitin-like modifier-activating enzyme 1	Uba1	117809	-0.491697	-1.4061	0.00402611	16.1097	11.457	16.253	11.387	-4.65267	17.371	16.253	14.705	11.282	11.387	11.702
49	Q8R1B4	Eukaryotic translation initiation factor 3 subunit C	Eif3c	105531	-0.605646	-1.52166	0.0122934	4.78527	3.14477	4.5954	3.077	-1.6405	4.3428	5.4176	4.5954	3.077	2.8467	3.5106
50	P50543	Protein S100-A11	S100a11	11083	-0.61809	-1.53484	0.0341393	8.41677	5.4838	8.1264	5.1283	-2.93297	9.7712	8.1264	7.3527	5.1283	6.6423	4.6808
51	Q9D819	Inorganic pyrophosphatase	Ppa1	32667	-0.664731	-1.58527	0.0186321	10.9735	6.92213	11.943	7.0212	-4.05133	11.943	9.0294	11.948	6.154	7.5912	7.0212
52	P18760	Cofilin-1	Cfl1	18560	-0.706986	-1.63239	0.0358609	12.8903	7.8966	14.114	7.1797	-4.99373	14.114	14.447	10.11	7.1797	9.4889	7.0212
53	P27546	Microtubule-associated protein 4	Map4	117429	-0.878948	-1.83903	0.00435604	4.4843	2.4384	4.5147	2.3404	-2.0459	4.3428	4.5147	4.5954	3.077	1.8978	2.3404
54	Q8C1B7	Septin-11	Sept11	49695	-0.893845	-1.85812	0.0364872	5.20807	2.80287	4.5954	2.8467	-2.4052	6.5141	4.5147	4.5954	2.0513	2.8467	3.5106
55	P30416	Peptidyl-prolyl cis-trans isomerase FKBP4	Fkbp4	51572	-0.97053	-1.95956	0.0146179	5.398	2.7547	5.4176	2.8467	-2.6433	4.3428	5.4176	6.4336	3.077	2.8467	2.3404
56	Q99MN1	Lysine--tRNA ligase	Kars	67840	-1.03368	-2.04724	0.000839254	7.08563	3.46107	7.2235	3.5106	-3.62457	7.5998	7.2235	6.4336	3.077	3.7956	3.5106
57	P48962	ADP/ATP translocase 1	Slc25a4	32904	-1.04493	-2.06327	0.0263505	8.65137	4.19303	8.6855	4.1027	-4.45833	8.6855	10.835	6.4336	4.1027	3.7956	4.6808
58	P10107	Annexin A1	Anxa1	38734	-1.06427	-2.09112	0.0202063	22.081	10.5594	20.628	11.702	-11.5216	20.628	18.962	26.653	13.334	6.6423	11.702
59	P13020	Gelsolin	Gsn	85942	-1.06468	-2.0917	0.0161549	2.90773	1.39013	2.7573	1.1702	-1.5176	3.2571	2.7088	2.7573	2.0513	0.94889	1.1702
60	Q60932	Voltage-dependent anion-selective channel protein 1	Vdac1	32351	-1.2973	-2.45768	0.000898917	5.15253	2.0965	5.4284	2.0513	-3.05603	5.4284	4.5147	5.5145	2.0513	1.8978	2.3404
61	Q60864	Stress-induced-phosphoprotein 1	Stip1	62582	-1.31333	-2.48515	0.00207887	8.60127	3.46107	8.2717	3.5106	-5.1402	7.5998	9.9323	8.2717	3.077	3.7956	3.5106
62	P62827	GTP-binding nuclear protein Ran	Ran	24423	-1.34013	-2.53174	0.032504	6.41737	2.53477	6.5141	1.8978	-3.8826	6.5141	7.2235	5.5145	1.0257	1.8978	4.6808
63	P62830	60S ribosomal protein L23	Rpl23	14865	-1.35371	-2.55569	0.00226411	4.4843	1.75463	4.5147	1.8978	-2.72967	4.3428	4.5147	4.5954	1.0257	1.8978	2.3404
64	Q76MZ3	Serine/threonine-protein phosphatase 2A 65 kDa regulatory subunit A alpha isoform	Ppp2r1a	65323	-1.37618	-2.5958	0.0234717	8.60127	3.31353	8.2717	3.077	-5.28773	7.5998	9.9323	8.2717	3.077	5.6934	1.1702
65	P17879	Heat shock 70 kDa protein 1B	Hspa1b	70176	-1.3879	-2.61698	0.0209396	12.1163	4.6299	11.948	5.1283	-7.48643	10.857	13.544	11.948	5.1283	7.5912	1.1702
66	O55131	Septin-7	Sept7	50550	-1.43358	-2.70117	0.0408822	3.81603	1.41273	3.6763	1.8978	-2.4033	3.2571	4.5147	3.6763	0	1.8978	2.3404
67	Q8BGQ7	Alanine--tRNA ligase, cytoplasmic	Aars	106909	-1.48236	-2.79405	0.0112705	14.3037	5.11933	14.705	5.6934	-9.18433	17.371	10.835	14.705	6.154	5.6934	3.5106
68	Q99K85	Phosphoserine aminotransferase	Psat1	40473	-1.49939	-2.82723	0.00139915	7.0301	2.48657	7.2235	2.0513	-4.54353	6.5141	7.2235	7.3527	2.0513	1.8978	3.5106
69	Q6IRU2	Tropomyosin alpha-4 chain	Tpm4	28468	-1.53633	-2.90056	0.00193146	8.90763	3.071	9.1908	3.077	-5.83663	7.5998	9.9323	9.1908	3.077	3.7956	2.3404
70	P62814	V-type proton ATPase subunit B, brain isoform	Atp6v1b2	56551	-1.57716	-2.98382	0.0283655	2.90773	0.9745	2.7573	1.0257	-1.93323	3.2571	2.7088	2.7573	1.0257	1.8978	0
71	P99029	Peroxiredoxin-5, mitochondrial	Prdx5	21897	-1.70335	-3.25656	0.0397494	5.87093	1.8028	5.4176	1.8978	-4.06813	7.5998	5.4176	4.5954	0	1.8978	3.5106
72	Q9Z110	Delta-1-pyrroline-5-carboxylate synthase	Aldh18a1	87266	-1.71144	-3.27487	0.0487843	5.51443	1.68386	5.5145	0.94889	-3.83057	6.5141	4.5147	5.5145	4.1027	0.94889	0
73	O70400	PDZ and LIM domain protein 1	Pdlim1	35774	-1.76817	-3.40621	0.00550271	3.5706	1.04826	3.6117	1.0257	-2.52234	4.3428	3.6117	2.7573	1.0257	0.94889	1.1702
74	P08003	Protein disulfide-isomerase A4	Pdia4	71982	-1.79984	-3.48182	0.0218069	5.09703	1.4639	4.5147	2.0513	-3.63313	4.3428	4.5147	6.4336	2.0513	0	2.3404
75	Q78PY7	Staphylococcal nuclease domain-containing protein 1	Snd1	102088	-1.92258	-3.791	0.00893211	3.87693	1.02267	3.6763	1.1702	-2.85427	4.3428	3.6117	3.6763	0	1.8978	1.1702
76	Q3THE2 (+1)	Myosin regulatory light chain 12B	Myl12b	19779	-1.96631	-3.90768	0.00185358	6.6682	1.70643	7.2235	1.8978	-4.96177	5.4284	7.2235	7.3527	2.0513	1.8978	1.1702
77	Q9DAW9	Calponin-3	Cnn3	36429	-1.97137	-3.9214	0.0137755	3.8214	0.9745	3.6117	1.0257	-2.8469	3.2571	3.6117	4.5954	1.0257	1.8978	0
78	P47226	Testin	Tes	47983	-2.10006	-4.28726	0.00611222	4.17793	0.9745	4.3428	1.0257	-3.20343	4.3428	4.5147	3.6763	1.0257	1.8978	0
79	P19096	Fatty acid synthase	Fasn	272428	-2.1356	-4.3942	0.0142725	14.3487	3.26537	12.641	4.1027	-11.0833	18.457	12.641	11.948	4.1027	5.6934	0
80	Q8VH51	RNA-binding protein 39	Rbm39	59407	-2.16998	-4.50016	0.0432497	2.8468	0.6326	2.7573	0	-2.2142	2.1714	3.6117	2.7573	0	1.8978	0
81	P16546	Spectrin alpha chain, non-erythrocytic 1	Sptan1	284597	-2.1906	-4.56495	0.000350284	4.78527	1.04826	4.5954	1.0257	-3.737	4.3428	5.4176	4.5954	1.0257	0.94889	1.1702
82	O55023	Inositol monophosphatase 1	Impa1	30436	-2.28781	-4.88314	0.00411297	3.21407	0.658197	3.2571	0.94889	-2.55587	3.2571	2.7088	3.6763	1.0257	0.94889	0
83	P34022	Ran-specific GTPase-activating protein	Ranbp1	23596	-2.34262	-5.07224	0.0192414	3.2087	0.6326	3.2571	0	-2.5761	3.2571	3.6117	2.7573	0	1.8978	0
84	Q9CZY3	Ubiquitin-conjugating enzyme E2 variant 1	Ube2v1	16355	-2.51639	-5.72149	0.0384615	3.76587	0.658197	3.6117	0.94889	-3.10767	2.1714	3.6117	5.5145	1.0257	0.94889	0
85	Q9JKF1	Ras GTPase-activating-like protein IQGAP1	Iqgap1	188742	-2.54468	-5.83479	8.49898e-05	6.1164	1.04826	6.3206	1.0257	-5.06814	6.5141	6.3206	5.5145	1.0257	0.94889	1.1702
86	Q9EQH3	Vacuolar protein sorting-associated protein 35	Vps35	91713	-2.64009	-6.23369	0.0140321	6.8348	1.09643	7.2235	0.94889	-5.73837	8.6855	7.2235	4.5954	0	0.94889	2.3404
87	Q69ZN7	Myoferlin	Myof	233324	-2.74801	-6.71791	0.00405597	6.71833	1.00006	6.5141	0.94889	-5.71827	6.5141	8.1264	5.5145	2.0513	0.94889	0
88	Q00PI9	Heterogeneous nuclear ribonucleoprotein U-like protein 2	Hnrnpul2	84940	-infinity	-infinity	0.0465617	3.1478	0	2.7573	0	-3.1478	2.1714	4.5147	2.7573	0	0	0
89	Q6P1B1	Xaa-Pro aminopeptidase 1	Xpnpep1	69591	-infinity	-infinity	0.00292699	2.85217	0	2.7088	0	-2.85217	2.1714	2.7088	3.6763	0	0	0
90	Q8JZK9	Hydroxymethylglutaryl-CoA synthase, cytoplasmic	Hmgcs1	57569	-infinity	-infinity	0.049326	4.66703	0	4.5954	0	-4.66703	7.5998	1.8059	4.5954	0	0	0
91	Q8VI94	2'-5'-oligoadenylate synthase-like protein 1	Oasl1	59088	-infinity	-infinity	0.00243304	2.8468	0	2.7573	0	-2.8468	2.1714	3.6117	2.7573	0	0	0
92	Q64282	Interferon-induced protein with tetratricopeptide repeats 1	Ifit1	53737	-infinity	-infinity	0.00539419	2.54583	0	2.7088	0	-2.54583	2.1714	2.7088	2.7573	0	0	0
93	Q8CAY6	Acetyl-CoA acetyltransferase, cytosolic	Acat2	41298	-infinity	-infinity	0.0406378	2.3004	0	1.8382	0	-2.3004	3.2571	1.8059	1.8382	0	0	0
94	Q920E5	Farnesyl pyrophosphate synthase	Fdps	40582	-infinity	-infinity	0.00802929	11.1292	0	10.835	0	-11.1292	15.2	10.835	7.3527	0	0	0
95	Q99JW5	Epithelial cell adhesion molecule	Epcam	35019	-infinity	-infinity	0.00274003	6.06087	0	6.3206	0	-6.06087	5.4284	6.3206	6.4336	0	0	0
96	P70677	Caspase-3	Casp3	31475	-infinity	-infinity	0.00539419	2.54583	0	2.7088	0	-2.54583	2.1714	2.7088	2.7573	0	0	0
97	Q62393	Tumor protein D52	Tpd52	24313	-infinity	-infinity	0.00361214	1.9385	0	1.8382	0	-1.9385	2.1714	1.8059	1.8382	0	0	0
98	P61967	AP-1 complex subunit sigma-1A	Ap1s1	18733	-infinity	-infinity	0.0497788	1.63751	0	1.8382	0	-1.63751	2.1714	0.90294	1.8382	0	0	0
99	Q9CR51	V-type proton ATPase subunit G 1	Atp6v1g1	13724	-infinity	-infinity	0.042959	1.27023	0	1.0857	0	-1.27023	1.0857	1.8059	0.91908	0	0	0
