# Supplementary material for: Protein Expression Analysis of an In Vitro Murine Model of Prostate Cancer Progression: Towards Identification of High-Potential Therapeutic Targets
Source: J Pers Med. 2020 Aug 10;10(3):83. doi: 10.3390/jpm10030083 (PMC7565308; doi:10.3390/jpm10030083)
Supplement: Supplementary file 1 [file jpm-10-00083-s001.zip › Supplementary Table 2.xlsx]

## Sheet: Relation reference
Supplementary Table 2. Biological statistically significant protein interaction analysis in PLum-AI cells vs. PLum-AD cells.
Name	Type	Description	Connectivity	Local Connectivity	Indegree	Outdegree	Owner	Organism	Swiss-Prot Accession	Ontology	Source	PubChem SID	Alias	CAS ID	ChEBI ID	Found In Pathways	GeneSetOrigin	GO Cellular Component
ATP1A1	Protein	ATPase, Na+/K+ transporting, alpha 1 polypeptide	201	1	0	1		Homo sapiens, Mus musculus, Rattus norvegicus	P05023, Q8VDN2, P06685, B2RBR6, B7Z2T5, B7Z3U6, F5H3A1, Q16689, Q6LDM4, Q9UCN1 <more data available...>				RP4-655J12.1, sodium/potassium-transporting ATPase subunit alpha-1, sodium pump 1, Na+/K+ ATPase 1, Na,K-ATPase alpha-1 subunit, sodium pump subunit alpha-1, Na+, K+ ATPase alpha subunit, Na(+)/K(+) ATPase alpha-1 subunit, Na, K-ATPase, alpha-A catalytic polypeptide, sodium-potassium-ATPase, alpha 1 polypeptide <more data available...>			Age-Related Cataract, Proteins Involved in Pathogenesis of Cataract, Changes of Homeostasis in Myocardial Ischemia, Neighbors of cell migration, Neighbors of cell proliferation, Neighbors of cell differentiation, Neighbors of Death, Neighbors of endocytosis, Neighbors of Ischemia, Neighbors of immune response <more data available...>		membrane, membrane raft, integral component of membrane, T-tubule, sodium:potassium-exchanging ATPase complex, caveola, apical plasma membrane, basolateral plasma membrane, plasma membrane, Golgi apparatus <more data available...>
VDAC1	Protein	voltage-dependent anion channel 1	231	1	0	1		Homo sapiens, Mus musculus, Rattus norvegicus	B3KTS5, P21796, Q60932, Q9Z2L0, B3KVK4, D3DQ93, Q5FVE7, Q9UIQ5, Q9UPL0, B1ASZ9 <more data available...>				PORIN, VDAC-1, voltage-dependent anion-selective channel protein 1, porin 31HL, porin 31HM, plasmalemmal porin, outer mitochondrial membrane protein porin 1, Vdac5, AL033343, RP23-289H16.1 <more data available...>			SOD1 Mutation in Amyotrophic Lateral Sclerosis, Myocardial Ischemia/Reperfusion Injury, Myocardial Infarction, New Combined Pathway 3hits 48 vs 7days clus2, New Combined Pathway 3hits 48 vs 7days cluster 1, Neighbors of oxidative stress, Neighbors of apoptosis, Neighbors of Injuries, Neighbors of Alzheimer Disease, Neighbors of cell death <more data available...>		membrane, integral component of membrane, pore complex, mitochondrial outer membrane, mitochondrial inner membrane, mitochondrial nucleoid, protein complex, plasma membrane, mitochondrion
ALDH2	Protein	aldehyde dehydrogenase 2 family (mitochondrial)	333	4	0	4		Homo sapiens, Mus musculus, Rattus norvegicus	P05091, P47738, Q544B1, P11884, Q6Q288, Q6Q289, Q6Q290, Q8K3V8, Q91ZD7, B4DW54 <more data available...>				ALDM, ALDHI, ALDH-E2, aldehyde dehydrogenase, mitochondrial, ALDH class 2, liver mitochondrial ALDH, acetaldehyde dehydrogenase 2, nucleus-encoded mitochondrial aldehyde dehydrogenase 2, Ahd5, Ahd-5 <more data available...>			Dopamine Metabolism in Parkinson's Disease, Neighbors of apoptosis, Neighbors of cell growth, Neighbors of cell proliferation, Neighbors of Heart Diseases, Neighbors of superoxide anion generation, Neighbors of Diabetes Mellitus, Neighbors of contraction, Neighbors of Neoplasms, Neighbors of Hypertension <more data available...>		mitochondrial matrix, mitochondrion
COMT	Protein	catechol-O-methyltransferase	519	2	0	2		Homo sapiens, Mus musculus, Rattus norvegicus	P21964, O88587, F2W8B0, P22734, A8MPV9, Q6IB07, Q6ICE6, Q91XH4				catechol O-methyltransferase, Comt1, D16Wsu103e, D330014B15Rik, catechol-O-methyltransferase 1, catecholamine-O-methyltransferase, OTTMUSP00000031926, MB- COMT, MB- COMTs, OTTHUMP00000197750 <more data available...>			Proteins Involved in Pathogenesis of Parkinson's Disease, Dopamine Metabolism in Parkinson's Disease, Overview of Mitochondrial Dysfunction in Alzheimer's Disease, Multiple Functions of Estrogen in Mitochondria in Alzheimer's Disease, 3dSham, Neighbors of cell proliferation, Neighbors of apoptosis, Neighbors of synaptic, Neighbors of cell death, Neighbors of long-term synaptic potentiation <more …		membrane, integral component of membrane, plasma membrane, cytoplasm, cytosol, mitochondrion, intracellular membrane-bounded organelle
CAT	Protein	catalase	2133	6	0	6		Homo sapiens, Mus musculus, Rattus norvegicus	P04040, P24270, P04762, Q3TXQ6, A8K6C0, B2RCZ9, D3DR07, Q2M1U4, Q4VXX5, Q9BWT9 <more data available...>				catalase, Cas1, Cs-1, Cas-1, 2210418N07, RP23-266F3.2, catalase 1, CS1, Catl, Cat01 <more data available...>			Peroxisome Protein Import and Peroxisome Division, Dystrophin Glycoprotein Complex Signaling in Duchenne Muscular Dystrophy, Duchenne Muscular Dystrophy Overview, Alzheimer's Disease Overview, Ca2+ Toxicity in Alzheimer's Disease, Overview of Mitochondrial Dysfunction in Alzheimer's Disease, Metals and Amyloid beta Toxicity, Mitochondrial Respiratory Chain Dysfunction in Alzheimer's Disease, Mult…		peroxisomal membrane, mitochondrial intermembrane space, peroxisomal matrix, plasma membrane, Golgi apparatus, cytosol, endoplasmic reticulum, mitochondrion, lysosome, peroxisome
ENO1	Protein	enolase 1, (alpha)	336	4	0	4		Homo sapiens, Mus musculus, Rattus norvegicus	E2DRY6, P06733, P17182, Q5FW97, P04764, Q5BJ93, B2RD59, P22712, Q16704, Q4TUS4 <more data available...>				NNE, PPH, MPB1, ENO1L1, alpha-enolase, enolase-alpha, tau-crystallin, non-neural enolase, alpha enolase like 1, phosphopyruvate hydratase <more data available...>			Apoptosis in Hashimoto's Thyroiditis, Glycolysis, Hashimoto's Thyroiditis Overview, Neighbors of cell migration, Neighbors of cell proliferation, Neighbors of Neoplasm Metastasis, Neighbors of apoptosis, Neighbors of cell adhesion, Neighbors of cell differentiation, Neighbors of Cancer <more data available...>		extrinsic component of plasma membrane, synaptic membrane, M band, phosphopyruvate hydratase complex, plasma membrane, cytoplasm, cytosol, nucleus, neuron projection, extracellular vesicular exosome
HMGCS1	Protein	3-hydroxy-3-methylglutaryl-CoA synthase 1 (soluble)	54	1	0	1		Homo sapiens, Mus musculus, Rattus norvegicus	Q01581, Q5XJ04, Q8JZK9, P17425, B2RDL8, Q3UXI4				HMGCS, hydroxymethylglutaryl-CoA synthase, cytoplasmic, 3-hydroxy-3-methylglutaryl coenzyme A (HMG-CoA) synthase, 3-hydroxy-3-methylglutaryl-Coenzyme A synthase 1 (soluble), B130032C06Rik, HMG-CoA synthase, 3-hydroxy-3-methylglutaryl coenzyme A synthase, hydroxymethylglutaryl-CoA synthase 1, MGC36662, Hydroxymethylglutaryl-CoA synthase I <more data available...>			Neighbors of GTPase, Neighbors of cell differentiation, Neighbors of cell migration, 3dSham, 291, cluster 70 astro, unique astro 70 b, down, clust 1707, altered <more data available...>		nucleolus, plasma membrane, cytoplasm, cytosol, nucleus
FDPS	Protein	farnesyl diphosphate synthase	159	4	0	4		Homo sapiens, Mus musculus, Rattus norvegicus	P14324, Q920E5, Q4FJN9, P05369, Q6GT82, D3DV91, E9PCI9, Q96G29				FPS, FPPS, farnesyl pyrophosphate synthase, FPP synthase, FPP synthetase, geranyltranstransferase, dimethylallyltranstransferase, (2E,6E)-farnesyl diphosphate synthase, farnesyl pyrophosphate synthetase, dimethylallyltranstransferase, geranyltranstransferase, Fdpsl1 <more data available...>			day one, Neighbors of apoptosis, Neighbors of cell damage, Neighbors of cell proliferation, Neighbors of cell growth, Neighbors of cell survival, Neighbors of Cancer, Neighbors of autophagy, Neighbors of cell differentiation, Neighbors of mitochondrial membrane potential <more data available...>		nucleolus, mitochondrial matrix, cytoplasm, cytosol, mitochondrion, peroxisome, nucleus
NQO1	Protein	NAD(P)H dehydrogenase, quinone 1	668	5	0	5		Homo sapiens, Mus musculus, Rattus norvegicus	P15559, B4DLR8, Q542Y0, Q64669, P05982, Q63478, B2R5Y9, B4DNM7, B7ZAD1, Q86UK1				DTD, QR1, DHQU, DIA4, NMOR1, NMORI, NAD(P)H dehydrogenase [quinone] 1, azoreductase, diaphorase-4, DT-diaphorase <more data available...>			Neurotoxin-Induced Parkinson's Disease, Oxidative Stress in Amyotrophic Lateral Sclerosis, Neighbors of glucose import, Neighbors of aging, Neighbors of Respiratory chain, Neighbors of Metabolic Diseases, Neighbors of ROS generation, Neighbors of Kidney Diseases, Neighbors of lipid metabolism, Neighbors of Neurodegenerative Diseases <more data available...>		cytoplasm, cytosol, neuronal cell body
FASN	Protein	fatty acid synthase	762	4	0	4		Homo sapiens, Mus musculus	P49327, P19096, Q13479, Q16702, Q4LE83, Q6P4U5, Q6SS02, Q969R1, Q96C68, Q96IT0 <more data available...>				FAS, OA-519, SDR27X1, fatty acid synthase, short chain dehydrogenase/reductase family 27X, member 1, A630082H08Rik, RP23-99M13.6, malonyl transferase, RIKEN cDNA A630082H08 gene, Fatty acid synthase, catalytic subunit <more data available...>			Fatty Acid Synthase Signaling in Prostate Cancer, Proteins Involved in Pathogenesis of Diffuse Large-B-cell Lymphoma, Thyroid Hormones in Adipose Tissue Metabolism, Neighbors of cell proliferation, Neighbors of Neoplasm Metastasis, Neighbors of apoptosis, Neighbors of cell adhesion, Neighbors of cell differentiation, Neighbors of Cancer, Neighbors of Neoplasms <more data available...>		plasma membrane, cytoplasm, Golgi apparatus, cytosol, mitochondrion, glycogen granule, melanosome
ALDOA	Protein	aldolase A, fructose-bisphosphate	154	2	0	2		Homo sapiens, Mus musculus, Rattus norvegicus	P04075, A6ZI44, Q5FWB7, P05064, P05065, B4DXI7, Q6FH76, Q6FI10, Q96B15, Q9BWD9 <more data available...>				ALDA, GSD12, HEL-S-87p, fructose-bisphosphate aldolase A, muscle-type aldolase, lung cancer antigen NY-LU-1, fructose-1,6-bisphosphate triosephosphate-lyase, epididymis secretory sperm binding protein Li 87p, Aldo1, Aldo-1 <more data available...>			Glycolysis, Neighbors of cell migration, Neighbors of cell proliferation, Neighbors of cell differentiation, Neighbors of cell motility, Neighbors of apoptosis, Neighbors of Neoplasms, Neighbors of pregnancy, Neighbors of cell survival, Neighbors of Injuries <more data available...>		membrane, extracellular region, Z disc, I band, sperm fibrous sheath, platelet alpha granule lumen, protein complex, cytoplasm, cytosol, mitochondrion <more data available...>
PKM	Protein	pyruvate kinase, muscle	346	3	0	3		Homo sapiens, Mus musculus, Rattus norvegicus	P14618, B4DNK4, P52480, P11980, Q3TBV8, Q3TBW5, Q3TC59, Q3U1X3, Q3U5P6, Q4VC20 <more data available...>				PK3, TCB, OIP3, PKM2, CTHBP, THBP1, HEL-S-30, pyruvate kinase PKM, p58, OIP-3 <more data available...>			Glycolysis, Common Non-genomic Effects of Thyroid Hormones, Neighbors of cell migration, Neighbors of cell proliferation, Neighbors of apoptosis, Neighbors of cell differentiation, Neighbors of Cancer, Neighbors of Neoplasms, Neighbors of vascularization, Neighbors of cell growth <more data available...>		plasma membrane, cytoplasm, cytosol, mitochondrion, nucleus, cilium, extracellular vesicular exosome
NOS2	Protein	nitric oxide synthase 2, inducible	3460	6	0	6		Homo sapiens, Mus musculus, Rattus norvegicus	P35228, P29477, Q06518, O70515, O70516, Q5SXT3, Q6P6A0, Q8R410, A1L3U5, B7ZLY2 <more data available...>				NOS, INOS, NOS2A, HEP-NOS, nitric oxide synthase, inducible, NOS type II, NOS, type II, inducible NOS, hepatocyte NOS, inducible NO synthase <more data available...>			Metastatic Colorectal Cancer Overview, IL6 in Insulin Resistance, Duchenne Muscular Dystrophy Overview, Mechanism of Cetuximab Resistance in Colorectal Cancer, Nuclear EGFR, Proteins Involved in Pathogenesis of Alzheimer's Disease, Proteins Involved in Pathogenesis of Parkinson's Disease, Macrophage Function in Crohn's Disease, APP and Glutamate Signaling-Related Neuronal Dysfunction in Alzheimer…		vesicle membrane, intracellular, cytoplasm, cytosol, perinuclear region of cytoplasm, cortical cytoskeleton, peroxisome, nucleus, extracellular space
TXNRD1	Protein	thioredoxin reductase 1	245	2	0	2		Homo sapiens, Mus musculus, Rattus norvegicus	Q16881, B7Z2S5, B7Z1F4, B7Z904, E7EW10, Q9JMH6, O89049, Q5U344, Q9JKZ3, Q9JKZ4 <more data available...>				TR, TR1, TXNR, TRXR1, GRIM-12, thioredoxin reductase 1, cytoplasmic, oxidoreductase, thioredoxin reductase TR1, thioredoxin reductase GRIM-12, KM-102-derived reductase-like factor <more data available...>			Proteins Involved in Pathogenesis of Amyotrophic Lateral Sclerosis, Neighbors of endocytosis, Neighbors of cell death, Neighbors of cell differentiation, Neighbors of brain development, Neighbors of cell proliferation, Neighbors of apoptosis, Neighbors of cell cycle, Neighbors of Neoplasms, Neighbors of Neoplasm Metastasis <more data available...>		nucleolus, cytoplasm, cytosol, mitochondrion, nucleus, neuronal cell body
SLC25A4	Protein	solute carrier family 25 (mitochondrial carrier; adenine nucleotide translocator), member 4	301	2	0	2		Homo sapiens, Mus musculus, Rattus norvegicus	P12235, P48962, Q05962, D3DP59, Q62164				1, T1, ANT, AAC1, ANT1, PEO2, PEO3, ANT 1, MTDPS12, ADP/ATP translocase 1 <more data available...>			Myocardial Ischemia/Reperfusion Injury, 291, Neighbors of neurite outgrowth, Neighbors of membrane depolarization, Neighbors of cell death, Neighbors of oxidative phosphorylation, Neighbors of mitochondrial damage, Neighbors of cell differentiation, Neighbors of contraction, Neighbors of Death <more data available...>		membrane, integral component of membrane, integral component of plasma membrane, mitochondrial outer membrane, mitochondrial inner membrane, mitochondrion
PSAT1	Protein	phosphoserine aminotransferase 1	37	1	0	1		Homo sapiens, Mus musculus, Rattus norvegicus	Q9Y617, Q3U6K9, Q543K5, Q99K85, Q68FU2, Q5T7G5, Q5T7G6, Q96AW2, Q9BQ12				PSA, EPIP, PSAT, phosphoserine aminotransferase, endometrial progesterone-induced protein, phosphohydroxythreonine aminotransferase, D8Ertd814e, Psa1, PSAT1, phosphoserine aminotransferase 1 <more data available...>			Neighbors of cell proliferation, Neighbors of cell growth, Neighbors of cell differentiation, Neighbors of cell survival, Neighbors of cell cycle, Neighbors of cell death, Neighbors of growth rate, Neighbors of G2/M transition, 3d injury 148, 3d 3 <more data available...>		cytosol
TFRC	Protein	transferrin receptor	996	4	0	4		Homo sapiens, Mus musculus, Rattus norvegicus	P02786, A8K6Q8, Q542D9, Q62351, G3V679, Q99376, D3DXB0, Q1HE24, Q59G55, Q9UCN0 <more data available...>				T9, TR, TFR, p90, CD71, TFR1, TRFR, transferrin receptor protein 1, transferrin receptor (p90, CD71), Mtvr1 <more data available...>			Endosomal Recycling, Transcytosis, Traffic and Degradation of Extracellular Amyloid beta in Alzheimer's Disease, Proteins Involved in Pathogenesis of Glioma, Neighbors of cell migration, Neighbors of cell proliferation, Neighbors of apoptosis, Neighbors of cell adhesion, Neighbors of cell differentiation, Neighbors of Cancer <more data available...>		membrane, extracellular region, integral component of membrane, coated pit, external side of plasma membrane, integral component of plasma membrane, recycling endosome membrane, cell surface, plasma membrane, perinuclear region of cytoplasm <more data available...>
PHB	Protein	prohibitin	402	5	0	5		Homo sapiens, Mus musculus	A8K401, P35232, B4DY47, Q53FV0, P67778, P24142, Q3UB75, Q5SQG4, Q4VBQ0				PHB1, prohibitin, Bap32, RP23-17C2.2, B-cell receptor-associated protein 32, OTTMUSP00000001681, Phb, OTTMUSP00000001682, OTTHUMP00000220103, OTTHUMP00000165766 <more data available...>			cluster 39, Neighbors of cell proliferation, Neighbors of chromatin silencing, Neighbors of cell cycle, Neighbors of meiosis, Neighbors of mitochondrion fusion, Neighbors of cell division, Neighbors of Infection, Neighbors of fertilization, Neighbors of respiratory function <more data available...>		membrane, integral component of plasma membrane, mitochondrial inner membrane, nucleoplasm, cytoplasm, mitochondrion, nucleus
EPCAM	Protein	epithelial cell adhesion molecule	397	5	0	5		Homo sapiens, Mus musculus, Rattus norvegicus	P16422, Q99JW5, O55159, Q61512, P18180, Q6FG26, Q6FG49, Q96C47, Q9UCD0				ESA, KSA, M4S1, MK-1, DIAR5, EGP-2, EGP40, KS1/4, MIC18, TROP1 <more data available...>			Type II Endometrial Cancer (Clear-cell Endometrial Cancer and Papillary Serous Endometrial Cancer), Proteins Involved in Pathogenesis of Endometrial Cancer, Endometrial Cancer Overview, Proteins Involved in Pathogenesis of Hepatocellular Carcinoma, down, altered, intrcatome, altered amd statistical biological process		membrane, cell junction, integral component of membrane, lateral plasma membrane, apical plasma membrane, basolateral plasma membrane, cell surface, plasma membrane, tight junction
MAP4	Protein	microtubule-associated protein 4	104	1	0	1		Homo sapiens, Mus musculus, Rattus norvegicus	P27816, E7EVA0, P27546, Q78TF3, Q5M7W5, Q05BJ2, Q3UIS2, Q3UUH5, Q3UY36, Q7TPC6 <more data available...>				microtubule-associated protein 4, MAP-4, Mtap4, Mtap-4, AA407148, MAP 4, OTTHUMP00000210725, Microtubule-associated protein 4 (MAP 4), OTTHUMP00000210727, OTTHUMP00000210723 <more data available...>			Microtubule Cytoskeleton Assembly, Neighbors of apoptosis, Neighbors of cell growth, Neighbors of mitosis, Neighbors of cell division, Neighbors of Infection, Neighbors of cytoskeleton organization and biogenesis, Neighbors of cell cycle, Neighbors of cell cycle progression, Neighbors of cell spreading <more data available...>		cell, microtubule, microtubule associated complex, mitotic spindle, plasma membrane, cytoplasm, cytoskeleton, microtubule cytoskeleton
HSPA1A	Protein	heat shock 70kDa protein 1A	2679	7	0	7		Homo sapiens, Mus musculus, Rattus norvegicus	A8K5I0, B3KTT5, P08107, P17879, Q3TU85, Q61696, Q07439, Q61697, Q7TQD8, Q9QWJ5 <more data available...>				HSP72, HSPA1, HSP70I, HSP70-1, HSP70-1A, DAQB-147D11.1, heat shock 70 kDa protein 1A/1B, HSP70-1/HSP70-2, HSP70.1/HSP70.2, heat shock 70kD protein 1A <more data available...>			Mitochondrial Protein Transport, Peroxisome Protein Import and Peroxisome Division, Protein Folding, Young Onset SNCA Induced Parkinson's Disease, Young Onset PARK2, PINK1, and UCHL1 Induced Parkinson's Disease, Proteins Involved in Pathogenesis of Parkinson's Disease, NKX2-1 Targets Possibly Involved in Thyroid Dysgenesis, Overview of Mitochondrial Dysfunction in Alzheimer's Disease, Mitochondri…		apical plasma membrane, basolateral plasma membrane, COP9 signalosome, nuclear speck, mitochondrial matrix, ribonucleoprotein complex, protein complex, zona pellucida receptor complex, cell body, intracellular <more data available...>
FKBP4	Protein	FK506 binding protein 4, 59kDa	208	2	0	2		Homo sapiens, Mus musculus, Rattus norvegicus	Q02790, P30416, Q9QVC8, A6IM14, Q8K3U8, Q3TVC9, D3DUQ1, Q9UCP1, Q9UCV7				HBI, p52, Hsp56, FKBP51, FKBP52, FKBP59, PPIase, peptidyl-prolyl cis-trans isomerase FKBP4, rotamase, HSP binding immunophilin <more data available...>			Protein Folding, Neighbors of cell proliferation, Neighbors of Neoplasms, Neighbors of apoptosis, Neighbors of cell growth, Neighbors of Cancer, Neighbors of cell differentiation, Neighbors of vascularization, Neighbors of cell death, Neighbors of neurite outgrowth <more data available...>		membrane, nucleolus, microtubule, protein complex, intracellular, cytoplasm, cytosol, perinuclear region of cytoplasm, mitochondrion, cytoskeleton <more data available...>
FKBP5	Protein	FK506 binding protein 5	266	3	0	3		Homo sapiens, Mus musculus, Rattus norvegicus	Q13451, Q2TA84, Q4FJN2, Q64378, Q5U2T9, F5H7R1, Q59EB8, Q5TGM6				P54, AIG6, FKBP51, FKBP54, PPIase, Ptg-10, RP3-340B19.6, peptidyl-prolyl cis-trans isomerase FKBP5, FKBP-5, FKBP-51 <more data available...>			Androgen Receptor to FKBP5 Signaling in Prostate Cancer, Proteins Involved in Pathogenesis of Prostate Cancer, Proteins Involved in Pathogenesis of Glioma, Neighbors of apoptosis, Neighbors of oxidative stress, Neighbors of cell proliferation, Neighbors of cell death, Neighbors of cell growth, Neighbors of Neoplasms, Neighbors of cell differentiation <more data available...>		membrane, nucleolus, cytoplasm, nucleus
RAN	Protein	RAN, member RAS oncogene family	252	3	0	3		Homo sapiens, Mus musculus, Rattus norvegicus	P62826, B4DV51, P62827, P62828, P17080, P28746, P28747, Q9CSP3, Q9CWI7, Q9CZA2 <more data available...>				TC4, Gsp1, ARA24, OK/SW-cl.81, GTP-binding nuclear protein Ran, RanGTPase, GTPase Ran, ras-like protein TC4, member RAS oncogene family, ras-related nuclear protein <more data available...>			RNA Gene Silencing, Protein Nuclear Import and Export, Neighbors of cell proliferation, Neighbors of Neoplasms, Neighbors of cell migration, Neighbors of apoptosis, Neighbors of cell survival, Neighbors of cell cycle, Neighbors of actin organization, Neighbors of mitosis <more data available...>		nuclear pore, nucleoplasm, chromatin, protein complex, cytoplasm, cytosol, melanosome, nucleus
SRPRB	Protein	signal recognition particle receptor, B subunit	20	2	0	2		Homo sapiens, Mus musculus, Rattus norvegicus	Q549N5, Q9Y5M8, P47758, Q4FZX7, Q544X9, Q9D872, Q6P595, Q8N2D8				APMCF1, PSEC0230, signal recognition particle receptor subunit beta, SR-beta, signal recognition particle receptor, beta subunit, AA409543, Cc1-8, Ab2-417, Ba1-667, LOC100503658 <more data available...>			Neighbors of cell growth, Neighbors of Neoplasms, Neighbors of cell differentiation, Neighbors of vesicle-mediated transport, Neighbors of cell cycle regulation, cluster 2 48 vs 7day (1hit) cortex ipsi, New Combined Pathway 3hits 48 vs 7days clus2, New Combined Pathway 3hits 48 vs 7days cluster 1, cluster 2 (3hits) 48 vs 7days, cluster 2 (1week) 1hit vs 3hits <more data available...>		membrane, integral component of membrane, coated pit, apical plasma membrane, basal plasma membrane, endoplasmic reticulum membrane, cytoplasmic microtubule, intracellular, cytoplasm, perinuclear region of cytoplasm <more data available...>
ANXA1	Protein	annexin A1	696	7	0	7		Homo sapiens, Mus musculus, Rattus norvegicus	P04083, Q5TZZ9, P10107, Q4FJV4, P07150, Q64664				ANX1, LPC1, RP11-71A24.1, annexin A1, p35, annexin-1, calpactin-2, calpactin II, lipocortin I, chromobindin-9 <more data available...>			Proteins Involved in Pathogenesis of Astrocytoma, Proteins Involved in Pathogenesis of Myocardial Ischemia, Neighbors of cell adhesion, Neighbors of cell migration, Neighbors of vascularization, Neighbors of Neoplasm Metastasis, Neighbors of cell proliferation, Neighbors of cell differentiation, Neighbors of cell motility, Neighbors of apoptosis <more data available...>		membrane, extracellular region, basolateral plasma membrane, mitochondrial membrane, protein complex, plasma membrane, cell projection, cytoplasm, mast cell granule, cornified envelope <more data available...>
LMNA	Protein	lamin A/C	602	7	0	7		Homo sapiens, Mus musculus, Rattus norvegicus	P02545, P48678, P48679, B3RH23, B3RH24, P11516, P97859, Q3TIH0, Q3TTS8, Q3U733 <more data available...>				FPL, IDC, LFP, CDDC, EMD2, FPLD, HGPS, LDP1, LMN1, LMNC <more data available...>			Nuclear Envelope, Cleavage of Lamina in Apoptosis, Neighbors of cell migration, Neighbors of cell proliferation, Neighbors of apoptosis, Neighbors of cell adhesion, Neighbors of cell differentiation, Neighbors of Cancer, Neighbors of Neoplasms, Neighbors of cell growth <more data available...>		cell, nuclear lamina, nucleoplasm, nuclear envelope, lamin filament, nuclear matrix, nuclear speck, intermediate filament, intracellular, cytoplasm <more data available...>
OXR1	Protein	oxidation resistance 1	17	1	0	1		Homo sapiens, Mus musculus, Rattus norvegicus	Q8N573, Q4KMM3, B1H3M0, E9Q0A7, Q4V8B0, B2RYF9, Q99MK0, A6NK11, A8KA34, B3KXL1 <more data available...>				TLDC3, Nbla00307, oxidation resistance protein 1, putative protein product of Nbla00307, TBC/LysM-associated domain containing 3, C7, C7B, 2210416C20Rik, protein C7, nucleolar protein C7 <more data available...>			Neighbors of apoptosis, Neighbors of cell death, Neighbors of Nerve Degeneration, Neighbors of oxidative stress, 67 elements included exclusively in "C3_Injury":, 3dSham, cluster 2 48 vs 7day (1hit) cortex ipsi, New Combined Pathway cluster 2 1hit 48v7, cluster 2 (48h) 1hit vs 3hits, New Combined Pathway cluster 1 and 2 (48h) 1hit vs 3hits <more data available...>		nucleolus, mitochondrion, nucleus
VCL	Protein	vinculin	611	5	0	5		Homo sapiens, Mus musculus, Rattus norvegicus	B3KXA2, P18206, Q64727, P85972, Q8BP32, Q8BS46, Q922C5, Q922D9, A6KKR4, Q16450 <more data available...>				MV, MVCL, CMD1W, CMH15, HEL114, RP11-178G16.3, vinculin, metavinculin, epididymis luminal protein 114, AA571387 <more data available...>			Actomyosin-Based Movement, Focal Junction Assembly, Tight Junction Assembly (Occludin), Adherens Junction Assembly (Cadherins), Adherens Junction Assembly (Nectin), Cardiovascular Effects of Hyperthyroidism, Common Non-genomic Effects of Thyroid Hormones, Block of Apoptosis in Melanoma, Natural Killer Cell Activation, Proteins Involved in Pathogenesis of Hypertrophic Cardiomyopathy <more data ava…		membrane, cell junction, extracellular region, costamere, Z disc, actin filament, stress fiber, protein complex, plasma membrane, cytoplasm <more data available...>
GSN	Protein	gelsolin	768	6	0	6		Homo sapiens, Mus musculus, Rattus norvegicus	P06396, B7Z4U6, B7Z5V1, F5H1A8, Q6PAC1, P13020, Q68FP1, Q3UPB1, Q8R590, A2A418 <more data available...>				ADF, AGEL, RP11-477J21.1, gelsolin, brevin, actin-depolymerizing factor, RP23-186B18.2, Gsb, MGC28083, gelsolin (amyloidosis, Finnish type) <more data available...>			Apoptosis, Actin Cytoskeleton Assembly, Common Genomic Effects of Thyroid Hormones, Proteins Involved in Pathogenesis of Cystic Fibrosis, Osteoclast Activation in Gout, Osteoclast Activation in Rheumatoid Arthritis, Neighbors of cell migration, Neighbors of cell proliferation, Neighbors of Neoplasm Metastasis, Neighbors of apoptosis <more data available...>		extracellular region, protein complex, cytoplasm, cytosol, perinuclear region of cytoplasm, cytoskeleton, actin cytoskeleton, ruffle, lamellipodium, extracellular space <more data available...>
TES	Protein	testis derived transcript (3 LIM domains)	66	1	0	1		Homo sapiens, Mus musculus, Rattus norvegicus	A4D0U5, Q9UGI8, Q921W7, P47226, Q2LAP6, A4D0U6, Q9GZQ1, Q9HAJ9				TESS, TESS-2, testin, Tes1, Tes2, testin2, D6Ertd352e, testin 2, TES1/TES2, testin 3 <more data available...>			1708, Neighbors of apoptosis, Neighbors of actin organization, Neighbors of cell proliferation, Neighbors of cell death, Neighbors of Neoplasms, Neighbors of phagocytosis, Neighbors of cell growth, Neighbors of cell motility, Neighbors of cell spreading <more data available...>		cell junction, protein complex, plasma membrane, cytoplasm, focal adhesion
FSCN1	Protein	fascin homolog 1, actin-bundling protein (Strongylocentrotus purpuratus)	331	3	0	3		Homo sapiens, Mus musculus	B3KTA3, Q16658, J3KNT0, Q61553, A6NI89, B2RE97, Q96IC5, Q9BRF1, O09099, O09156 <more data available...>				HSN, SNL, p55, FAN1, fascin, 55 kDa actin-bundling protein, singed-like (fascin homolog, sea urchin), AI663989, fascin-1, fascin 1 <more data available...>			Actin Cytoskeleton Assembly, Proteins Overexpressed in Ovarian Cancer, Neighbors of cell migration, Neighbors of cell proliferation, Neighbors of Neoplasm Metastasis, Neighbors of apoptosis, Neighbors of cell adhesion, Neighbors of cell differentiation, Neighbors of Cancer, Neighbors of Neoplasms <more data available...>		cell junction, stress fiber, cell projection, cytoplasm, cytosol, cytoskeleton, actin cytoskeleton, invadopodium, filopodium
2020-09-07	Protein	septin 7	155	3	0	3		Homo sapiens, Mus musculus, Rattus norvegicus	A8K3D0, B4DNE4, Q16181, O55131, E9Q1G8, A2VCW8, Q9WVC0, Q52M76, Q6NX50				CDC3, CDC10, SEPT7A, NBLA02942, septin-7, CDC10 protein homolog, CDC10 (cell division cycle 10, S. cerevisiae, homolog), E430034N22, cell division cycle 10 homolog, CDC10 (cell division cycle 10, S.cerevisiae, homolog) <more data available...>			Proteins Involved in Pathogenesis of Glioma, Neighbors of cell proliferation, Neighbors of cell migration, Neighbors of apoptosis, Neighbors of cell growth, Neighbors of cell differentiation, Neighbors of cell survival, Neighbors of cell invasion, Neighbors of cell cycle, Neighbors of cell spreading <more data available...>		membrane, synapse, apical plasma membrane, axoneme, nucleolus, chromosome, centromeric region, kinetochore, condensed chromosome kinetochore, septin complex, spindle <more data available...>
MYH9	Protein	myosin, heavy chain 9, non-muscle	337	3	0	3		Homo sapiens, Mus musculus, Rattus norvegicus	P35579, Q8VDD5, Q62812, A8K6E4, O60805, Q60FE2, Q86T83, Q3UHT9, Q3UHU4, Q6KAN6 <more data available...>				MHA, FTNS, EPSTS, BDPLT6, DFNA17, NMMHCA, NMHC-II-A, NMMHC-IIA, RP1-68O2.1, myosin-9 <more data available...>			Neighbors of cell migration, Neighbors of cell proliferation, Neighbors of Neoplasm Metastasis, Neighbors of apoptosis, Neighbors of cell adhesion, Neighbors of cell differentiation, Neighbors of Cancer, Neighbors of vascularization, Neighbors of Infection, Neighbors of cell survival <more data available...>		integrin complex, immunological synapse, lateral plasma membrane, COP9 signalosome, myosin complex, spindle, actomyosin contractile ring, stress fiber, myosin II complex, protein complex <more data available...>
SPTAN1	Protein	spectrin, alpha, non-erythrocytic 1	200	3	0	3		Homo sapiens, Mus musculus, Rattus norvegicus	Q13813, B2RXX6, E9Q447, A3KGU7, B9EKJ1, A3KGU5, B7ZWK3, P16546, P16086, O88663 <more data available...>				NEAS, EIEE5, SPTA2, spectrin alpha chain, non-erythrocytic 1, alpha-fodrin, alpha-II spectrin, fodrin alpha chain, spectrin, non-erythroid alpha chain, spectrin, non-erythroid alpha subunit, Spna2 <more data available...>			Apoptosis, Tight Junction Assembly (Claudins), Tight Junction Assembly (JAMs), Proteins Involved in Pathogenesis of Epilepsy, Neighbors of apoptosis, Neighbors of cell adhesion, Neighbors of Cancer, Neighbors of cell death, Neighbors of Death, Neighbors of proteolysis <more data available...>		membrane, lateral plasma membrane, Z disc, spectrin, cuticular plate, protein complex, plasma membrane, cytoplasm, cytosol, cortical cytoskeleton <more data available...>
CFL1	Protein	cofilin 1 (non-muscle)	918	5	0	5		Homo sapiens, Mus musculus, Rattus norvegicus	P23528, P18760, Q544Y7, P45592, B3KUQ1, Q53Y87, Q9UCA2				CFL, HEL-S-15, cofilin-1, p18, 18 kDa phosphoprotein, cofilin, non-muscle isoform, epididymis secretory protein Li 15, Cof, AA959946, non-muscle Cofilin <more data available...>			Actin Cytoskeleton Assembly, Proteins Involved in Pathogenesis of Alzheimer's Disease, Endothelial Cell Dysfunction in Pulmonary Arterial Hypertension, Smooth Muscle Cell Dysfunction in Pulmonary Arterial Hypertension, Glioma Invasion Signaling, Impairment of EDN, NRG, NRTN, and GDNF/RET Signaling in Hirschsprung Disease, Synovial Fibroblast Proliferation in Rheumatoid Arthritis, Neighbors of cel…		membrane, ruffle membrane, lamellipodium membrane, nuclear matrix, cortical actin cytoskeleton, intracellular, plasma membrane, cell projection, cell leading edge, cytoplasm <more data available...>
MYL12B	Protein	myosin, light chain 12B, regulatory	223	2	0	2		Homo sapiens, Mus musculus, Rattus norvegicus	O14950, Q3THE2, P18666, Q3TVH2, Q9CQL8, D3DUH6, Q13182, Q7Z5Z4, Q6P9V4				MLC-B, MRLC2, myosin regulatory light chain 12B, MLC-2, MLC20, MLC-2A, SHUJUN-1, myosin regulatory light chain 2, myosin regulatory light chain MRLC2, myosin regulatory light chain 20 kDa <more data available...>			Smooth Muscle Cell Dysfunction in Pulmonary Arterial Hypertension, Neighbors of cell migration, Neighbors of cell proliferation, Neighbors of apoptosis, Neighbors of cell adhesion, Neighbors of cell spreading, Neighbors of cytoskeleton organization and biogenesis, Neighbors of chemotaxis, Neighbors of actin organization, Neighbors of cell division <more data available...>		Z disc, myosin complex, stress fiber, myosin II complex, protein complex, apical part of cell, cytosol
SF3B1	Protein	splicing factor 3b, subunit 1, 155kDa	97	2	0	2		Homo sapiens, Mus musculus, Rattus norvegicus	A0JLT9, O75533, Q7Z497, G5E866, Q3US00, Q8C2Y9, Q8C839, Q99NB9, G3V7T6, E9PCH3				MDS, PRP10, Hsh155, PRPF10, SAP155, SF3b155, splicing factor 3B subunit 1, SAP 155, pre-mRNA processing 10, spliceosome-associated protein 155 <more data available...>			Neighbors of cell proliferation, Neighbors of cell survival, Neighbors of mitosis, Neighbors of cell cycle progression, Neighbors of RNA splicing, Neighbors of G1 phase, cluster 2 48 vs 7day (1hit) cortex ipsi, Neighbors of brain development, Neighbors of interphase, cluster 1 (48h) 1hitvs 3hits <more data available...>		spliceosomal complex, nucleoplasm, nuclear speck, catalytic step 2 spliceosome, U12-type spliceosomal complex, nucleus
VIM	Protein	vimentin	1533	5	0	5		Homo sapiens, Mus musculus, Rattus norvegicus	P08670, P20152, Q5FWJ3, P31000, B0YJC2, D3DRU4, Q15867, Q15868, Q15869, Q548L2 <more data available...>				HEL113, CTRCT30, RP11-124N14.1, vimentin, epididymis luminal protein 113, RP23-185P20.1, OTTMUSP00000012058, OTTHUMP00000019224, MGC102095, FLJ36605			Intermediate Filament Polymerization, Proteins Involved in Pathogenesis of Diffuse Large-B-cell Lymphoma, Dedifferentiation and Metastatic Progression of Melanoma, WNT Signaling in Melanoma, Melanoma Overview, Congenital Cataract, Ca2+ Toxicity in Lens Cells, Age-Related Cataract, Proteins Involved in Pathogenesis of Cataract, Proteins Involved in Pathogenesis of Amyotrophic Lateral Sclerosis <mo…		nuclear matrix, intermediate filament, type III intermediate filament, cell body, plasma membrane, cell projection, cell leading edge, cytoplasm, cytosol, perinuclear region of cytoplasm <more data available...>
CASP3	Protein	caspase 3, apoptosis-related cysteine peptidase	4046	7	0	7		Homo sapiens, Mus musculus, Rattus norvegicus	P42574, A8MVM1, P70677, P55213, P70543, P97699, Q62993, O08668, Q8CHV5, Q9QWI4 <more data available...>				CPP32, SCA-1, CPP32B, caspase-3, CASP-3, CPP-32, apopain, procaspase3, protein Yama, PARP cleavage protease <more data available...>			Apoptosis, Cleavage of Lamina in Apoptosis, Androgen Receptor to Akt Signaling in Prostate Cancer, Prostate Cancer Overview, Metastatic Colorectal Cancer Overview, Alzheimer's Disease Overview, Neurofibrillary Tangle Formation in Alzheimer's Disease, Proteins Involved in Pathogenesis of Parkinson's Disease, Overview of Mitochondrial Dysfunction in Alzheimer's Disease, Mitochondria Enlargement and…		nucleoplasm, nucleolus, plasma membrane, cytoplasm, cytosol, mitochondrion, nucleus
IQGAP1	Protein	IQ motif containing GTPase activating protein 1	431	3	0	3		Homo sapiens, Mus musculus, Rattus norvegicus	P46940, Q3TPD2, Q3TU98, Q9JKF1, G3V7Q7, G3UW45, A7MBM3				SAR1, p195, HUMORFA01, ras GTPase-activating-like protein IQGAP1, RasGAP-like with IQ motifs, AA682088, mKIAA0051, D7Ertd237e, D7Ertd257e, Cdc42-Rac1 effector protein <more data available...>			Adherens Junction Assembly (Cadherins), Adherens Junction Assembly (Nectin), Mutations in EPHA2 Cause Cataract, Steroid-Induced Cataract, 3d injury 148, Neighbors of Infection, Neighbors of apoptosis, Neighbors of cell proliferation, Neighbors of cell migration, Neighbors of cell motility <more data available...>		membrane, cell junction, lateral plasma membrane, extrinsic component of cytoplasmic side of plasma membrane, nucleolus, actin filament, microtubule, ribonucleoprotein complex, protein complex, midbody <more data available...>
PPP2R1A	Protein	protein phosphatase 2, regulatory subunit A, alpha	393	2	0	2		Homo sapiens, Mus musculus, Rattus norvegicus	A8K7B7, P30153, Q76MZ3, Q5XI34, Q13773, Q6ICQ3, Q96DH3				PR65A, PP2AAALPHA, PP2A-Aalpha, serine/threonine-protein phosphatase 2A 65 kDa regulatory subunit A alpha isoform, PP2A subunit A isoform R1-alpha, PP2A subunit A isoform PR65-alpha, medium tumor antigen-associated 61 KDA protein, protein phosphatase 2 (formerly 2A), regulatory subunit A (PR 65), alpha isoform, serine/threonine protein phosphatase 2A, 65 kDa regulatory subunit A, alpha isoform, P…			Proteins Involved in Pathogenesis of Clear Cell Ovarian Carcinoma, Proteins Involved in Pathogenesis of High-grade Serous Ovarian Carcinoma, Proteins Involved in Pathogenesis of Endometrioid Ovarian Carcinoma, Proteins Involved in Pathogenesis of Low-grade Serous Ovarian Carcinoma, Neighbors of cell proliferation, Neighbors of Neoplasms, Neighbors of apoptosis, Neighbors of cell growth, Neighbors…		membrane, chromosome, centromeric region, protein phosphatase type 2A complex, cytoplasm, cytosol, mitochondrion, chromosome, microtubule cytoskeleton, nucleus
RAB21	Protein	RAB21, member RAS oncogene family	86	2	0	2		Homo sapiens, Mus musculus, Rattus norvegicus	Q9UL25, P35282, Q0PD35, Q6AXT5, Q14466, Q569H3, Q7TPN7				ras-related protein Rab-21, 9630024B22, rab-12, KIAA0118, Rab21, RAB21, member RAS oncogene family, MGC94502			Neighbors of cell proliferation, Neighbors of cell migration, Neighbors of cell motility, Neighbors of cell adhesion, Neighbors of cell differentiation, Neighbors of cytoskeleton organization and biogenesis, Neighbors of neurite outgrowth, Neighbors of mitosis, Neighbors of cell division, Neighbors of Neoplasm Invasiveness <more data available...>		membrane, endoplasmic reticulum membrane, Golgi membrane, early endosome membrane, cytoplasmic vesicle membrane, Golgi apparatus, endoplasmic reticulum, endosome, cytoplasmic vesicle, cleavage furrow
S100A11	Protein	S100 calcium binding protein A11	163	3	0	3		Homo sapiens, Mus musculus, Rattus norvegicus	P31949, P50543, Q6B345, Q545S1, Q5VTK0				MLN70, S100C, HEL-S-43, protein S100-A11, MLN 70, calgizzarin, protein S100-C, epididymis secretory protein Li 43, metastatic lymph node gene 70 protein, S100 calcium-binding protein A11 (calgizzarin) <more data available...>			Proteins Involved in Pathogenesis of Astrocytoma, Neighbors of cell migration, Neighbors of cell proliferation, Neighbors of Neoplasm Metastasis, Neighbors of apoptosis, Neighbors of cell differentiation, Neighbors of Cancer, Neighbors of Neoplasms, Neighbors of cell growth, Neighbors of actin organization <more data available...>		nucleolus, cytoplasm, nucleus, ruffle
PSMB8	Protein	proteasome (prosome, macropain) subunit, beta type, 8	119	1	0	1		Homo sapiens, Mus musculus, Rattus norvegicus	P28062, P28063, P28064, Q3UK42, Q64300, Q792S8, Q7TMX9, Q91VH7, Q6MGA4, B0UZC0 <more data available...>				JMP, ALDD, LMP7, NKJO, D6S216, PSMB5i, RING10, D6S216E, DAAP-57C1.3, proteasome subunit beta type-8 <more data available...>			Neighbors of Neoplasms, Neighbors of cell differentiation, Neighbors of apoptosis, Neighbors of Infection, Neighbors of cell survival, Neighbors of oxidative stress, Neighbors of cell growth, Neighbors of proteolysis, Neighbors of vascularization, Neighbors of inflammatory response <more data available...>		nucleoplasm, proteasome core complex, proteasome complex, spermatoproteasome complex, cytoplasm, cytosol, nucleus
TPD52	Protein	tumor protein D52	66	2	0	2		Homo sapiens, Mus musculus, Rattus norvegicus	P55327, F8WHQ1, Q62393, E9PUA7, F1MAB9, Q545M5, Q8CCU1, Q8K564, Q99KP8, B7Z414 <more data available...>				D52, N8L, PC-1, PrLZ, hD52, tumor protein D52, protein N8, prostate leucine zipper, prostate and colon associated protein, mD52 <more data available...>			Proteins Involved in Pathogenesis of Prostate Cancer, Neighbors of cell proliferation, Neighbors of apoptosis, Neighbors of cytokinesis, Neighbors of cell death, Neighbors of mitosis, Neighbors of cell growth, Neighbors of cell survival, Neighbors of exocytosis, Neighbors of memory <more data available...>		cytoplasm, perinuclear region of cytoplasm, endoplasmic reticulum
UBE2V1	Protein	ubiquitin-conjugating enzyme E2 variant 1	104	2	0	2		Homo sapiens, Mus musculus	Q13404, Q569Y6, Q9CZY3, A2A467, Q8VEB5, Q9ERI7				CIR1, UEV1, CROC1, UBE2V, UEV-1, UEV1A, CROC-1, P/OKcl.19, ubiquitin-conjugating enzyme E2 variant 1, DNA-binding protein <more data available...>			Osteoclast Activation in Multiple Myeloma, cluster 2 (48h) 1hit vs 3hits, Neighbors of cell proliferation, Neighbors of apoptosis, Neighbors of synaptogenesis, Neighbors of cell survival, Neighbors of cell differentiation, Neighbors of protein ubiquitination, Neighbors of Neoplasms, Neighbors of cell cycle <more data available...>		ubiquitin conjugating enzyme complex, ubiquitin ligase complex, UBC13-UEV1A complex, cytoplasm, cytosol, nucleus
GRB10	Protein	growth factor receptor-bound protein 10	191	2	0	2		Homo sapiens, Mus musculus, Rattus norvegicus	Q13322, Q60760, D3ZEA3, P0CE43, A4D258, A7VJ95, A8K0E6, D3DVM9, O00427, O00701 <more data available...>				RSS, IRBP, MEG1, GRB-IR, Grb-10, growth factor receptor-bound protein 10, GRB10 adapter protein, GRB10 adaptor protein, maternally expressed gene 1, insulin receptor-binding protein Grb-IR <more data available...>			upreg, altered, intrcatome, altered amd statistical biological process		plasma membrane, cytoplasm, cytosol
CNDP2	Protein	CNDP dipeptidase 2 (metallopeptidase M20 family)	75	2	0	2		Homo sapiens, Mus musculus, Rattus norvegicus	Q96KP4, Q9D1A2, Q6Q0N1, Q3TA80, Q3TI32, Q3U7B9, Q99PV1, B3KUG4, Q8WY59, Q9BQ94 <more data available...>				CN2, CPGL, PEPA, HsT2298, HEL-S-13, cytosolic non-specific dipeptidase, peptidase A, cytosolic nonspecific dipeptidase, epididymis secretory protein Li 13, glutamate carboxypeptidase-like protein 1 <more data available...>			33 commonn elem complete, Neighbors of cell proliferation, Neighbors of apoptosis, Neighbors of cell differentiation, Neighbors of Inflammation, Neighbors of NF-kB, Neighbors of cell survival, Neighbors of mitogen-activated protein kinase, Neighbors of cell death, Neighbors of Brain Injuries <more data available...>		cytoplasm, cytosol
KARS	Protein	lysyl-tRNA synthetase	77	1	0	1		Homo sapiens, Mus musculus, Rattus norvegicus	Q15046, Q8R2P8, Q3TIV6, Q8C1V4, Q99MN1, Q5XIM7, A8MSK1, D3DUK4, O14946, Q96J25 <more data available...>				KRS, KARS1, KARS2, CMTRIB, DFNB89, lysine--tRNA ligase, lysRS, lysine tRNA ligase, AA589550, AL024334 <more data available...>			Translation, Neighbors of cell growth, Neighbors of protein synthesis, Neighbors of Abnormalities, Neighbors of cell migration, Neighbors of proteolysis, Neighbors of Amyotrophic Lateral Sclerosis, New Pathway, Neighbors of mitochondrial depolarization, cluster 2 (48h) 1hit vs 3hits <more data available...>		extracellular region, mitochondrial matrix, aminoacyl-tRNA synthetase multienzyme complex, plasma membrane, cytoplasm, cytosol, mitochondrion, microtubule cytoskeleton, nucleus
PRDX5	Protein	peroxiredoxin 5	191	2	0	2		Homo sapiens, Mus musculus, Rattus norvegicus	P30044, P99029, Q9R063, Q9QX45, Q9QZ75, A6NC19, A6NG06, B7ZLJ4, B7ZVW3, Q14CK0 <more data available...>				PLP, ACR1, B166, PRXV, PMP20, PRDX6, prx-V, SBBI10, AOEB166, peroxiredoxin-5, mitochondrial <more data available...>			Neighbors of ROS generation, Neighbors of oxidative stress, Neighbors of lipid peroxidation, Neighbors of immune response, Neighbors of Injuries, Neighbors of Infection, Neighbors of cell death, Neighbors of apoptosis, Neighbors of glutathione peroxidase, Neighbors of aging <more data available...>		peroxisomal matrix, cytoplasm, cytosol, perinuclear region of cytoplasm, cytoplasmic vesicle, mitochondrion, peroxisome, intracellular membrane-bounded organelle, nucleus
ERO1L	Protein	ERO1-like (S. cerevisiae)	103	1	0	1		Homo sapiens, Mus musculus, Rattus norvegicus	Q96HE7, Q4FK57, Q8R180, Q8R4A1, Q9CV47, Q9QY03, Q8VH29, Q8VH30, A8K9X4, A8MYW1 <more data available...>				ERO1A, ERO1LA, ERO1-alpha, UNQ434/PRO865, ERO1-like protein alpha, ERO1-L, ERO1-L-alpha, oxidoreductin-1-L-alpha, endoplasmic oxidoreductin-1-like protein, endoplasmic reticulum oxidation 1 <more data available...>			3dSham, Neighbors of cell proliferation, Neighbors of apoptosis, Neighbors of protein synthesis, Neighbors of cell death, Neighbors of cell survival, Neighbors of oxidative stress, Neighbors of Cancer, Neighbors of Death, Neighbors of ROS generation <more data available...>		membrane, cell, endoplasmic reticulum membrane, integral component of endoplasmic reticulum membrane, endoplasmic reticulum lumen, intracellular, endoplasmic reticulum, intracellular membrane-bounded organelle
YWHAQ	Protein	tyrosine 3-monooxygenase/tryptophan 5-monooxygenase activation protein, theta	195	5	0	5		Homo sapiens, Mus musculus, Rattus norvegicus	P27348, B4DMT8, A3KML3, P68254, P68255, D6W4Z5, Q567U5, Q5TZU8, Q9UP48, P35216				1C5, HS1, 14-3-3, 14-3-3 protein theta, 14-3-3 protein tau, 14-3-3 protein T-cell, tyrosine 3-monooxygenase/tryptophan 5-monooxygenase activation protein, theta polypeptide, R74690, AA409740, AU021156 <more data available...>			Neighbors of cell migration, Neighbors of Neoplasm Metastasis, Neighbors of apoptosis, Neighbors of cell adhesion, Neighbors of cell differentiation, Neighbors of Neoplasms, Neighbors of cell growth, Neighbors of cell survival, Neighbors of cell cycle progression, Neighbors of cell death <more data available...>		cell, cytoplasmic vesicle membrane, protein complex, intracellular, cytoplasm, cytosol, extracellular vesicular exosome
TGM2	Protein	transglutaminase 2	1172	5	0	5		Homo sapiens, Mus musculus, Rattus norvegicus	P21980, B4DIT7, F5H6P0, P21981, Q6P6R6, E1P5V9, Q16436, Q6B838, Q9BTN7, Q9UH35 <more data available...>				TG2, TGC, GNAH, HEL-S-45, G-ALPHA-h, RP5-1054A22.2, protein-glutamine gamma-glutamyltransferase 2, TG(C), TGase C, TGase H <more data available...>			Alzheimer's Disease Overview, Amyloid beta Formation, Proteins Involved in Pathogenesis of Alzheimer's Disease, Neurofibrillary Tangle Formation in Alzheimer's Disease, Young Onset SNCA Induced Parkinson's Disease, Proteins Involved in Pathogenesis of Parkinson's Disease, APP and Glutamate Signaling-Related Neuronal Dysfunction in Alzheimer's Disease, Proteins Involved in Pathogenesis of Atherosc…		membrane, plasma membrane, cytoplasm, cytosol, mitochondrion, proteinaceous extracellular matrix
MYOF	Protein	myoferlin	79	1	0	1		Homo sapiens, Mus musculus, Rattus norvegicus	Q9NZM1, Q69ZN7, B3KQN5, Q5VWW2, Q5VWW3, Q5VWW4, Q5VWW5, Q7Z642, Q8IWH0, Q9HBU3 <more data available...>				FER1L3, RP11-624L12.2, myoferlin, fer-1-like protein 3, fer-1-like 3, myoferlin, 2310004N10Rik, 2310051D19Rik, E030042N20Rik, RGD1564216, KIAA1207 <more data available...>			down, Neighbors of cell proliferation, Neighbors of apoptosis, Neighbors of Cancer, Neighbors of Neoplasms, Neighbors of protein ubiquitination, Neighbors of cell migration, Neighbors of cell cycle arrest, Neighbors of cell invasion, Neighbors of cytoskeleton organization and biogenesis <more data available...>		membrane, integral component of membrane, caveola, nuclear membrane, cytoplasmic vesicle membrane, nuclear envelope, plasma membrane, cytoplasmic vesicle, intracellular membrane-bounded organelle, nucleus <more data available...>
ANXA11	Protein	annexin A11	65	1	0	1		Homo sapiens, Mus musculus, Rattus norvegicus	P50995, Q5T0G8, B4DVE7, P97384, Q5XI77, Q921F1				ANX11, CAP50, RP11-369J21.10-010, annexin A11, CAP-50, annexin XI, annexin-11, 56 kDa autoantigen, autoantigen, 56-kD, calcyclin-associated annexin 50 <more data available...>			Neighbors of cell proliferation, Neighbors of Neoplasm Metastasis, Neighbors of Neoplasms, Neighbors of apoptosis, Neighbors of cell death, Neighbors of proteolysis, Neighbors of cell division, Neighbors of exocytosis, Neighbors of drug resistance, 3d injury 148 <more data available...>		nucleoplasm, nuclear envelope, spindle, midbody, cytoplasm, azurophil granule, specific granule, phagocytic vesicle, melanosome, cytoskeleton <more data available...>
STIP1	Protein	stress-induced-phosphoprotein 1	217	4	0	4		Homo sapiens, Mus musculus, Rattus norvegicus	P31948, Q60864, O35814, Q5TZU9, Q3TT16, Q8BPH3, Q99L66				HOP, P60, STI1, STI1L, HEL-S-94n, IEF-SSP-3521, stress-induced-phosphoprotein 1, NY-REN-11 antigen, Hsp70/Hsp90-organizing protein, hsc70/Hsp90-organizing protein <more data available...>			Neighbors of cell proliferation, Neighbors of cell migration, Neighbors of Neoplasm Metastasis, Neighbors of apoptosis, Neighbors of cell motility, Neighbors of Cancer, Neighbors of cell differentiation, Neighbors of cell survival, Neighbors of cell cycle, Neighbors of cell death <more data available...>		protein complex, cytoplasm, Golgi apparatus, nucleus
PDLIM1	Protein	PDZ and LIM domain 1	52	1	0	1		Homo sapiens, Mus musculus, Rattus norvegicus	O00151, O70400, P52944, Q6IN45, B2RBS6, Q5VZH5, Q9BPZ9, Q99K93				CLIM1, CLP36, CLP-36, hCLIM1, HEL-S-112, PDZ and LIM domain protein 1, elfin, LIM domain protein CLP-36, epididymis secretory protein Li 112, carboxyl terminal LIM domain protein 1 <more data available...>			Neighbors of cell migration, Neighbors of cytoskeleton organization and biogenesis, Neighbors of Cancer, Neighbors of cell spreading, Neighbors of neurite outgrowth, Neighbors of actin organization, Neighbors of actins, Neighbors of cell differentiation, Neighbors of regeneration, 2 <more data available...>		transcription factor complex, cytoplasm, cytoskeleton
HNRNPUL2	Protein	heterogeneous nuclear ribonucleoprotein U-like 2	12	2	0	2		Homo sapiens, Mus musculus, Rattus norvegicus	Q1KMD3, Q00PI9, D4ABT8, Q8N3B3, F8VPM4				SAF-A2, HNRPUL2, heterogeneous nuclear ribonucleoprotein U-like protein 2, scaffold-attachment factor A2, AI465155, 1110031M08Rik, MLF1-associated nuclear protein, RGD1562784, heterogeneous nuclear ribonucleoprotein U-like 2, Manp <more data available...>			Neighbors of cell survival, cluster 2 48 vs 7day (1hit) cortex ipsi, upregulated, Neighbors of DNA Damage, Neighbors of chromatin remodeling, blue C, group 3, Neighbors of DNA recombination, down, altered <more data available...>		nucleus
cell survival	Cell Process		3702	39	39	0							cells survival, survival of cell, cell survival, survival of cells			Androgen Receptor to Protein Kinase C-delta Signaling in Prostate Cancer, Myostatin-IGF1 Crosstalk in Skeletal Muscles, Dystrophin Glycoprotein Complex Signaling in Duchenne Muscular Dystrophy, Duchenne Muscular Dystrophy Overview, IGF1 in Muscle Hypertrophy, Central T-cell Tolerance, Peripheral T-cell Tolerance Overview, Model of T-cell Maturation, T-cell Positive Selection and Neglect-Induced D…
Prostate Cancer	Disease		1305	17	17	0							prostatic sarcoma, prostate carcinogenesis, prostate malignancies, prostate malignancy, prostate metastases, prostate metastasis, prostate sarcoma, prostate sarcomas, prostatic cancerogenesis, prostatic carcinogenesis <more data available...>			Neighbors of Prostate Cancer, breast related, Copy of 'breast related' extended, intrcatome, altered amd statistical biological process
cell damage	Cell Process		1151	20	20	0							cellular injury, cell injury, cell lesion, cell trauma, cellular damage, cell damage			Neighbors of cell damage, 74 elements included exclusively in "L5_Injury, Cortex_LPS_249 and SC_ctrl_21, gc related, stim abscd a, New Combined Pathway (1hit) sham vs 1week, breast related, Copy of 'breast related' extended, New Combined Pathway Hippo-contra 3_hit_48h vs Sham up, New Combined Pathway Hippo-contra 3_hit_1w vs Sham/Hippo-contra 3_hit_1w vs Sham down <more data available...>
cell migration	Cell Process		3884	34	34	0							cell migration, cell trafficking, cell-in-cell formation, cellular migration, cellular trafficking, trafficking of cell, migration of the cell			Tight Junction Assembly (JAMs), Adherens Junction Assembly (Cadherins), Androgen Receptor to Beta-2-Microglobulin Signaling in Prostate Cancer, Kruppel-like Factor 6 Signaling in Prostate Cancer, Beta-Catenin to Androgen Receptor Signaling in Prostate Cancer, Androgen Receptor to Akt Signaling in Prostate Cancer, Notch Pathway in Multiple Myeloma Plasma Cells, TNFR to NF-kB Classical Pathway in M…
DNA Damage	Cell Process		1544	25	25	0							DNA Injuries, damage in DNA, damages in DNA, injury of DNA, lesions in deoxyribonucleic acid, lesion in the DNA, damage in deoxyribonucleic acid, lesions of DNA, DNA Injury, deoxyribonucleic acid damage <more data available...>			Ca2+ Toxicity in Alzheimer's Disease, Neurotoxin-Induced Parkinson's Disease, Overview of Mitochondrial Dysfunction in Alzheimer's Disease, Multiple Functions of Estrogen in Mitochondria in Alzheimer's Disease, Pancreatic Beta-cell Destruction in Diabetes Mellitus Type 1, MITF as a Regulator of Melanoma Cell Development, Melanoma Overview, Cell Death Mediated by Cytotoxic Cells, Myocardial Ischem…
cell adhesion	Cell Process		2379	25	25	0							cell adhesion, adhesion of cell			Actomyosin-Based Movement, Susceptibility Genes for Crohn's Disease and Ulcerative Colitis, Graves Ophthalmopathy, Macrophage Survival through CCR5 and CXCR4 Mediated Signaling in HIV Type 1 Infection, Mutations in EPHA2 Cause Cataract, Neighbors of cell adhesion, unique combined, 11-4, 1-2, unique astro 70 b <more data available...>
cell cycle regulation	Cell Process		1333	22	22	0							cell cycle control, cell cycle regulation			Neighbors of cell cycle regulation, breast related, Copy of 'breast related' extended, New Combined Pathway Hippo-ipsi 3_hit_1w vs Sham down, altered amd statistical biological process

## Sheet:  Process references
Relation	Status	Type	Sentence	TextRef
HSPA1A ---| DNA Damage		Regulation	HSP70 might enhance intracellular defenses against DNA damage induced by benzo(a)pyrene.	info:pmid/15130436#abs:9
HSPA1A ---| DNA Damage		Regulation	Whether Hsps, or more specifically Hsp70, are involved in repair of Benzo[a]pyrene-induced DNA damage is currently unknown.	info:pmid/15386940#abs:3
HSPA1A ---| DNA Damage		Regulation	We also show that Hsp70 overexpression acts as a radioprotective mechanism towards the first event of DNA damage and increases long term viability.	info:pmid/14599445#abs:7
HSPA1A ---| DNA Damage		Regulation	The detailed mechanism how Hsp70 is involved in DNA damage and possible DNA repair warrants further investigation.	info:pmid/16817322#abs:9
HSPA1A ---| DNA Damage		Regulation	Overall, no evidence was found that a 1-h exposure to GSM-217 Hz induced a HSP70-mediated stress response or primary DNA damage in HTR-8/SVneo cells.	info:pmid/18302482#abs:8
HSPA1A ---| DNA Damage		Regulation	This was accompanied by an increase in 8-hydroxydeoxyguanosine, caspase-3 and heat shock protein70, which might lead to DNA damage and cell death.	info:pmid/22691312#abs:8
HSPA1A ---| DNA Damage		Regulation	The non-thermal stress response of Hsp70 protein increase to radiofrequency field exposure might be involved in protecting human lens epithelial cells from DNA damage and maintaining the cellular capacity for proliferation.	info:pmid/17011595#abs:12
HSPA1A ---| DNA Damage		Regulation	Possible correlation between DNA damage induced by hydrogen peroxide and translocation of heat shock 70 protein into the nucleus.	info:pmid/7826371#title:1
HSPA1A ---| DNA Damage		Regulation	In particular, Hsp70 protects against multiple apoptotic stimuli, including DNA damage, UV irradiation, serum withdrawal and a variety of chemotherapeutic agents .	info:pmid/11146277#body:20
HSPA1A ---| DNA Damage		Regulation	Hsp70 can also protect cells from apoptotic stimuli, including DNA damage, UV irradiation, serum withdrawal and exposure to chemotherapeutic agents [18-20].	info:pmid/17910533#body:43
HSPA1A ---| DNA Damage		Regulation	We recently found that expression of HSP70 suppresses ultraviolet-induced DNA damage and stimulates its repair process at the skin in mice (56).	info:pmid/20177067#body:348
HSPA1A ---| DNA Damage		Regulation	Overexpression of either HSP27, HSP70 or Heat shock protein90 inhibits apoptosis and prevents caspase activation in many different cellular models upon a variety of cellular stresses, including accumulation of misfolded proteins, ROS or DNA damage .	info:pmid/22652452#body:131
HSPA1A ---| DNA Damage		Regulation	Moreover, studies have shown that Hsp70 can translocate from cytoplasm to nucleus or nucleoli under heat-stress conditions and plays a protective role against stress-mediated apoptosis and DNA damage by co-localizing with DNA repair proteins, , and thus increases tumor cell survival.	info:pmid/22591702#cont:427
HSPA1A ---| DNA Damage		Regulation	HSP-70, HSP-27, and HSP-90 all are known to promote cell survival through various mechanisms within cells, including stress kinase inhibition (32,33), protection of cells from DNA damage (34,35), modulation of mitochondrial reactive oxygen species production (36), and inhibition of caspase activation (37,38).	info:pmid/16421224#body:227
HSPA1A ---| DNA Damage		Regulation	The results obtained by suggested that overexpressed heat-shock proteins70 might play a role in protecting A549 cells from DNA damage caused by UVC irradiation. found that A549 cells treated with environmental air pollution particles (particulate matter10) increased the expression of heat-shock proteins70.	info:pmid/17976723#body:88
HSPA1A ---| DNA Damage		Regulation	In this study, the TcHSP70 and TcHSP100 genes selected by Representation of differential expression presented higher levels of mRNA in the in vitro drug-resistant T. cruzi population than in the susceptible one. showed that HSP70 overproduction in mouse fibroblasts acts as a radioprotective mechanism against DNA damage and increases long-term viability.	info:pmid/18501872#body:117
HSPA1A ---| DNA Damage		Regulation	In this study, using transgenic mice overexpressing HSP70, we have shown that the expression of HSP70 suppresses UVB-induced epidermal apoptosis, inflammatory responses, reactive oxygen species production, and DNA damage, suggesting that HSP70 inducers could be beneficial for use as agents in medicines and cosmetics to alleviate the symptoms and/or cure UVB-related skin diseases.	info:pmid/20018843#body:347
HSPA1A ---| DNA Damage		Regulation	It was also observed that, in parallel to the induction of DNA damage, the lysosomes of these cells were either more resistant or more sensitive to oxidative stress, compared to parent cells, depending on overexpression or depletion of Hsp70, respectively ( ), thus indicating that protection of lysosomes is of particular importance and may represent the initial point of action in the mechanism of…	info:pmid/17275689#body:125
HSPA1A ---| DNA Damage		Regulation	Responses included organismal level responses (oxygen consumption, ammonia excretion), substrate utilization (O:N ratio, haemolymph glucose and tissue protein levels), indicators of gas exchange (d-lactate, haemocyanin concentration), antioxidant protection (superoxide dismutase, glutathione peroxidase and catalase activity), cellular repair processes (hsp70 proteins) and reactive oxygen species-…	info:pmid/22975222#body:28
HSPA1A ---| DNA Damage		Regulation	Evidence has been obtained that heat pretreatment for HSP70 over-expression could protect C3H 10T1/2 and yeast cells from DNA damage induced by gamma rays ( ) and bleomycin ( ).	info:doi/10.1016/j.jtherbio.2009.06.002#body:79
HSPA1A --+> cell survival		Regulation	Co-expression of hYVH1 with Hsp70 further enhanced cell survival.	info:pmid/18973475#abs:11
HSPA1A --+> cell survival		Regulation	The precise mechanisms by which HSP70 facilitates cell survival remain unclear.	info:pmid/11918653#abs:3
HSPA1A --+> cell survival		Regulation	Hsp70.1 promotes the repair of proteotoxic damage and cell survival after stress.	info:pmid/23285004#abs:4
HSPA1A --+> cell survival		Regulation	HSP70 is a redox-regulated molecular chaperone, and enhances cell survival under stress.	info:pmid/16718626#abs:3
HSPA1A --+> cell survival		Regulation	Heat shock protein70-mediated cell survival might occur in other types of cancer cells.	info:pmid/19208367#abs:11
HSPA1A --+> cell survival		Regulation	HSP70 facilitates cell survival by preventing protein denaturation and incorrect assembly of polypeptides.	info:pmid/9363706#abs:2
HSPA1A --+> cell survival		Regulation	HSP70 expression is elevated in many cancers, contributing to tumor cell survival and resistance to therapy.	info:pmid/19818706#abs:2
HSPA1A --+> cell survival		Regulation	HSP70 also prevents apoptosis, thereby increasing the survival of cells exposed to a wide range of otherwise lethal stimuli.	info:pmid/16618741#abs:2
HSPA1A --+> cell survival		Regulation	The 70 kDa heat shock protein (Hsp70) plays a critical role in cell survival and thermotolerance in response to various stress stimuli.	info:pmid/12189176#abs:1
HSPA1A --+> cell survival		Regulation	This indicates that, under certain circumstances, synthesized Hsp70 might be necessary but not sufficient to ensure cell survival.	info:pmid/9175159#abs:5
HSPA1A --+> cell survival		Regulation	Heat shock protein 70 (HSP70) inhibits apoptosis and thereby increases the survival of cells exposed to a wide range of lethal stimuli.	info:pmid/14678980#abs:1
HSPA1A --+> cell survival		Regulation	Thus, HSP70 may be a favorable potential target to increase photoreceptor cell survival after retinal detachment.	info:pmid/21356360#abs:9
HSPA1A --+> cell survival		Regulation	Moreover, it shows that the up-regulated HSP70, in response to PPARgamma agonists in gamma-irradiated cultures promotes cell survival.	info:pmid/18812638#abs:9
HSPA1A --+> cell survival		Regulation	The family of 70-kDa heat-shock proteins (HSP-70) is evolutionarily highly conserved and has been shown to enhance cell survival from thermal injury.	info:pmid/8048473#abs:1
HSPA1A --+> cell survival		Regulation	Hsp70-microRNA-Nanoparticles enhanced radiation-induced increase in caspase 3/7 activity and decrease in clonogenic cell survival.	info:pmid/24008150#abs:8
HSPA1A --+> cell survival		Regulation	The major heat shock protein, HSP70, plays a critical role in cell survival in response to stress, possibly by inhibiting a number of antisurvival pathways.	info:pmid/16832353#abs:1
HSPA1A --+> cell survival		Regulation	Attenuation is associated with increased expression of Hsp90, Hsp70, Hsp27, and clusterin (CLU) that mediate tumor cell survival and treatment resistance.	info:pmid/21737488#abs:2
HSPA1A --+> cell survival		Regulation	The members of the HSP70 family are now appreciated to work together as networks to facilitate organelle communication and regulate inflammatory signaling and cell survival after cerebral ischemia.	info:pmid/24323423#abs:5
HSPA1A --+> cell survival		Regulation	The mRNAs for heat shock protein 70 and insulin-like growth factor-1 rapidly increased in the retinal ganglion cells soon after axotomy and function as cell-survival factors.	info:pmid/23994437#abs:3
HSPA1A --+> cell survival		Regulation	In addition to their chaperone role, HSP70 isoforms promote cell survival by inhibiting apoptosis at multiple points within both the intrinsic and extrinsic cell death pathways.	info:pmid/19197160#abs:4
HSPA1A --+> cell survival		Regulation	In conclusion, these results suggest that up-regulation of the HSP-70 gene after reoxygenation may play a role in maintaining cell survival and supporting cell function as a molecular chaperone.	info:pmid/15720829#abs:8
HSPA1A --+> cell survival		Regulation	Over-expression of HSP70 resulted in enhanced mesenchymal stem cell survival and increased resistance to apoptosis in conditions of hypoxia and ischaemia.	info:pmid/21385372#abs:10
HSPA1A --+> cell survival		Regulation	The interaction of Hsp70 with surface phosphatidylserine significantly reduces clonogenic cell survival in normoxic (EC(50) of Hsp70=85 microg/ml) and hypoxic (EC(50) of Hsp70=55 microg/ml) tumor cells.	info:pmid/19289606#abs:7
HSPA1A --+> cell survival		Regulation	Although both the heat shock protein 70 (HSP70) and the activating transcription factor 5 (ATF5) have been shown to promote cell survival of transformed cells but not survival of non-transformed cells, the relationship of the two molecules is unknown.	info:pmid/21521685#abs:1
HSPA1A --+> cell survival		Regulation	The results suggest that targeting both the Hsp70 family, as well as the Hsp90 protein will have an additive negative effect on cancer cell survival, even though their pathways of action are separate.	info:pmid/17487411#abs:5
HSPA1A --+> cell survival		Regulation	This study has investigated the effect of two highly toxic pesticides, monocrotophos (organophosphate) and endosulphan (organochlorine), on the inducibility of two major heat shock proteins, the HSP60 and HSP70, essential for cell survival, in the house fly Musca domestica.	info:pmid/21366969#abs:1
HSPA1A --+> cell survival		Regulation	Increased expression of heat shock protein 70 (HSP70) in the brain has been extensively documented in association with a variety of insults, including ischemia, and is suggested to play a role in cell survival and recovery after ischemic injury.	info:pmid/10852544#abs:1
HSPA1A --+> cell survival		Regulation	These results strongly indicate that HSP70, the earliest induced gene in the zebrafish retina after optic nerve injury, is a crucial factor for retinal ganglion cells survival and optic nerve regeneration in fish.	info:pmid/21338645#abs:11
HSPA1A --+> cell survival		Regulation	Thus, deltaNp63a-associated Hsp70-1 over-expression may promote human limbo-corneal epithelial progenitor cell survival on intact amniotic membrane, possibly through the cytoprotective and anti-apoptotic effect of Hsp70-1.	info:pmid/21751214#abs:11
HSPA1A --+> cell survival		Regulation	Xenon exposure enhanced the expression of heat-shock protein 70 (HSP-70) and heme oxygenase 1 (HO-1) and promoted cell survival after hypothermia-hypoxia insult in human proximal tubular (HK-2) cells, which was abolished by HSP-70 or HO-1 siRNA.	info:pmid/23759444#abs:4
HSPA1A --+> cell survival		Regulation	Inhibition of HSP-70 expression diminishes cell survival.	info:pmid/9839771#body:222
HSPA1A --+> cell survival		Regulation	The increase of hsp70 is known to enhance cell survival by preventing protein damage .	info:pmid/17395153#body:130
HSPA1A --+> cell survival		Regulation	HSP70 is an essential factor for tumor cell survival and tumor growth.	info:pmid/22750096#body:87
HSPA1A --+> cell survival		Regulation	These results suggest that both Hsp70 isoforms have a role in myeloma cell survival.	info:pmid/23887058#body:142
HSPA1A --+> cell survival		Regulation	Heat shock protein 70 promotes cell survival by 10625643; http://dx.doi.org/10.1074/jbc.275.2.1035	info:pmid/22236878#cont:310
HSPA1A --+> cell survival		Regulation	Hsp70 mutant proteins modulate additional apoptotic pathways and improve cell survival.	info:pmid/15544161#title:1
HSPA1A --+> cell survival		Regulation	Binding of trophic factors like HSP70 can trigger changes in these interactions, resulting in cell survival .	info:pmid/21353370#body:91
HSPA1A --+> cell survival		Regulation	Heat shock protein 70 promotes cell survival by inhibiting lysosomal membrane permeabilization.	info:pmid/16391229#body:913
HSPA1A --+> cell survival		Regulation	Heat shock protein 70 promotes cell survival by inhibiting lysosomal membrane permeabilization.	info:pmid/15314073#title:1
HSPA1A --+> cell survival		Regulation	Thus a declined expression of HSP70 is likely to mediate orlistat-dependent inhibition of tumor cell survival.	info:pmid/22877747#body:175
HSPA1A --+> cell survival		Regulation	HSP70 proteins have been shown to play a critical role in cell survival and thermotolerance in response to stresses ( ).	info:pmid/17092661#body:11
HSPA1A --+> cell survival		Regulation	(2004) Heat shock protein 70 promotes cell survival by inhibiting lysosomal membrane permeabilization.	info:pmid/21203423#cont:511
HSPA1A --+> cell survival		Regulation	Hsp70 proteins function as molecular chaperones and are involved in cell survival under stress condition [11, 43].	info:pmid/21042850#cont:243
HSPA1A --+> cell survival		Regulation	It is also known that heat shock protein 70 isoform isoforms may promote cell survival by inhibiting apoptosis.35	info:pmid/22315092#cont:207
HSPA1A --+> cell survival		Regulation	In addition, HSP-70 family proteins are known to play an important role in cell survival by stabilizing protein structure during stress.	info:pmid/19231390#body:100
HSPA1A --+> cell survival		Regulation	These include down-regulation of heat shock protein70 and NF-?B, which in turn control cell survival and proliferation.	info:pmid/24129563#cont:297
HSPA1A --+> cell survival		Regulation	By preventing both Bax activation and preserving Bcl2, Hsp70 could promote cell survival.	info:pmid/21270764#cont:33
HSPA1A --+> cell survival		Regulation	(2004) Heat shock protein 70 promotes cell survival by inhibiting lysosomal membrane permeabilization.	info:pmid/21298030#cont:556
HSPA1A --+> cell survival		Regulation	Therefore, either Hsp70/Hsc70 or Raf-1/B-Raf interactions may promote cell survival.	info:pmid/18804403#body:26
HSPA1A --+> cell survival		Regulation	HSP 70 was unusually high in cancer cells and was an essential factor for tumor cell survival and tumor growth .	info:pmid/23773626#body:236
HSPA1A --+> cell survival		Regulation	For example, overexpression of Hsp70 alone was demonstrated to protect cells from thermal injury and increase cell survival (17, 18).	info:pmid/8798747#body:50
HSPA1A --+> cell survival		Regulation	Furthermore, HSP 70 prevents apoptosis, thereby increasing the survival of cells exposed to a wide range of otherwise lethal stimuli .	info:pmid/18006258#body:15
HSPA1A --+> cell survival		Regulation	The above hypothesis could be supported by the observation that the persistence of HSP-70 expression was critical for cell survival.	info:pmid/15781040#body:130
HSPA1A --+> cell survival		Regulation	It is well documented that the expression of Hsp25/27 and Hsp70 might affect cell survival by interfering with apoptotic machinery.	info:pmid/17949882#body:27
HSPA1A --+> cell survival		Regulation	HSP70 can inhibit apoptosis and thereby increase the survival of cells exposed to a wide range of lethal stimuli .	info:pmid/17386947#body:47
HSPA1A --+> cell survival		Regulation	Another possible way in which Hsp70 appears to promote cell survival during stress response is through inhibition of the apoptotic machinery.	info:pmid/15978632#body:97
HSPA1A --+> cell survival		Regulation	Inducible HSP70 antagonized Interleukin-1b-induced cytotoxic effect on HeLa cells and improved the cell survival.	info:pmid/23185533#cont:121
HSPA1A --+> cell survival		Regulation	HSP70 therefore functions as molecular chaperones by regulating cellular homeostasis and promoting cell survival ( ).	info:pmid/21257190#body:112
HSPA1A --+> cell survival		Regulation	The influence of BAG3 on cell survival is potentially mediated, at least in part, by regulation of HSC70/HSP70 function (11).	info:pmid/20368414#body:60
HSPA1A --+> cell survival		Regulation	In addition, heat shock protein 70 has been reported to promote cell survival by inhibiting lysosomal membrane permeabilization (50).	info:pmid/18299403#body:300
HSPA1A --+> cell survival		Regulation	Lithium treatment enhances the expression of cell survival genes like Bcl-2, BDNF, Hsp70, ß-catenin, and CREB (20, 25, 26).	info:pmid/22355115#cont:184
HSPA1A --+> cell survival		Regulation	In the context of HIV-1 infection, heat shock protein 70 promotes cell survival by inhibiting Vpr-induced apoptosis .	info:pmid/19358982#body:264
HSPA1A --+> cell survival		Regulation	Heat shock protein 70 promotes cell survival by Gross SD, Hoffman DP, Fisette PL, Baas P, Anderson 38:557-62. inhibiting lysosomal membrane permeabilization.	info:pmid/21508686#cont:389
HSPA1A --+> cell survival		Regulation	In this study we show that, after PO, activation of NF-?B and increased expression of Hsp70.1 contribute to cell survival, reducing infarct size after PO.	info:pmid/21439970#body:176
HSPA1A --+> cell survival		Regulation	... , it has been shown that the increased expression of HSP27, HSP60, and HSP70 and the overexpression of these factors induces cell survival, proliferation ...	info:pmid/21995449#cont:237
HSPA1A --+> cell survival		Regulation	In somatic cells, heat treatment induces the accumulation of the heat-shock proteins, mainly HSP70i, which leads to cell survival.	info:pmid/18374969#body:117
HSPA1A --+> cell survival		Regulation	These proteins such as HSP70 and DnaK are believed to play important roles for survival of cells under various stresses including bile salts [25].	info:pmid/23075796#cont:339
HSPA1A --+> cell survival		Regulation	Similarly, the proliferation of the adenovirus vector AdCEAp-Hsp70 dissolved and destroyed cancer cells and reduced overall cell survival.	info:pmid/22261331#body:204
HSPA1A --+> cell survival		Regulation	leading to increases in HSP70 expression, which is known to improve cell survival and to attenuate apoptosis after thermal injury (Fig. 2,3,4,5,6).	info:pmid/23185570#cont:295
HSPA1A --+> cell survival		Regulation	Hsp70 is strongly induced by a variety of stresses such as heat shock and is known to play an important role in the protein metabolism and survival of cells.	info:pmid/12431560#body:21
HSPA1A --+> cell survival		Regulation	Hsp70 enhances the survival of cells and prevents apoptosis against oxidative damage during various stress conditions (21).	info:pmid/23229517#cont:206
HSPA1A --+> cell survival		Regulation	HSP70 may serve as a valuable tool to enhance postsurgery cardiac cell survival, which has been used in both laboratory investigation and clinical studies [7, 20].	info:pmid/22456997#cont:28
HSPA1A --+> cell survival		Regulation	Hsp70 has been shown to promote cell survival through inhibition of death-associated permeabilization of lysosomal membranes (19, 20).	info:pmid/17855353#body:210
HSPA1A --+> cell survival		Regulation	In cellular models of Amyotrophic Lateral Sclerosis, Hsp70 overexpression has been found to reduce aggregate formation, improve chaperoning activity and increase cell survival .	info:pmid/19248813#body:131
HSPA1A --+> cell survival		Regulation	Phosphorylation of HSF1 and subsequent induction of inducible heat shock protein70 are essentially involved in CaMKII-dB-mediated cell survival signaling (Figure 7).	info:pmid/19910575#body:194
HSPA1A --+> cell survival		Regulation	It must be noted that Nylandsted et al. recently reported that Hsp70 may promote cell survival by inhibiting lysosomal membrane permeabilization induced by a number of different stimuli .	info:pmid/17275689#body:130
HSPA1A --+> cell survival		Regulation	Interestingly, we also observed a declined expression of HSP70 protein in Dichloroacetate-treated tumor cells, which has been demonstrated to play a central role in regulating cell survival .	info:pmid/22705712#body:148
HSPA1A --+> cell survival		Regulation	However, HSP70 facilitates cancer cell survival and growth in various human tumor cells by inhibiting apoptosis and promoting proliferation (4,5).	info:pmid/21725599#cont:20
HSPA1A --+> cell survival		Regulation	The PI3K/Akt signaling pathway regulates the expression of Hsp70, which critically contributes to Hsp90-chaperone function and tumor cell survival in multiple myeloma.	info:pmid/23065523#title:1
HSPA1A --+> cell survival		Regulation	Expression of human hsp70 in rat fibroblasts enhances cell survival and facilitates recovery from translational and transcriptional inhibition following heat shock.	info:pmid/19148187#body:323
HSPA1A --+> cell survival		Regulation	Expression of human hsp70 in rat fibroblasts enhances cell survival and facilitates recovery from translational and transcriptional inhibition following heat shock.	info:pmid/1377596#title:1
HSPA1A --+> cell survival		Regulation	We found that CHIP/HSP70, a complex that ubiquitinates phosphorylated tau and enhances cell survival, was increased in APP/PK +/- and in APP/Parkin null mutant mice.	info:pmid/19815012#body:198
HSPA1A --+> cell survival		Regulation	Pre-treatment with Fv-Hsp70 increased cell survival to 46 ± 4% ( P < 0.01 versus growth media pre-treated neurons and versus Hsp70 pre-treated neurons) ( ).	info:pmid/16630585#body:89
HSPA1A --+> cell survival		Regulation	HSP70 and heat shock protein90 have a role in the survival of cells that have been exposed to "heat shock" events by protecting many proteins linked to oncogenic and metastatic phenotypes ( ).	info:pmid/23416193#body:93
HSPA1A --+> cell survival		Regulation	In addition, heat shock protein90 and heat shock protein70 exhibit anti-apoptotic functions and promote cell survival via inhibiting caspase activation or subsequent cleavage of their substrates.39,40	info:pmid/24357801#cont:203
HSPA1A --+> cell survival		Regulation	They suggested that Hsp70 induction played a role in cell survival after sublethal Radiofrequency ablation although unfortunately they did not quantify Hsp70 expression at the different temperatures .	info:pmid/21109264#body:129
HSPA1A --+> cell survival		Regulation	It is well established that BAG3 contains a conserved BAG domain able to interact with Hsp70 proteins and that the influence of BAG3 on cell survival is mediated at least in part by its binding to Hsp70 proteins (3, 71).	info:pmid/23824909#cont:481
HSPA1A --+> cell survival		Regulation	Preservative solution supplemented with Xenon increased the expression of Bcl-2 and HSP-70 in ex vivo renal grafts, which enhanced cell survival and repair in hypothermia– hypoxia conditions.	info:pmid/23934278#cont:306
HSPA1A --+> cell survival		Regulation	We can speculate that Hspa1a/b regulate Hepatic stellate cell survival, whereas PPAR-? drives Hepatic stellate cell inactivation during reversal from liver fibrosis.	info:pmid/22566629#cont:735
HSPA1A --+> cell survival		Regulation	Additionally, Hsp70 promotes cell survival by inhibiting apoptosis (Beere and Green, 2001[Go]; Garrido et al., 2001[Go]; Guzhova et al., 2001[Go]; Jäättelä, 1999[Go]; Mosser et al., 2000[Go]; Park et al., 2002[Go]).	info:pmid/17371926#body:88
HSPA1A --+> cell survival		Regulation	Exogenous HSP70 (Fig 6B) increased aortic smooth muscle cell survival in the presence of 25-hydroxycholesterol by 9% to 31% above controls (P<.0002) depending on the concentration of 25-hydroxycholesterol used.	info:pmid/7749813#body:192
HSPA1A --+> cell survival		Regulation	Cancer cells frequently avert apoptosis by upregulating various prosurvival molecules such as XIAP and Hsp70, which promote cell survival by inhibiting caspase activation [24,25,26,27,28, 29,30].	info:pmid/21297999#cont:303
HSPA1A --+> cell survival		Regulation	Another important cellular target of quercetin is the heat shock protein 70 (HSP70), which promotes cell survival in many cancer cell lines by inhibiting the lysosomal membrane permeabilization ( ).	info:pmid/18756631#body:17
HSPA1A --+> cell survival		Regulation	With respect to poly-Q diseases, overexpression of Hsp70 in mouse and Drosophila models was shown to delay neuronal dysfunction, improve cell survival, and suppress poly-Q-induced neurodegeneration .	info:pmid/17822698#body:15
HSPA1A --+> cell survival		Regulation	A similar question for neurons showing Hsp70 induction has been for long a matter of controversy, as Hsp70 seems to be involved in promoting cell survival, although Hsp70-immunoreactive cells might die.	info:pmid/9252233#body:7
HSPA1A --+> cell survival		Regulation	At this point, the injured cell appears to make a decision: Hsp70 can promote protein refolding and cell survival or allow protein degradation and progression to cell death (Hohfeld et al, 2001).	info:pmid/21731034#cont:142
HSPA1A --+> cell survival		Regulation	It is also known that Hsp70 promotes cell survival by antagonizing apoptosis-inducing factor (AIF) to inhibit caspase-independent apoptosis ( ), and by inhibiting lysosomal membrane permeabilization ( ).	info:pmid/24333692#body:125
HSPA1A --+> cell survival		Regulation	Increased expression of Hsp70 in vivo in the hearts ( ) and brains ( ) of transgenic mice overexpressing this gene also results in enhanced cell survival following ischemia.	info:pmid/12372640#body:17
HSPA1A --+> cell survival		Regulation	Hsp70 enhances cell survival under adverse conditions by preventing protein denaturation and incorrect peptide folding and aggregation, by tagging denatured proteins for elimination, and by inhibiting the induction of apoptosis.	info:pmid/15746691#body:3
HSPA1A --+> cell survival		Regulation	Hsp70 also functions at key regulatory points in the control of apoptosis, thereby inhibiting cell death and promoting cell survival (Jaattela and Wissing, 1992; Samali and Cotter, 1996; Bowman et al., 1997; Mosser et al., 1997).	info:pmid/18580963#body:51
EPCAM ---> cell adhesion		Regulation	The epithelial-specific cell adhesion molecule (EpCAM) modulates cell adhesion and proliferation.	info:pmid/19249674#abs:1
EPCAM ---> cell adhesion		Regulation	EpCAM short interfering RNA treatment was also associated with an increase in the detergent-insoluble protein fraction of E-cadherin, alpha-catenin, and beta-catenin, consistent with the known biology of EpCAM as a regulator of cell adhesion.	info:pmid/15313925#abs:7
EPCAM ---> cell adhesion		Regulation	As a tumor-associated antigen and a surface marker of breast cancer stem cells , epithelial cell adhesion molecule (EpCAM) plays an important role in not only cell adhesion, morphogenesis, metastases but also carcinogenesis.	info:pmid/20683652#abs:1
EPCAM ---> cell adhesion		Regulation	However, it appears that EpCAM might have an opposite role to the classic cell adhesion molecules.	info:pmid/17600130#body:139
EPCAM ---> cell adhesion		Regulation	They identified 846 proteins of which several, such as Ep-CAM, play a role in cell adhesion and proliferation.	info:pmid/23376433#body:251
EPCAM ---> cell adhesion		Regulation	Notably, although generating distinct extracellular fragments, both proteolytic pathways will lead to loss of EpCAM-mediated cell– cell adhesion.	info:pmid/23409978#cont:286
EPCAM ---> cell adhesion		Regulation	EpCAM is a regulator of cell adhesion and is overexpressed in breast cancer, colon cancer and retinoblastoma .	info:pmid/19010092#body:158
EPCAM ---> cell adhesion		Regulation	They identified 846 proteins of which several, such as Ep-CAM, play a role in cell adhesion and proliferation.	info:pmid/23159294#body:155
EPCAM ---> cell adhesion		Regulation	Conclusion: Zeb1 fine-tunes E-cadherin-and Epcam-mediated cell adhesion to control cell behavior during gastrulation.	info:pmid/23667256#cont:9
EPCAM ---> cell adhesion		Regulation	In addition, CD44 variant isoforms and CD326 have been demonstrated to support metastatic extravasation by promoting cell adhesion [13, 14].	info:pmid/22484915#cont:27
EPCAM ---> cell adhesion		Regulation	EpCAM might also have a dual role as cell adhesion molecule and receptor involved in the regulation of gene transcription and cell proliferation .	info:pmid/22646670#cont:445
EPCAM ---> cell adhesion		Regulation	EpCAM promotes cell adhesion as well as cell migration, but in the absence of a molecular explanation, the apparent opposition of these effects has remained a puzzle.	info:pmid/24183651#body:140
EPCAM ---> cell adhesion		Regulation	Moreover, in vitro cell culture reaggregation assays have shown that high-affinity anti-Ep-CAM antibodies such as 323/A3 can block cell adhesion at concentrations of 10 µg ml-1 (Litvinov et al, 1994).	info:pmid/15655555#body:239
EPCAM ---> cell adhesion		Regulation	EpCAM serves important roles in cell adhesion, proliferation, differentiation, migration, cell cycle regulation and is implicated in cancer and stem cell signaling [12].	info:pmid/20579375#body:63
EPCAM ---> cell adhesion		Regulation	Claudin-7 has also been reported to form a complex with EpCAM-tetraspanin which interferes with EpCAM-mediated cell adhesion properties and increases resistance to apoptosis [36]–[38].	info:pmid/21789222#cont:168
EPCAM ---> cell adhesion		Regulation	The second variable was only positive when both membranous EpCAM and claudin-7 expression were present, reflecting presence of the EpCAM-claudin-7 complex, which promotes tumourigenicity, and blocks cell adhesion .	info:pmid/23953778#body:61
EPCAM ---> cell adhesion		Regulation	To date, the most successful approaches have made use of the fact that epithelial cells commonly express the cell adhesion protein EpCAM, which is absent in normal blood cells.	info:pmid/20071161#body:18
EPCAM ---> cell adhesion		Regulation	As a cell signalling adhesion molecule, EpCAM can cause cell proliferation, enhance apoptosis resistance and also disrupt the normal functions of other cell adhesion molecule families, thereby encouraging tumour metastasis.	info:pmid/22002520#cont:206
EPCAM ---> cell adhesion		Regulation	EpCAM participates as a cell adhesion and cell signaling molecule, and its overexpression negatively correlates with survival rates in gallbladder cancer, ampullary carcinoma, and squamous cell carcinoma of the head and neck .	info:pmid/22482828#cont:17
EPCAM ---> cell adhesion		Regulation	While the name EpCAM originates from studies demonstrating that the protein can promote homophilic adhesion [17], forced expression of EpCAM has also been shown to interfere with E-Cadherin-mediated cell adhesion, suggesting a role as a functional antagonist for classic cadherin-mediated cell-cell interactions [18].	info:pmid/23618806#body:25
EPCAM ---> cell adhesion		Regulation	... TROP1 gene (also known as Ep-CAM, TACSTD1, KSA, or GA733-2), which is homologous to the M1S1 (TROP2) gene, has been shown to play a central role in cell adhesion function, to be expressed in most normal epithelial tissues on the basolateral surface, and to interact directly with the tight junction protein claudin-7.23 Furthermore, it has been reported that truncated M1S1 proteins do not accum…	info:pmid/17325151#body:168
EPCAM ---> cell adhesion		Regulation	Although EpCAM was assumed initially to be involved mainly in cell adhesion, it is now clear that it also plays a role in carcinogenesis through the up-regulation of oncogenes like c-myc and cell-cycle-regulating genes of the cyclin family.	info:doi/10.1016/j.ajog.2010.07.041#body:83
EPCAM ---> cell migration		Regulation	Our hypothesis is that modulation of EpCAM expression can affect cell migration, invasion, and proliferation by enhancing E-cadherin-mediated cell-to-cell adhesion.	info:pmid/15313925#abs:8
EPCAM ---> cell migration		Regulation	EpCAM overexpression also inhibited cell migration; stars indicate p values?<?0.05.	info:pmid/23758908#cont:186
EPCAM ---> cell migration		Regulation	EpCAM stimulates cell migration within the ectodermal tissue.	info:pmid/20974811#cont:150
EPCAM ---> cell migration		Regulation	In the second situation, EpCAM mediates cell-cell adhesion and thereby prevents cell migration.	info:pmid/17600130#body:170
EPCAM ---> cell migration		Regulation	Silencing of EpCAM gene expression decreased cell migration and invasion in a breast cancer cell line (17).	info:pmid/22993038#cont:303
EPCAM ---> cell migration		Regulation	TACSTD1 is believed to be important in directing cell migration during early development in zebrafish (Villablanca et al., 2006).	info:pmid/20132010#cont:233
EPCAM ---> cell migration		Regulation	EpCAM promotes cell adhesion as well as cell migration, but in the absence of a molecular explanation, the apparent opposition of these effects has remained a puzzle.	info:pmid/24183651#body:140
EPCAM ---> cell migration		Regulation	EpCAM serves important roles in cell adhesion, proliferation, differentiation, migration, cell cycle regulation and is implicated in cancer and stem cell signaling [12].	info:pmid/20579375#body:63
EPCAM ---> cell migration		Regulation	Osta et al hypothesized that the modulation of Ep-CAM expression can affect cell migration, invasion, and proliferation by enhancing E-cadherin-mediated cell-to-cell adhesion.	info:pmid/21074690#body:82
EPCAM ---> cell migration		Regulation	The modulation of Ep-CAM expression can affect cell migration, invasion, and proliferation by enhancing E-cadherin-mediated cell-to-cell adhesion and has been the target of antibody therapy in several clinical trials .	info:pmid/17498592#body:105
EPCAM ---> cell migration		Regulation	EpCAM is believed to contribute to signaling, cell migration, proliferation, and differentiation.	info:doi/10.1016/j.ajog.2010.07.041#body:12
CAT ---| cell damage		Regulation	Cationized catalase markedly suppressed H(2)O(2)-induced cell injury.	info:pmid/17610981#abs:5
CAT ---| cell damage		Regulation	Superoxide dismutase, glutathione peroxidase, and catalase prevent cellular damage produced by free radicals.	info:pmid/22365038#abs:1
CAT ---| cell damage		Regulation	In both models, a combination of catalase and superoxide dismutase effectively prevented cell damage.	info:pmid/7959563#abs:6
CAT ---| cell damage		Regulation	Reactive oxygen metabolite-induced cell damage was reduced by catalase but not by superoxide dismutase.	info:pmid/1319953#abs:7
CAT ---| cell damage		Regulation	Both desferrioxamine and catalase reduced H2O2-mediated cellular injury and death.	info:pmid/10469365#abs:9
CAT ---| cell damage		Regulation	Catalase is an important anti-oxidant enzyme and prevents cell damage from highly reactive oxygen-derived free radicals.	info:pmid/9649223#abs:13
CAT ---| cell damage		Regulation	Cell damage caused by the OH. generating system was prevented in the presence of catalase, which destroyed H2O2.	info:pmid/7834818#abs:5
CAT ---| cell damage		Regulation	H2O2-induced cell injury was blocked by simultaneous treatment by catalase, but not by superoxide dismutase.	info:pmid/1351288#abs:4
CAT ---| cell damage		Regulation	Ca2+-mediated cell injury was abolished by the oxygen radical scavengers, catalase and 2',2'-dipyridyl.	info:pmid/8666044#abs:7
CAT ---| cell damage		Regulation	Hydrogen peroxide did not modify the electrophoretic mobility of catalase, even at doses that produced cell damage.	info:pmid/10628300#abs:6
CAT ---| cell damage		Regulation	Inhibition of catalase may contribute to cell damage during incubation of cultures with L-DOPA, dopamine, or other autoxidizable compounds.	info:pmid/9113132#abs:11
CAT ---| cell damage		Regulation	Endothelial cell damage mediated by the myeloperoxidase deficient cells was also inhibited by catalase but not superoxide dismutase.	info:pmid/6268662#abs:6
CAT ---| cell damage		Regulation	Endothelial cell injury resulting at 18 hours is partially inhibited by catalase and partially inhibited by soybean trypsin inhibitor.	info:pmid/2675621#abs:3
CAT ---| cell damage		Regulation	Catalase prevented both the positive histochemical reaction and the cell damage; if the catalase was first boiled, its protective effect was destroyed.	info:pmid/1653519#abs:6
CAT ---| cell damage		Regulation	The decrease in catalase and glutathione peroxidase would result in an increased steady state level of H2O2 and hydroperoxides, contributing to cell injury.	info:pmid/7557544#abs:12
CAT ---| cell damage		Regulation	Regulation of catalase depends on the duration of cigarette smoke exposure, and plays a critical role for protection against cigarette smoke-induced cell damage.	info:pmid/23100509#abs:10
CAT ---| cell damage		Regulation	The antioxidants dimethylthiourea and catalase decreased endothelial cell injury, whereas dimethyl sulfoxide and superoxide dismutase were without effect.	info:pmid/8141315#abs:6
CAT ---| cell damage		Regulation	Furthermore, anti-oxidants superoxide dismutase and catalase reduced cigarette smoke extract-induced JNK phosphorylation and endothelial cell injury.	info:pmid/15721273#abs:7
CAT ---| cell damage		Regulation	It was also noted that cadmium-induced cell injury and lipid peroxidation were inhibited by catalase and superoxide dismutase, two antioxidant enzymes.	info:pmid/9294717#abs:6
CAT ---| cell damage		Regulation	Inactivation of the intracellular antioxidant enzymes glutathione reductase or catalase augmented cell damage during H2O2 exposure but not during amosite exposure.	info:pmid/8005512#abs:7
CAT ---| cell damage		Regulation	Catalase, carboxy-PTIO, Mn-TBAP, N-acetylcysteine, cyclosporin A and trifluoperazine inhibited the H2O2 and ethanol-induced mitochondrial dysfunction and cell injury.	info:pmid/15927145#abs:5
CAT ---| cell damage		Regulation	Cell damage was almost completely prevented by superoxide dismutase (50 U/ml) and catalase (150 U/ml), indicating reactive oxygen species-related liver injury.	info:pmid/10330004#abs:6
CAT ---| cell damage		Regulation	Furthermore, cell injury in response to the phorbol acetate was also inhibited by the addition of the oxidant scavengers, superoxide dismutase or catalase to the cell suspension.	info:pmid/10688976#abs:6
CAT ---| cell damage		Regulation	It is proposed that in addition to excessive accumulation of H2O2, a reduction intracellular catalase activity may be required before substantial cell injury occurs during H2O2 exposure.	info:pmid/7541472#abs:9
CAT ---| cell damage		Regulation	In plants, CuZn superoxide dismutase (CuZnSOD, EC l.15.1.1), ascorbate peroxidase (APX, EC 1.11.1.11), and catalase (CAT, EC l.11.1.6) are important scavengers of reactive oxygen species to protect the cell from damage.	info:pmid/23335985#abs:1
CAT ---| cell damage		Regulation	Endothelial cell injury provoked by the exogenous superoxide generating system was inhibited by catalase, DTPA and a hydroxyl radical scavenger (dimethyl sulphoxide, DMSO), but not by superoxide dismutase .	info:pmid/8894164#abs:4
CAT ---| cell damage		Regulation	Furthermore, we found that hydroquinone-induced cell damage was inhibited by the pretreatment of catalase, ascorbic acid, dimethyl sulfoxide , and ethylenediaminetetraacetic acid , and augmented by superoxide dismutase (both CuZnSOD and MnSOD).	info:pmid/16298729#abs:6
CAT ---| cell damage		Regulation	Catalase, but not mannitol or superoxide dismutase, prevented endothelial cell injury induced by hypoxanthine, xanthine oxidase, and chelated iron, indicating that H2O2 was the mediator of the cytotoxicity.	info:pmid/2556049#abs:2
CAT ---| cell damage		Regulation	These findings suggest that as a result of host cell catalase inhibition by M. pneumoniae, the toxicity of the hydrogen peroxide generated by the microorganism and the affected cell is enhanced, thereby inducing host cell damage.	info:pmid/6407999#abs:6
CAT ---| cell damage		Regulation	Our aim was to study how the pathogen may defend itself against cellular damage caused by the accumulation of H(2)O(2) and the role of an extracellular catalase in its detoxification during the infection of tomato and bean plants by B. cinerea.	info:pmid/20569330#abs:3
CAT ---| cell damage		Regulation	The results indicate that the free radical scavengers superoxide dismutase, catalase, superoxide dismutase-catalase, and dimethyl sulfoxide inhibit (but do not prevent) vascular hyperpermeability and cellular damage during acute, angiotensin II--induced hypertension.	info:pmid/2306804#abs:9
CAT ---| cell damage		Regulation	SOD and catalase can prevent in vitro alloxan-induced ß cell damage (10).	info:pmid/19805912#body:54
CAT ---| cell damage		Regulation	In these experiments, catalase prevented homocyst(e)ine-induced endothelial cell injury.	info:pmid/9202015#body:223
CAT ---| cell damage		Regulation	Human serum catalase decreases endothelial cell injury from hydrogen peroxide.	info:pmid/1761490#title:1
CAT ---| cell damage		Regulation	catalase inhibition can reduce the capacity of cells to eliminate H 2O 2, increasing cellular damage induced by reactive oxygen species.	info:pmid/20952199#body:94
CAT ---| cell damage		Regulation	Early increase of the peroxidase/catalase expression in An may be crucial in preventing cellular damage during the early stages of stress.	info:pmid/20849822#body:128
CAT ---| cell damage		Regulation	Catalase is also an important enzyme in the reactions to reduce superoxide levels, and thereby prevents cell damage [41].	info:pmid/21178785#cont:423
CAT ---| cell damage		Regulation	Catalase prevents highly reactive oxygen-derived free radicals from causing cellular damage by eliminating hydrogen peroxide.	info:pmid/16729966#body:6
CAT ---| cell damage		Regulation	Cells were then fMLF-stimulated as above, and catalase and superoxide dismutase were added to reduce cellular damage.	info:pmid/17400609#body:78
CAT ---| cell damage		Regulation	The results, however, do not rule out the possibility that amyloid interactions with proteins other than catalase could also contribute to cellular injury.	info:pmid/20923778#cont:288
CAT ---| cell damage		Regulation	Thus the activity of the first-step (SOD1) and second-step (glutathione peroxidase, catalase) antioxidant enzymes must be balanced to prevent cell damage.	info:pmid/9590363#body:62
CAT ---| cell damage		Regulation	... is sufficient to suppress superoxide dismutase and catalase activities, which can potentially lead to a heightened sensitivity to oxidative cellular damage ...	info:pmid/16195250#body:244
CAT ---| cell damage		Regulation	Catalase, glutathione peroxidase (GSH-Px), and superoxide dismutase play pivotal roles in preventing cellular damage caused by Reactive oxygen species.	info:pmid/14980700#body:4
CAT ---| cell damage		Regulation	Catalase can remove hydrogen peroxide formed by ascorbate and singlet oxygen, thereby preventing cellular damage.	info:pmid/16632121#body:209
CAT ---| cell damage		Regulation	Thus, the enzymatic activity of the first step (CuZn-superoxide dismutase) and second step (GSH-Px and/or catalase) must be balanced to prevent cell damage.	info:pmid/16876118#body:10
CAT ---| cell damage		Regulation	Microbial antioxidant enzyme viz. catalase and superoxide dismutase prevents cellular damage by converting Reactive oxygen species to oxygen and water [6].	info:pmid/20644932#cont:18
CAT ---| cell damage		Regulation	Taken together, our data suggest that protection against H 2O 2-mediated cellular damage requires extracellular Catalase, regardless of the presence of a large excess of intracellular Catalase.	info:pmid/16807122#body:99
CAT ---| cell damage		Regulation	The linear kinetics observed after 12 J/cm2 of illumination change into smaller oscillations in the presence of catalase (Fig. 3, curve d), which also prevented cell damage (Fig. 6H).	info:pmid/12851407#body:192
CAT ---| cell damage		Regulation	As enzymatic defense mechanisms, superoxide dismutase , catalase , and glutathione peroxidase (GSH-Px) play pivotal roles in preventing cellular damage.	info:pmid/16223555#body:68
CAT ---| cell damage		Regulation	Hypoxia-induced cell damage is reduced by mild hypothermia and postconditioning with catalase in-vitro: application of an enzyme based oxygen deficiency system.	info:pmid/24046359#cont:329
CAT ---| cell damage		Regulation	Hypoxia-induced cell damage is reduced by mild hypothermia and postconditioning with catalase in-vitro: application of an enzyme based oxygen deficiency system.	info:pmid/19917279#title:1
CAT ---| cell damage		Regulation	As shown in , SOD (5 µM) or catalase (400 U/ml) attenuated 15 µg/ml diesel exhaust particles-extract-induced endothelial cell damage significantly under the subconfluent condition.	info:pmid/11182526#body:61
CAT ---| cell damage		Regulation	In the present study, we observed that addition of both MnTBAP and catalase to cultures of Jurkat cells blocked Methylglyoxal-induced cell damage.	info:pmid/11498280#body:130
CAT ---| cell damage		Regulation	In this study, the addition of catalase protected against both cellular injury and the extracellular generation of oxidants by the glycated protein-cupric ion system, while the addition of SOD did not.	info:pmid/9543097#body:147
CAT ---| cell damage		Regulation	Catalase added extracellularly protects the neural cells from the oxidative cell damage caused by hydrogen peroxide released from the methylmercury exposed cells.	info:pmid/11456333#body:143
CAT ---| cell damage		Regulation	In contrast, overexpression of catalase within the cytosol or mitochondrial compartments of Hep G2 cells was shown to exacerbate tumor necrosis factor -mediated cell injury (26).	info:pmid/11729237#body:218
CAT ---| cell damage		Regulation	Because catalase prevents homocysteine-induced cell injury, it has been suggested that cell injury is largely due to H2O2 and not homocysteine.	info:pmid/9804859#body:325
CAT ---| cell damage		Regulation	Because catalase prevents homocysteine-induced cell injury, it has been suggested that cell injury is largely due to H2O2 and not homocysteine.	info:pmid/11279056#body:325
CAT ---| cell damage		Regulation	catalase catalyzes the decomposition of hydrogen peroxide into water and oxygen, thereby preventing cell damage from high levels of reactive oxygen species.	info:pmid/21921984#cont:25
CAT ---| cell damage		Regulation	Catalase can catalyze the conversion of hydrogen peroxide to water and oxygen, thereby preventing cell damage from highly reactive oxygen-derived free radicals.	info:pmid/16140217#body:91
CAT ---| cell damage		Regulation	Catalase fully inhibited the Human Umbilical Vein Endothelial Cell damage that normally followed exposure of these cells to homocysteine-treated neutrophils.	info:pmid/10066675#body:208
CAT ---| cell damage		Regulation	Antioxidant enzymes such as catalase and superoxide dismutase may prevent the cellular damage induced by the oxidative stress caused by H. pylori-related inflammation .	info:pmid/21816644#body:14
CAT ---| cell damage		Regulation	The obtained results indicate that the catalase-peroxidase expressed in the cytosolic compartment suppresses cell damage caused by H 2O 2 that is generated inside the cell as well as by H 2O 2 that attacks the cell from the outside.	info:pmid/9599012#body:60
CAT ---| cell damage		Regulation	Wall et al. reported that catalase administration to baboons prevents homocysteine-induced endothelial cell injury in vivo, indicating that the deleterious effect of homocysteine is mediated by H 2O 2.	info:pmid/16412446#body:161
CAT ---| cell damage		Regulation	catalase and peroxidase can effectively remove the free radicals (including O2-, OH-, H2O2, etc.) induced by the abiotic stress in order to protect the plant cell from the damage of abiotic stress [28].	info:pmid/21479540#cont:381
CAT ---| cell damage		Regulation	The combined action of catalase and superoxide dismutase converts the O2- and H2O2 to water and molecular oxygen (O2), thus preventing cellular damage under unfavorable conditions [48].	info:pmid/23884129#cont:188
CAT ---| cell damage		Regulation	Catalase is an endogenous antioxidant enzyme that protects cells against reactive oxygen species damage by converting hydrogen peroxide to water and oxygen, thereby preventing cellular injury .	info:pmid/18353692#body:10
CAT ---| cell damage		Regulation	The loss of protective effect with time was not simply due to loss of activity with time, as the addition of aged catalase was able to protect against 6-OHDA-mediated cell injury when added to untreated B65 cells prior to addition of fresh 6-OHDA (data not shown).	info:pmid/17602953#body:78
CAT ---| cell damage		Regulation	It has been demonstrated that reducing activities of Superoxide dismutase and catalase exacerbated neuronal cell injury or edema formation or both after transient focal cerebral ischemia.23,24	info:pmid/21474807#cont:158
CAT ---| cell damage		Regulation	Antioxidant defenses besides PON1, such as reduced GSH, GSH-red, GSH-px, superoxide dismutase, and catalase, minimize the cellular damage caused by interaction between cellular constituents and reactive oxygen species.	info:pmid/19128930#body:20
CAT ---| cell damage		Regulation	Our results showed that I/R injury increased H 2O 2 level accompanied by a decrease in Catalase activitiy, implying that Catalase decreases the cellular damage by reducing oxidative stress in the retinal I/R model.	info:pmid/21824472#body:143
CAT ---| cell damage		Regulation	Moreover, pretreating with reactive oxygen species inhibitors, N-acetyl-L-cysteine (NAC) and Polyethylene glycol-conjugated catalase, resulted in significant protection against the cellular damage elicited by the 9,10-phenanthrenequinone treatment (Fig. 1D).	info:pmid/22975515#cont:71
CAT ---| cell damage		Regulation	SOD, catalase and GSH-Px play an important role against cell damage induced by oxidative stress, SOD is generally regarded as the primary line of defense against tissue and cellular damage caused by ROS.	info:pmid/22020378#body:173
CAT ---| cell damage		Regulation	Those are biotransformation enzymes [phase I ethoxyreesorufin-O-deethylase and phase II glutathione S-transferase activities] that metabolise xenobiotics and an antioxidant enzyme activity [catalase ] which reduces cellular damage resulting from reactive oxygen species .	info:pmid/22381616#body:18
CAT ---| cell damage		Regulation	Catalase, which catalyzes the decomposition of hydrogen peroxide into water and oxygen and prevents cell damage from high levels of reactive oxygen species, seems to have little importance in cataract pathogenesis .	info:pmid/23337404#body:241
CAT ---| cell damage		Regulation	Antioxidant enzymes include Mn or Cu superoxide dismutase , catalase, glutathione peroxidase and thioredoxin peroxidase (TPx) , which can counteract the deleterious actions of reactive oxygen species and protect against cell damage .	info:pmid/21903263#body:7
CAT ---| cell damage		Regulation	The molecular mechanisms underlying the anti-apoptotic effect/cell protective effect of NF-?B against oxidative stress induced cell damage contributed to induction of catalase, and blocking the activation of NF-?B led to downregulation of catalase .	info:pmid/16253238#body:157
CAT ---| cell damage		Regulation	Superoxide dismutase , catalase and ascorbate peroxidase function together to inactivate the harmful oxygen free radical and hydrogen peroxide (H2O2), thereby preventing subsequent cellular damage (Fridovich, 1986[Go]; Asada and Takahashi, 1987[Go]).	info:pmid/16391349#body:87
CAT ---| cell damage		Regulation	Specifically, gonadal signals may be involved that regulate the effect of insulin-like ligands (insulin-like growth factor-1, IGF-1) on the activation of certain transcription factors that promote expression of a cytosolic catalase preventing oxidative cellular damage.	info:pmid/10689131#body:34
CAT ---| cell damage		Regulation	Although antioxidant enzymes such as superoxide dismutase , catalase , and glutathione peroxidase reduce the cellular damage caused by common free radicals in the body, the activity of these antioxidant enzymes is significantly diminished as adipose tissue increases .	info:pmid/23352177#body:8
CAT ---| cell damage		Regulation	Third, antioxidant enzymes, such as catalase and superoxide dismutase, or iron chelators each attenuate asbestos-induced Alveolar epithelial cell injury by reducing lipid peroxidation, DNA strand break formation, and 8-OH-deoxyguanosine base pair changes in DNA .	info:pmid/9801074#body:15
CAT ---| cell damage		Regulation	polyethylene glycol-superoxide dismutase did not ameliorate crocidolite-induced cell injury, inflammation or accumulation of hydroxyproline in lung, whereas polyethylene glycol-catalase did inhibit asbestos-induced cell damage and inflammation.	info:pmid/12052716#body:211
CAT ---| cell damage		Regulation	Strategies to target cofactor-independent antioxidants, such as catalase, within the mitochondrial membrane would be predicted to effectively eliminate H2O2 at its source and prevent the formation of hydroxyl radicals and the subsequent cellular damage that can lead to a protumor environment.	info:pmid/21605372#cont:18
CAT ---| cell damage		Regulation	It is possible that the down-regulation of genes associated with defence systems against the consequences of cell damage caused by reactive oxygen species , including enzymes such as catalase and superoxide dismutase, was a consequence of the lower cellular oxidative stress observed in flavonoid-treated rats.	info:pmid/18035473#body:91
CAT ---| cell damage		Regulation	The Na +-Ca 2+ exchange inhibitor KB-R7943, the intracellular Ca 2+ chelator BAPTA-AM, calpain inhibitor I, calpain inhibitor II, GSH, catalase and the xanthine oxidase inhibitor allopurinol decreased Ca 2+ reperfusion-induced reactive oxygen species production and cell injury ( ).	info:pmid/15063528#body:83
CAT ---| cell damage		Regulation	Cigarette smoke extract damages human endothelial cells, activates mitogen-activated protein kinase pathways, and the antioxidants superoxide dismutase and catalase decrease cigarette smoke extract-induced mitogen-activated protein kinase phosphorylation and endothelial cell injury.	info:pmid/17386324#body:154
CAT ---| cell damage		Regulation	It seems like that the cellular MnSOD status might not contribute significantly to cell viability and integrity in our study, although quercetin has been shown to increase the reduced antioxidant enzyme activities, such as SOD, GSHPx, and catalase activities, which protects against streptozotocin-induced oxidative stress and ß-cell damage in rat pancreas .	info:pmid/22579112#body:113
CAT ---| cell damage		Regulation	Although decreases in the levels or activity of the antioxidant enzymes superoxide dismutase and catalase may be a contributing factor in increased reactive oxygen species and subsequent cellular damage, compromised mitochondrial function, membrane permeability and/or increased metal content are additional factors that may potentially lead to increased generation of reactive oxygen species.	info:pmid/16243379#body:11
CAT ---| cell damage		Regulation	Iron is also present in myoglobin, an intracellular store of oxygen, in the cytochrome enzymes of the mitochondrial electron transport chain, in cytochrome P-450, which is involved in the metabolism of drugs and other foreign materials; in catalase and peroxidase, which prevent free radical-mediated cell damage; and in a number of other enzymes involved in energy metabolism, such as reduced nicot…	info:pmid/19874949#body:6
CAT ---| cell damage		Regulation	Radical Oxygen Species Production Stimulated by Angiotensin II Top Previous Next Wilson (1990[Go]) noted that the free radical scavengers superoxide dismutase , catalase, superoxide dismutase-catalase, and dimethyl sulfoxide inhibited vascular hyperpermeability and endothelial and smooth muscle cellular damage in intestinal small arteries from rats made acutely hypertensive with ANG II infusions …	info:pmid/17329548#body:297
CAT ---| cell damage		Regulation	Accordingly, several biomarkers of exposure and effect were chosen in order to account for a wide range of pollutants: (1) biotransformation enzymes [phase I ethoxyresorufin O-deethylase and phase II glutathione S-transferase activities], that metabolize xenobiotics; (2) antioxidant enzyme activities (superoxide dismutase-SOD; catalase-CAT; and glutathione peroxidase-GPx), which reduce cellular d…	info:pmid/21356184#body:10
CAT ---| cell damage		Regulation	Catalase acts as an antioxidant enzyme and prevents cell damage from highly reactive oxygen-derived free radicals .	info:doi/10.1016/j.autrev.2004.09.003#body:92
CAT ---| cell damage		Regulation	Antioxidative enzymes like superoxide dismutase , glutathione peroxidase and catalase function to prevent the cellular damage produced by free radicals.	info:doi/10.1016/j.ajog.2010.10.046#body:3
CAT ---| cell damage		Regulation	The present study demonstrates that increase of endogenous catalase in human arterial ECs reduces oxidized Low density lipoprotein-mediated cell damage.	info:doi/10.1016/j.yjmcc.2003.10.011#body:128
CAT ---| cell damage		Regulation	The same pattern was also observed in STZ-treated cells in the presence of either chestnut extract. confirmed that overexpression of MnSOD or catalase protected against STZ-induced ß-cell injury.	info:doi/10.1016/j.foodchem.2010.08.068#body:176
CAT ---| cell damage		Regulation	On the other hand, other intracellular antioxidant enzymes including glutathione peroxidase, glutathione reductase, glutathione S-transferase and catalase could depress the oxygen radical cascade and reduce radical-induced cellular damage ( ).	info:doi/10.1016/j.foodchem.2006.05.026#body:144
CAT ---| cell damage		Regulation	The bifunctional catalase-peroxidases are enzymes that degrade hydrogen peroxide either as a catalase (2H 2O 2?2H 2O+O 2) or as a peroxidase (H 2O 2 +2AH?2H 2O+2A), thereby preventing cellular damage induced by breakdown products of H 2O 2 such as the highly reactive hydroxyl radical.	info:doi/10.1016/S0022-2836(03)00122-0#body:1
CAT ---| cell damage		Regulation	Antioxidative effects are supported by the fact that 2-hour reperfusion with superoxide dismutase (50/mL) plus catalase (150 U/mL) resulted in a marked attenuation of vascular resistance and cell damage, which was similar to the effects observed with 2 and 4 mmol/L GSH (Bilzer et al., unpublished observation, June, 1998).	info:doi/10.1016/S0016-5085(99)70568-8#body:166
CAT ---| cell damage		Regulation	It seems like that the cellular MnSOD status might not contribute significantly to cell viability and integrity in our study, although quercetin has been shown to increase the reduced antioxidant enzyme activities, such as SOD, GSHPx, and catalase activities, which protects against streptozotocin-induced oxidative stress and ß-cell damage in rat pancreas .	info:doi/10.1016/j.cyto.2012.04.011#body:113
TGM2 --+> cell adhesion		Regulation	In addition, TG2 is known to mediate cell adhesion and migration.	info:pmid/20731658#abs:6
TGM2 --+> cell adhesion		Regulation	In this paper, we report for the first time that tissue-type transglutaminase (TGc) also has cell adhesion activity.	info:pmid/10669106#abs:3
TGM2 --+> cell adhesion		Regulation	In addition, TG2 can mediate cell adhesion and migration and it binds fibronectin with high affinity.	info:pmid/21949843#abs:7
TGM2 --+> cell adhesion		Regulation	Therefore, disruption of the TG2-fibronectin complex by small molecules may inhibit cell adhesion and metastasis.	info:pmid/24586660#abs:3
TGM2 --+> cell adhesion		Regulation	Tissue transglutaminase is postulated to play a role in apoptosis, cell adhesion, metastasis, and extracellular matrix assembly.	info:pmid/8941210#abs:1
TGM2 --+> cell adhesion		Regulation	Increasing evidence indicates that tissue transglutaminase plays a role in the assembly and remodeling of extracellular matrices and promotes cell adhesion.	info:pmid/10521459#abs:1
TGM2 --+> cell adhesion		Regulation	Transglutaminase -2 is a ubiquitous protein with important cellular functions such as regulation of cytoskeleton, cell adhesion, apoptosis, energy metabolism, and stress signaling.	info:pmid/21380751#abs:1
TGM2 --+> cell adhesion		Regulation	Transglutaminase 2 (TG2), a protein-crosslinking enzyme, participates in extracellular matrix maturation and cell adhesion in cartilage and bone.	info:pmid/15972587#abs:1
TGM2 --+> cell adhesion		Regulation	Together our results demonstrate that tissue transglutaminase mediates the interaction of integrins with fibronectin, thereby acting as an integrin-associated coreceptor to promote cell adhesion and spreading.	info:pmid/10684262#abs:8
TGM2 --+> cell adhesion		Regulation	Extracellular TG2 can also facilitate cell adhesion important in wound healing through a nontransamidating mechanism via its association with fibronectin, heparan sulfates , and integrins.	info:pmid/22298777#abs:2
TGM2 --+> cell adhesion		Regulation	Highly expressed in ovarian tumors, TG2 facilitates i.p. tumor dissemination by enhancing cell adhesion to the extracellular matrix and modulating beta(1) integrin subunit expression.	info:pmid/17671187#abs:8
TGM2 --+> cell adhesion		Regulation	We demonstrate that PKCa is likely to be the important link between syndecan-4 and syndecan-2 signaling and that TG2 is the functional component of the TG-Fibronectin heterocomplex in mediating cell adhesion via its direct interaction with heparan sulfate chains.	info:pmid/20929862#abs:7
TGM2 --+> cell adhesion		Regulation	The loss of adhesive and enzymatic activities of tissue transglutaminase at the interface between tumor and normal tissue will decrease cell-matrix interactions and inhibit matrix cross-linking, causing multiple pathological alterations in host cell adhesion and locomotion.	info:pmid/15362860#abs:9
TGM2 --+> cell adhesion		Regulation	Targeting ovarian tumor cell adhesion mediated by tissue transglutaminase.	info:pmid/21330459#title:1
TGM2 --+> cell adhesion		Regulation	Available evidence suggests that TG2 promotes cell adhesion in two ways.	info:pmid/20599779#body:51
TGM2 --+> cell adhesion		Regulation	Thus, it was recognized that TG2 is involved in cell adhesion, extracellular matrix formation, and apoptosis .	info:pmid/19183553#body:3
TGM2 --+> cell adhesion		Regulation	TG2-integrin-fibronectin ternary complexes are clearly involved in cell adhesion and migration .	info:pmid/22015769#body:248
TGM2 --+> cell adhesion		Regulation	This finding suggests the requirement for both heparin binding clusters, RRWK (262–265) and KQKRK (598–602), for TG2-mediated cell adhesion.	info:pmid/22442151#cont:319
TGM2 --+> cell adhesion		Regulation	and cancer, TG2 expression within the cell or its microenvironment promotes cell adhesion and modulates intracellular signaling [9].	info:pmid/20967228#cont:25
TGM2 --+> cell adhesion		Regulation	These results suggest that TG2 can promote cell adhesion through a mechanism independent of externalisation and fibronectin binding.	info:pmid/15199098#body:301
TGM2 --+> cell adhesion		Regulation	TGM2 binds to beta-1 and beta-3 integrins (53, 61, 134-136) and functions as a co-receptor to promote cell adhesion (136).	info:pmid/23276939#cont:355
TGM2 --+> cell adhesion		Regulation	It has been recently described that tTGase mediates cell adhesion and spreading by a mechanism that is independent of its catalytic activity (20).	info:pmid/11867617#body:46
TGM2 --+> cell adhesion		Regulation	Degradation of surface tissue transglutaminase by MT1-matrix metalloproteinase decreases cell adhesion on fibronectin and its 42-kDa fragment.	info:pmid/11278623#body:315
TGM2 --+> cell adhesion		Regulation	Tissue transglutaminase on the cell surface has been shown to increase cell adhesion and spreading on fibronectin (40).	info:pmid/11121406#body:260
TGM2 --+> cell adhesion		Regulation	B, Possibilities of the associations of integrins with tissue transglutaminase are illustrated. tissue transglutaminase stimulates cell adhesion and ...	info:pmid/15886239#body:308
TGM2 --+> cell adhesion		Regulation	Treatment of glioblastomas with transglutaminase 2 inhibitors decreases cell adhesion and promotes cell death in response to chemotherapy.	info:pmid/19091301#body:256
TGM2 --+> cell adhesion		Regulation	proteoglycan family, can via its binding to TG2 mediate a novel RGD-independent cell adhesion mechanism involving activation of PKCa and activation of a5b1 integrin.	info:pmid/23469180#cont:86
TGM2 --+> cell adhesion		Regulation	In a previous study (31), we reported that tissue-type transglutaminase promoted cell adhesion of MOLT-3 cells mediated by the integrin a4ß1.	info:pmid/10816592#body:102
TGM2 --+> cell adhesion		Regulation	FIG. 2. tissue transglutaminase immobilization on amino-terminal fibronectin fragments is not sufficient to mediate RGD-independent cell adhesion.	info:pmid/12732629#body:180
TGM2 --+> cell adhesion		Regulation	Studies in vivo and in vitro indicate that Gh/TG2 plays a role in cell adhesion, migration, hypertrophy, and contractility of heart (13, 14, 19, 28, 29).	info:pmid/15220331#body:300
TGM2 --+> cell adhesion		Regulation	This transamidase activity-independent promotion of cell adhesion by TGase 2 was first observed using plastic surfaces coated with native and catalytically inactive TGase 2.	info:pmid/24432384#body:102
TGM2 --+> cell adhesion		Regulation	In the extracellular environment, tissue transglutaminase was shown to play a role in extracellular matrix assembly, cell adhesion and wound healing .	info:pmid/14871648#body:42
TGM2 --+> cell adhesion		Regulation	Location can influence function; extracellular TGM2 can have a role in cell adhesion, whilst intracellular TGM2 can regulate apoptosis [67].	info:pmid/21779348#cont:509
TGM2 --+> cell adhesion		Regulation	The TGase 2 (i.e., tissue transglutaminase) isozyme is involved in several general biological functions, including apoptosis, cell adhesion and signal transduction.	info:pmid/15780627#body:5
TGM2 --+> cell adhesion		Regulation	Importance of syndecan-4 and syndecan -2 in osteoblast cell adhesion and survival mediated by a tissue transglutaminase-fibronectin complex.	info:pmid/21036168#title:1
TGM2 --+> cell adhesion		Regulation	TG2 plays an important roles in wound healing, fibrogenesis, apoptosis, inflammation, cell cycle control and cell adhesion .	info:pmid/22548802#body:109
TGM2 --+> cell adhesion		Regulation	The interaction of TG2-integrins promotes cell adhesion by creating an additional binding site within fibronectin for its interaction with integrins.	info:pmid/12651621#body:145
TGM2 --+> cell adhesion		Regulation	Transglutaminase 2 modulates the extracellular matrix through Ca 2+-dependent protein cross-linking and strengthens integrin-dependent cell adhesion.	info:pmid/20651229#body:180
TGM2 --+> cell adhesion		Regulation	Transglutaminase 2 also binds tightly to fibronectin of the extracellular matrix and cell surface integrins to influence cell adhesion, motility, signaling, ...	info:pmid/20831445#cont:295
TGM2 --+> cell adhesion		Regulation	Extracellular Tissue transglutaminase was shown to be involved in cell adhesion and migration on fibronectin by acting as an integrin-associated co-receptor for fibronectin .	info:pmid/16914140#body:4
TGM2 --+> cell adhesion		Regulation	At a physiological level, tissue Transglutaminases (TG2) are involved in normal cellular processes, including cell adhesion, formation of the extracellular matrix, and apoptosis.	info:pmid/19660958#body:7
TGM2 --+> cell adhesion		Regulation	TG2 can also promote cell adhesion by regulating and being regulated by phospholipase C through binding to it with the non-transamidating GTP form of the enzyme .	info:pmid/15943974#body:36
TGM2 --+> cell adhesion		Regulation	Extracellular transglutaminase 2 has a role in cell adhesion, whereas intracellular transglutaminase 2 is involved in regulation of endothelial cell proliferation and apoptosis.	info:pmid/21199009#title:1
TGM2 --+> cell adhesion		Regulation	The interaction of surface Tissue transglutaminase with the 42 kDa gelatin-binding domain of Fibronectin mediates cell adhesion and limited spreading on this part of Fibronectin (Akimov et al., 2000).	info:pmid/11686302#body:290
TGM2 --+> cell adhesion		Regulation	Belkin et al reported that cellular tissue transglutaminase may form this fibrin cross-linking via endothelial cell integrins and promote cell adhesion and signaling .	info:pmid/24041635#body:104
TGM2 --+> cell adhesion		Regulation	Cell surface TG2 serves as an integrin-binding adhesion core-ceptor for fibronectin, thereby promoting cell adhesion and spreading (Akimov et al. 2000; Akimov and Belkin 2001a, b).	info:pmid/20148342#cont:277
TGM2 --+> cell adhesion		Regulation	By means of its transamidating activity, TG2 contributes to stabilizing the extracellular matrix and modulates cell-matrix interactions and cell adhesion [5].	info:pmid/24391952#cont:31
TGM2 --+> cell adhesion		Regulation	Downregulated tissue transglutaminase in stretched podocytes, which crosslinks extracellular matrix molecules, would be expected to result in reduced cell adhesion, too ( ).	info:pmid/16546566#body:58
TGM2 --+> cell adhesion		Regulation	There is now mounting evidence to suggest that tTGase can act at the cell surface, facilitating cell adhesion [11,12] and/or modification of the extracellular matrix [8].	info:pmid/8611158#body:188
TGM2 --+> cell adhesion		Regulation	Upon binding to fibronectin, TGM2 is recognized by SDC4 as an adhesion protein and drives RGD-independent cell adhesion and survival signaling in synergy with ß1 integrins (ITGB1s) .	info:pmid/23499501#body:12
TGM2 --+> cell adhesion		Regulation	This transamidating activity of TG2 regulates a variety of biological responses, including cell death, cell adhesion and proliferation, cytoskeletal reorganization, and cell migration and invasion (1–3).	info:pmid/22418443#cont:26
TGM2 --+> cell adhesion		Regulation	TG2 can act as integrin co-receptor for binding fibronectin, and complex formation between TG2, fibronectin and integrin ß1/ß3/ß5 molecules mediates cell adhesion and spreading (Akimov et al. 2000).	info:pmid/21847613#cont:24
TGM2 --+> cell adhesion		Regulation	Reduced expression of tissue transglutaminase in a human endothelial cell line leads to changes in cell spreading, cell adhesion and reduced polymerisation of fibronectin.	info:pmid/9410884#title:1
TGM2 --+> cell adhesion		Regulation	Importantly, the interaction between TG2 and integrin is independent of the cross-linking activity of TG2 and results in increased cell adhesion, migration, and activation of the downstream survival signaling pathways (Akimov et al., 2001; ).	info:pmid/17662645#body:56
TGM2 --+> cell adhesion		Regulation	In one enzymatic activity, where tissue transglutaminase plays a role in cell adhesion and crosslinking of extracellular matrix proteins, are involved calcium binding region (a.a. 446-453) and active site located at Cys 227 of the protein.	info:pmid/16798097#body:14
TGM2 --+> cell adhesion		Regulation	When bound to integrins on the cell surface and fibronectin in the extracellular matrix, TG2 enhances cell adhesion and mobility independent of its transamidation activity (19, 23, 24).	info:pmid/21700912#cont:63
TGM2 --+> cell adhesion		Regulation	There is already evidence demonstrating that tissue Transglutaminase mediates the interaction of integrins with fibronectin, thereby acting as an integrin-associated coreceptor to promote cell adhesion and spreading .	info:pmid/19782141#body:165
TGM2 --+> cell adhesion		Regulation	At the cell surface, Tissue transglutaminase is involved in adhesive and signaling functions acting as a co-receptor through its association with ß1/ß3/ß5 integrins, thus playing a central role in cell adhesion and migration ( ).	info:pmid/24377394#body:81
TGM2 --+> cell adhesion		Regulation	Another study using a commercial reagent (Lipofectamine) genetically engineered mesenchymal stem cells to overexpress tissue transglutaminase, which can enhance cell adhesion/spreading and thereby improve cell survival .	info:pmid/21971337#body:184
TGM2 --+> cell adhesion		Regulation	RGD-independent cell adhesion mediated by matrix-bound TG2-syndecan-4 interactions could be physiologically relevant in tissue remodeling during differentiation and/or after wounding (7, 47).	info:pmid/18499669#body:290
TGM2 --+> cell adhesion		Regulation	Previous data showed that tTGase activity is directly involved in some cellular activities, i.e. receptor mediated endocytosis , programmed cell death or apoptosis , cell adhesion, cell growth and tumor cell proliferation .	info:pmid/9804167#body:14
TGM2 --+> cell adhesion		Regulation	The biomaterial used was poly( e-caprolactone) , coated initially with fibronectin to enhance cell attachment and then with tissue transglutaminase a protein cross-linking enzyme which may have a further role as a novel cell adhesion protein .	info:pmid/11829448#body:4
TGM2 --+> cell adhesion		Regulation	TG2 mediates cell adhesion and migration partly by acting as an integrin co-receptor for fibronectin (45), and both integrin signaling and certain effects of TG2 on cells are mediated by focal adhesion kinase signaling (30).	info:pmid/15691824#body:219
TGM2 --+> cell adhesion		Regulation	Jones RA, Nicholas B, Mian S, Davies PJ and Griffin M (1997) Reduced expression of tissue transglutaminase in a human endothelial cell line leads to changes in cell spreading, cell adhesion and reduced polymerisation of fibronectin.	info:pmid/16294209#body:349
TGM2 --+> cell adhesion		Regulation	Changes in subcellular localization of TG2 modulate wound healing, partly through interactions of plasma-membrane-bound TG2 with fibronectin and certain integrins that regulate cell adhesion and migration (Akimov and Belkin, 2001[Go]).	info:pmid/18544639#body:181
TGM2 --+> cell adhesion		Regulation	GTP-bound TG2, when present in the extracellular matrix, was shown to induce hypertrophic differentiation of chondrocytes through a a5ß1 integrin-dependent and FAK-associated cell adhesion processes (Tanaka et al. 2007).	info:pmid/21818567#cont:172
TGM2 --+> cell adhesion		Regulation	Given the proposed functions of tTgase, reduced enzyme ex-pression and activity in tumours would indeed lead to reduced cell adhesion, increased migration and a less stable extracellular matrix, thus facilitating the initial invasive stage of the tumour.	info:pmid/12366374#body:388
TGM2 --+> cell adhesion		Regulation	By cross-linking these matrix proteins, Tissue transglutaminase does not only increase the proteolytic, chemical and mechanical resistance of these proteins, but is also thought to facilitate cell adhesion and motility, although cross-linking is just one of the activities of the enzyme that plays a role in cell adhesion ( ).	info:pmid/18417122#body:64
TGM2 --+> cell adhesion		Regulation	As a novel scaffold protein, TG2 may promote cell adhesion through its ability either to act as an integrin coreceptor for fibronectin or, once deposited into the extracellular matrix and bound to fibronectin, to function as a novel hetero-complex via binding to syndecan-4.	info:pmid/21046178#cont:18
TGM2 --+> cell adhesion		Regulation	A recent work by Akimov et al. (36) reported that tissue transglutaminase interacts directly with fibronectin in extracellular matrix and avß3 integrin on the cell surface, thereby potentiating integrin-mediated cell adhesion and outside-in signal transduction.	info:pmid/16822870#body:260
TGM2 --+> cell adhesion		Regulation	Tissue transglutaminase, the most widespread member of this family, plays a role in cell death ( ), cell adhesion ( ), and interaction between the cell and its ECM via the cross-linking of proteins, such as fibronectin ( ), vitronectin ( ), laminin-nidogen complexes ( ; ) and collagen type III ( ).	info:pmid/15919228#body:258
TGM2 --+> cell adhesion		Regulation	TG2 is important in the regulation of cell/ECM interactions and is essential for many invasion-related cellular processes, including cell adhesion, cell spreading, and escape from anoikis, but the involvement of transglutaminase activity in ECM degradation remains unknown.	info:pmid/22762273#cont:257
TGM2 --+> cell adhesion		Regulation	Interestingly, addition of C277A mutant recombinant TG2 to culture media or pretreatment of fibronectin with enzymatically inactive recombinant TG2 did not affect cell adhesion (Figure 3E), suggesting that catalytically active recombinant TG2 is required for cell adhesion to fibronectin-recombinant TG2 matrix.	info:pmid/23730209#cont:186
TGM2 --+> cell adhesion		Regulation	... Tissue transglutaminase with the 42-kDa Fragment of Fibronectin Induces Integrin-mediated Activation of RhoA Because the direct binding of surface Tissue transglutaminase to the 42-kDa (I6II1,2I7-9) fragment of fibronectin is involved in cell adhesion (Radek et al., 1993[Go]; Akimov et al., 2000[Go]; Akimov and Belkin, 2001a[Go],b[Go]), we used this and the 110-kDa (III2-11) integrin-binding …	info:pmid/16452636#body:255
TGM2 --+> cell adhesion		Regulation	Several lines of evidence suggest that cell-surface-associated tissue transglutaminase mediates cell adhesion and migration of different cell types to fibronectin.12 25 26 27 28 32 It has been shown that transforming growth factor-ß affects cell adhesion properties, including stimulation of extracellular matrix production and enhancement of cell motility.33 34 Whether transforming growth factor-ß…	info:pmid/14985317#body:51
TGM2 --+> cell adhesion		Regulation	TG2 plays an important roles in wound healing, fibrogenesis, apoptosis, inflammation, cell cycle control and cell adhesion .	info:doi/10.1016/j.bbrc.2012.04.082#body:109
TGM2 --+> cell adhesion		Regulation	In the extracellular environment, tissue transglutaminase has been shown to play a role in extracellular matrix assembly, cell adhesion, and wound healing.	info:doi/10.1016/S0016-5085(98)70040-X#body:24
CASP3 ---> cell survival		Regulation	In contrast, the over-expression of pro-caspase-3 (Yama/CPP32/apopain) resulted in reduced cell survival but increased virus productivity.	info:pmid/19623569#abs:6
CASP3 ---> cell survival		Regulation	Addition of Growth hormone increased cultured cell survival by a mechanism that involved suppression (up to 41%) of caspase-3 activity.	info:pmid/20347824#abs:7
CASP3 ---> cell survival		Regulation	Downstream targets of Akt signaling resulted in glycogen synthase kinase-3alpha/beta phosphorylation, beta-catenin up-regulation, and caspase-3 suppression, all of which led to AdE4(+)-mediated endothelial cell survival.	info:pmid/14660586#abs:6
CASP3 ---> cell survival		Regulation	Furthermore, the activation of caspase-3 and -8 was partially decreased in resveratrol-pretreated HaCaT cells, implying that the attenuation of caspase-3 and -8 activation is involved in cell survival after UVB irradiation.	info:pmid/18202789#abs:7
CASP3 ---> cell survival		Regulation	HspB1-mediated protection from tumor cell apoptosis induced by chemotherapeutic drugs occurs through several mechanisms, including decreased production of reactive oxygen species, restoration of protein homeostasis and promotion of cell survival by protein folding, stabilization of actin-cytoskeleton, delayed release of cytochrome c from mitochondria and inhibition of activation of caspase-3.	info:pmid/22804237#abs:4
CASP3 ---> cell survival		Regulation	Inhibition of caspase-3 and caspase-9 activity leads to increased cell survival.	info:pmid/16301318#body:316
CASP3 ---> cell survival		Regulation	In addition, inhibition of caspase-9 or caspase-3 prolonged cell survival in long-term (7 d) assays (Figure 4F).	info:pmid/14638906#body:183
CASP3 ---> cell survival		Regulation	For instance, S-nitro-sylation of caspase-3, thioredoxin, and p21Ras promotes cell survival [35–39].	info:pmid/20131005#cont:83
CASP3 ---> cell survival		Regulation	At this early stage cell survival can only be improved by addition of caspase-3 inhibitor.	info:pmid/21194520#body:52
CASP3 ---> cell survival		Regulation	Inhibiting caspase-3 with Z-Asp-CH2-DCB also resulted in G1 arrest and cell survival, despite accumulation of p53 (Figure 2a).	info:pmid/10022118#body:163
CASP3 ---> cell survival		Regulation	The apoptosis-associated factors Caspase-3 and Bcl-2 play important roles in cell survival and apoptosis.	info:pmid/23872274#body:157
CASP3 ---> cell survival		Regulation	Caspase 3 inhibitors (e.g. zVAD, BAF) can promote hair cell survival in vivo [ ] and in vitro [ ] after treatment with aminoglycosides.	info:pmid/16214677#body:33
CASP3 ---> cell survival		Regulation	Among the apoptotic proteins, caspases (especially caspase-3) have been shown to regulate cell survival in several cells [202122 ].	info:pmid/11818455#body:45
CASP3 ---> cell survival		Regulation	... caspase-3 activity limits the degradation of Bcl-2, leading to increased cellular availability for Bcl-2 stabilization of mitochondrial function and ...	info:pmid/15486229#body:306
CASP3 ---> cell survival		Regulation	These results suggest that loss of caspase 3 expression may represent an important mechanism of cell survival and chemoresistance by breast cancer cells.	info:pmid/12483536#body:83
CASP3 ---> cell survival		Regulation	Reciprocally, in PC12 cells in which caspase-3 mediates Aß 25-35 toxicity, PACAP has been shown to promote cell survival .	info:pmid/15518892#body:99
CASP3 ---> cell survival		Regulation	Using a commercial caspase-3 inhibitor (DEVD-CHO) we demonstrate that the loss in endothelial cell survival is dependent upon caspase-3 activation, as evidenced by MTT test.	info:pmid/17274989#body:100
CASP3 ---> cell survival		Regulation	In support of this hypothesis, the cell-permeable caspase-3 inhibitor Z-DEVD-FMK was found to promote granule cell survival and to inhibit DNA fragmentation in very much the same way as PACAP.	info:pmid/11087878#body:177
CASP3 ---> cell survival		Regulation	forenamed results (Fig. 3d and Supplementary Fig. S4a,b) showed that VC3AI can detect DEVDases with low activity that were implicated in the non-apoptotic cells and are required for normal cell survival in some conditions27–30.	info:pmid/23857461#cont:410
CASP3 ---> cell survival		Regulation	As shown in , pretreatment of Jurkat cells with a highly specific cell-permeable caspase-3 inhibitor (DEVD-CHO) increased cell survival significantly from 52±5% (DHA-treated) to 83±3% (DEVD-CHO+DHA-treated) ( P<0.001).	info:pmid/11755213#body:116
CASP3 ---> cell survival		Regulation	We have previously found that transfection of some ovarian carcinoma cells (especially those that overexpress pro-caspase-3) with the control adenovirus Ad LM-X can cause apoptosis and a reduction in cell survival .	info:pmid/15541727#body:95
CASP3 ---> cell survival		Regulation	In support of this, we find that transfection of some ovarian carcinoma cells (especially those that overexpress pro-caspase-3) with the control adenovirus Ad LM-X can cause apoptosis and a reduction in cell survival.	info:pmid/12749848#body:140
CASP3 ---> cell survival		Regulation	The reason is a marked increase in IL-6 production leading to an autocrine gp130-and IL-6R-dependent activation of STAT3, thereby inhibiting caspase-3-mediated apoptosis and promoting tumor cell survival.19	info:pmid/24440854#cont:102
CASP3 ---> cell survival		Regulation	For instance, intraocular application of inhibitors for caspase-3 or caspase-9 as well as the knockdown of Apaf-1 using a viral siRNA strategy modestly enhances Retinal ganglion cell survival after optic nerve injury ( ; ; ).	info:pmid/22781340#body:34
CASP3 ---> cell survival		Regulation	Finally, in the absence of cooperativity ( p = 1 ), the same initial conditions for caspase-8 and caspase-3 that led to cell survival in , are now observed to induce apoptosis, as implied by the high concentrations (6 × 10 -3 µM) caspase-3 reaches at steady state ( ).	info:pmid/16339882#body:124
CASP3 ---> cell survival		Regulation	The inhibition of the caspase-3 enzyme can increase neuronal cell survival after cerebral ischemia and a peptide Z-DEVD-FMK is a specific caspase inhibitor, which significantly reduced vulnerability to the neuronal cell death.	info:pmid/23834187#cont:514
CASP3 ---> cell survival		Regulation	In summary, increases of IAP1, IAP2, survivin, and cyclin D1 expressions and decreases of XIAP, caspase-3, and p21 expressions might partly contribute to lung cancer cell survival and proliferation after a treatment of 2,4-decadienal, a component in Cooking oil fumes.	info:pmid/17229588#body:154
CASP3 ---> cell survival		Regulation	Indeed, activation of the Akt/phosphoinositide 3-kinase pathway and inhibition of caspase-3 and cytochrome-C release from mitochondria using statin drugs have been shown to improve islet cell survival during the peritransplantation period.	info:pmid/18374073#body:66
CASP3 ---> cell survival		Regulation	Concerning the mechanisms involved, it has been shown that ethanol and PACAP exert an opposite effect on the delayed outward rectifier potassium current which in turn modulate caspase-3 activity that finally contributes to the control of granule cell survival .	info:pmid/16009465#body:97
CASP3 ---> cell survival		Regulation	It has been also shown that blocking the a-dystroglycan interaction with laminin results in both an increased activity of caspase-3, a known hallmark of apoptosis, and an inhibition of the PI3K/AKT signalling pathway, that promotes cell survival ( ).	info:pmid/19303439#body:101
CASP3 ---> cell survival		Regulation	Both Hsp 70 and 90 inhibit key steps in the apoptotic cascade such as apoptosome formation, caspase 3 activation and Fas signalling that promote cell survival and contribute to proliferation of a clonal population of malignant cells .	info:pmid/16176813#body:79
CASP3 ---> cell survival		Regulation	It has been reported that caspase-3 inhibitors increased cell survival after ischemia, which strongly supports a cell death effector role for caspase-3 in ischemic brain injury (Hara et al., 1997[Go]; Chen et al., 1998[Go]; Ma et al., 2001[Go]).	info:pmid/19889988#body:49
CASP3 ---> cell survival		Regulation	Evidence suggests that activation of the VEGF receptor, VEGFR2, which is overexpressed by neurons following preconditioning, triggers an intracellular phosphatidylinositol-3 kinase/Akt pathway and inhibition of caspase-3 activity that mediates cell survival ( ).	info:pmid/20654617#body:104
CASP3 ---> cell survival		Regulation	Two lines of evidence suggest that rat C6 glioma cells' death is associated with activation of caspase pathway: (1) orexin A increased basal caspase-3 activity and (2) incubation of cells with pan caspase inhibitor suppressed the orexin A-induced inhibition of cell survival.	info:pmid/22588980#cont:132
CASP3 ---> cell survival		Regulation	This hypothesis stemmed from the observation that in granzyme B-treated cells where mitochondrial outer membrane permeabilization is blocked by over-expression of Bcl-2, pro-caspase-3 was nonetheless processed to a p20 subunit, that is rendered functionally inactive by binding to inhibitor of apoptosis proteins, resulting in cell survival.	info:pmid/15313398#body:82
CASP3 ---> cell survival		Regulation	Caspase-3 Contributes to nitric oxide-induced Cell Death and Is Inhibited in S63A Stable Cells-Caspase-3 was found to be important for nitric oxide-induced apoptosis of SH-Sy5y cells because prevention of caspase-3 activity by z-DEVD (a selective caspase-3 inhibitor) promoted cell survival (Fig. 5A).	info:pmid/14617628#body:199
CASP3 ---> cell survival		Regulation	Taken together, these results confirm our previous biochemical analysis with siRNA-mediated silencing of ERK5, in that ERK5 regulates activation of AKT and the downstream activation of BAD, resulting in suppression of caspase-3 activity, which ultimately leads to human dermal microvascular endothelial cell survival on a collagen matrix.	info:pmid/20736307#cont:178
CASP3 ---> cell survival		Regulation	As the active form of GSK-3ß inhibits heat shock transcription factor-1 and activates the mitochondrial death pathway associated with increased cytochrome c release from mitochondria and activation of caspase 3 ( ), inactivation of the phosphorylated GSK-3ß by pAkt is important for neuronal cell survival.	info:pmid/22186599#body:112
CASP3 ---> cell survival		Regulation	Initial experiments showed that treatment with caspase-8 and caspase-3 inhibitors (z-IETD-fmk, Ac-DEVD-CHO), but not caspase-9 inhibitor (z-LEHD-fmk), enhanced cell survival (Figure 1D), confirming that tPA/N-methyl-D-aspartate-induced neuronal cell death is caspase-8-dependent and that caspase-8 is upstream to caspase-3, as reported .	info:pmid/21291561#cont:35
CASP3 ---> cell survival		Regulation	erythropoietin Protects ECs From Injury Through Modulation of Caspase 8-, Caspase 1-, and Caspase 3-Like Activities As shown in Figure 6A, pretreatment of ECs with 50 µmol/L of IETD, YVAD, and DEVD to inhibit caspase 8-, caspase 1-, and caspase 3-like activities significantly increased endothelial cell survival to [approx]83±3%, 80±4%, and 85±2%, respectively.	info:pmid/12460881#body:143
CASP3 ---> cell survival		Regulation	The caspase-3 inhibitor significantly reduced caspase-3 activation induced by gentamicin and increased hair cell survival at concentration of 200 µM, 48 h after the onset of gentamicin exposure ( ; n=8 in the 200 µM group and n=8 in the gentamicin alone group; one-way ANOVA and Fisher test, P<0.05 for caspase-3 activation and P<0.01 for hair cell survival) although it had no statistically signifi…	info:pmid/17869439#body:67
CASP3 ---> cell survival		Regulation	A number of apoptosis-related proteins, including AIF, cytochrome c and Smac/Diablo, are stored in the mitochondria and released only upon the requisite apoptotic signal.5, 6, 7 Furthermore, phosphorylation of Bad and procaspase-9 by Akt and nitrosylation of procaspase-3 at its catalytic cysteine residue promotes cell survival.8, 9, 10 Similarly, heat shock protein 70 binds to Apaf-1 and prevents…	info:pmid/17885667#body:32
CASP3 ---> cell survival		Regulation	... nitric oxide S-nitrosylates and inhibits the active site cysteine residue of the proapoptotic effector caspase-3.64-66 It was shown subsequently that caspase-3 undergoes stimulus-coupled activation, driven by proapoptotic Fas stimulation, via thioredoxin-mediated denitrosylation.20 Importantly, this mechanism has been shown to operate in endothelial cells,67 suggesting that the S-nitrosylatio…	info:pmid/20203313#body:138
CASP3 ---> cell survival		Regulation	Specific inhibitors of caspase-2, -3, -8, or -9 decrease apoptosis and prolong cell survival in tubular cells exposed to cyclosporin A67; however, the same set of inhibitors decrease apoptosis induced by 3,4-di-deoxyglucosone-3-ene but fail to prevent cell death.75 In tubular cells exposed to TWEAK, TNF-a, and IFN-? inhibition of caspase-8 or multiple caspases transforms a weak apoptotic response…	info:pmid/18632846#body:161
CASP3 ---> cell survival		Regulation	In addition, studies suggest that caspase 3, nuclear factor-?B and the Bcl family may act in both directly competing and noncompeting pathways to control cell survival.	info:doi/10.2353/ajpath.2009.090076#body:111
CASP3 ---> cell cycle regulation		Regulation	In addition to its function in promoting apoptosis, caspase-3 has been shown to play a role in cell cycle regulation.	info:pmid/19213729#body:269
CASP3 ---> cell cycle regulation		Regulation	In addition to its function in promoting apoptosis, caspase-3 has been shown to play a role in cell cycle regulation.	info:pmid/19213728#body:269
CASP3 ---> cell cycle regulation		Regulation	Further work suggests this was due to an effect of Pax6 on caspase-3-dependent apoptosis and p53 cell cycle regulation ( ).	info:pmid/23128416#body:516
CASP3 ---> cell cycle regulation		Regulation	Caspase 3 also regulates many nonapoptotic cellular processes, such as cell proliferation, cell-cycle regulation, and cell differentiation ( ).	info:pmid/18701083#body:16
CASP3 ---> cell cycle regulation		Regulation	Caspase-3 and -8 have been shown to be important for T cell proliferation66, 67, and caspase-3 may play a role in cell cycle regulation in splenic B cells.	info:pmid/11191349#body:149
CASP3 ---> cell cycle regulation		Regulation	In fact, cleaved caspase-3 has been shown to be involved in cell cycle regulation and differentiation, as well as the survival of astrocytes and Bergmann glial cells following cytotoxic damage ( ).	info:pmid/23523151#body:115
CASP3 ---> cell cycle regulation		Regulation	Because p53-mediated cell death is associated with cell-cycle arrest, these results raise the intriguing possibility that the primary function of caspase-3 during marrow development might be the regulation of developmental changes in cell-cycle regulation.	info:pmid/16936249#body:109
CASP3 ---> cell cycle regulation		Regulation	The relatively high number of caspase-3 positive cells without typical characteristics of apoptosis implies a non-apoptotic role of cleaved caspase-3, in accordance with previous reports that active caspase-3 may play a role in cell cycle regulation, cell proliferation and differentiation ( ), and that it can be activated by song presentation (reviewed by ).	info:pmid/16842761#body:69
NOS2 --+> cell damage		Regulation	Inducible nitric oxide synthase (iNOS) plays an important role in cell injury and host defense.	info:pmid/21430289#abs:1
NOS2 --+> cell damage		Regulation	Overexpression of iNOS resulted in Nitric oxide-mediated cellular injury.	info:pmid/12855682#abs:11
NOS2 --+> cell damage		Regulation	Our study indicated that iNOS expression plays an important role in gastric cell injury.	info:pmid/10735541#abs:14
NOS2 --+> cell damage		Regulation	An iNOS inhibitor, L-NMMA, inhibited the cytokine- and diclofenac sodium-induced cell damage.	info:pmid/19393675#abs:10
NOS2 --+> cell damage		Regulation	The data suggest a role for iNOS-induced nitric oxide production in endothelial cell damage in systemic sclerosis.	info:pmid/10547586#abs:11
NOS2 --+> cell damage		Regulation	Overall, iNOS induction and P450 3A4 suppression by Fas activation may cause toxic cellular damage in gastrointestinal tissues.	info:pmid/14615069#abs:8
NOS2 --+> cell damage		Regulation	Cerivastatin reduced inflammation, cell proliferation, and iNOS induction, which led to a reduction in cellular damage.	info:pmid/11012877#abs:14
NOS2 --+> cell damage		Regulation	Nitric oxide synthesis by inducible nitric oxide synthase (iNOS) is increased in inflammatory diseases and leads to cellular injury.	info:pmid/15249171#abs:5
NOS2 --+> cell damage		Regulation	Classically, iNOS has been regarded as an enzyme that produces nmolar amounts of the nitric oxide radical, thereby leading to cellular damage.	info:pmid/11849440#abs:4
NOS2 --+> cell damage		Regulation	The synthesis of nitric oxide by inducible nitric-oxide synthase (iNOS) plays an important role in the innate immune response by promoting microbial killing and cell damage.	info:pmid/16687394#abs:1
NOS2 --+> cell damage		Regulation	There is evidence that the induction of inducible nitric oxide synthase (iNOS) and peroxynitrite by ischaemia/reperfusion may lead to renal cell injury.	info:pmid/16173931#abs:2
NOS2 --+> cell damage		Regulation	Cytokines such as interleukin-1beta (IL-1beta) stimulate inducible nitric oxide synthase (iNOS) expression and nitric oxide overproduction leading to beta-cell damage.	info:pmid/19398497#abs:1
NOS2 --+> cell damage		Regulation	Meanwhile, cytokines, such as interleukin-1ß (IL-1ß), stimulate inducible nitric oxide synthase (iNOS) expression and nitric oxide overproduction leading to ß-cell damage.	info:pmid/23609920#abs:2
NOS2 --+> cell damage		Regulation	The generation of nitric oxide via inducible nitric oxide synthase (iNOS) and reactive oxygen species plays a key role in cytokine-mediated pancreatic ß-cell damage.	info:pmid/21720008#abs:1
NOS2 --+> cell damage		Regulation	There is an accumulation of evidence indicating that induction of the calcium-independent isoform of nitric oxide synthase (iNOS) in glial cells can contribute to nitric oxide-mediated neural-cell damage.	info:pmid/7577365#abs:1
NOS2 --+> cell damage		Regulation	The neuronal cell damage caused by inducible nitric oxide synthase (iNOS) in brain has been reported to be associated, at least in part, with many neurodegenerative diseases including Alzheimer's disease.	info:pmid/9718137#abs:1
NOS2 --+> cell damage		Regulation	These results suggest that expression of iNOS following challenge with Helicobacter pylori lipopolysaccharide provokes duodenal epithelial cell injury and apoptosis by a process involving superoxide, implicating peroxynitrite involvement.	info:pmid/10928954#abs:8
NOS2 --+> cell damage		Regulation	Nitric oxide from iNOS appears to be a regulator of cell damage .	info:pmid/20869428#body:72
NOS2 --+> cell damage		Regulation	It was suggested that the iNOS-dependent cell injury mechanisms were associated with noise-induced hearing loss ( ).	info:pmid/16376312#body:96
NOS2 --+> cell damage		Regulation	There was diminished expression of iNOS and IFN-? both of which are involved in autoimmune ß cell damage .	info:pmid/18845486#body:71
NOS2 --+> cell damage		Regulation	Nitric oxide synthesis by inducible nitric oxide synthase (iNOS) is increased in inflammatory diseases and leads to cellular injury.	info:pmid/15619578#body:126
NOS2 --+> cell damage		Regulation	Reduction of iNOS activity may prevent cell injury by curbing excessive radical (e.g. peroxynitrite) formation.	info:pmid/23466443#body:170
NOS2 --+> cell damage		Regulation	Hyperoxia causes inducible nitric oxide synthase-mediated cellular damage to the immature rat brain.	info:pmid/12761356#title:1
NOS2 --+> cell damage		Regulation	Inducible nitric oxide synthase (iNOS) is an inflammatory biomarker, and induction of iNOS can contribute to cell injury in various diseases.	info:pmid/24191056#cont:260
NOS2 --+> cell damage		Regulation	In contrast, the iNOS isoform may cause cell damage in the aging brain due to the high levels of nitric oxide that this enzyme produces.	info:pmid/15925277#body:297
NOS2 --+> cell damage		Regulation	It has been proposed that iNOS mediated high output production of nitric oxide causes cell injury through generation of reactive radicals such as peroxynitrite.	info:pmid/17292351#body:8
NOS2 --+> cell damage		Regulation	Although Txnip expression had no effect on iNOS activity (Fig. 5B), it markedly potentiated iNOS-mediated cellular injury (Fig. 5C).	info:pmid/19847012#body:213
NOS2 --+> cell damage		Regulation	Production of large amounts of nitric oxide by iNOS has been proposed to cause cell injury through the generation of reactive radicals such as peroxynitrite.	info:pmid/21701768#cont:181
NOS2 --+> cell damage		Regulation	Nevertheless, a high production of Nitric oxide after induction iNOS expression results in cell damage and alters the neuronal physiological function.	info:pmid/15993387#body:141
NOS2 --+> cell damage		Regulation	Nevertheless, a high nitric oxide production after induction of iNOS expression results in cell damage and alters the neuronal physiological function.	info:pmid/21163312#body:163
NOS2 --+> cell damage		Regulation	It has also been suggested that p38 participates in cytokine-induced iNOS expression thereby aggravating nitric oxide-induced b-cell damage [8,41-43].	info:pmid/16097952#body:227
NOS2 --+> cell damage		Regulation	Silencing inducible nitric oxide (iNOS), an enzyme responsible for the production of nitric oxide, abrogated CS induced intestinal epithelial cell damage.	info:pmid/22221600#body:23
NOS2 --+> cell damage		Regulation	Similarly, administration of the selective iNOS inhibitor 1400W significantly reduced the extent of cell damage as well as the increase in iNOS activity in response to lipopolysaccharide.	info:pmid/11082462#body:151
NOS2 --+> cell damage		Regulation	HSF1/HSP70 activation has multiple interactions with other cell signaling pathways, one important target is iNOS. iNOS is involved in the chronic inflammation and cell damage .	info:pmid/24296267#body:20
NOS2 --+> cell damage		Regulation	During reperfusion, a large amount of nitric oxide derived from cytokine-induced iNOS can react with superoxide to form peroxinitrite and augment cell injury ( ).	info:pmid/24269305#body:129
NOS2 --+> cell damage		Regulation	Recent data demonstrate that the expression of the inducible isoform of nitric oxide synthase also plays important roles in the pathogenesis of cell injury in various forms of inflammation ( ; ; ).	info:pmid/9544794#body:4
NOS2 --+> cell damage		Regulation	Besides preventing against iNOS induced cell injury, the inhibition of iNOS activity could restore the function of endothelial cells by the upregulation of eNOS.	info:pmid/20537662#body:137
NOS2 --+> cell damage		Regulation	NOS2 expression, and hence nitric oxide generation, is known to induce inflammation, as well as oligodendrocyte and neuronal cell damage in EAE.	info:pmid/18815152#body:131
NOS2 --+> cell damage		Regulation	It is therefore plausible that iNOS is also expressed after 3-Nitropropionic acid toxicity and contributes to the process of cell damage initiated by the nNOS and eNOS activities.	info:pmid/16857175#body:137
NOS2 --+> cell damage		Regulation	In vitro, the exacerbation of hypoxic and excitotoxic neuronal cell injury by inflammatory cytokines depends on the downstream action of iNOS (Hewett et al., 1994).	info:pmid/11295876#body:163
NOS2 --+> cell damage		Regulation	However, it is not fully understood how Nitric oxide and iNOS induce and/or exacerbate ß-cell damage and loss of functional ß-cell mass in diabetes.	info:pmid/21700708#cont:52
NOS2 --+> cell damage		Regulation	The nitrite content in the exudates was quantified using Griess reagent since nitric oxide synthesis by inducible nitric oxide synthase (iNOS) is increased in inflammation and leads to cellular injury.	info:pmid/22675382#cont:186
NOS2 --+> cell damage		Regulation	Despite solid evidence that iNOS, COX-2, and MMP-9 are involved in the pathogenesis of cellular damage caused by lipopolysaccharide, the interactions (cross talk) between these enzymes are unclear.	info:pmid/12954809#body:55
NOS2 --+> cell damage		Regulation	The results indicate that iNOS plays a key role in the cellular injury caused by hypoxia, and they suggest that down-regulation of iNOS can prevent or minimize hypoxia-induced injury.	info:pmid/18079278#body:294
NOS2 --+> cell damage		Regulation	This induced expression of iNOS contributes to the cell injury because aminoguanidine, an iNOS inhibitor, attenuated the lipopolysaccharide plus IFN?-induced decrease of microglial viability.	info:pmid/18495358#body:106
NOS2 --+> cell damage		Regulation	In conclusion, the findings of the present study suggest that iNOS and eNOS play important roles after cell damage; we report their effects on both ipsilateral and contralateral testicular tissue.	info:pmid/18614207#body:102
NOS2 --+> cell damage		Regulation	It has been shown that hyperthermia as well as cytokine-induced stimulation of astrocytic iNOS expression strongly enhanced 3-OHGA neuronal cell damage ( ).	info:pmid/14643752#body:15
NOS2 --+> cell damage		Regulation	Inducible form of nitric oxide synthase (iNOS) is also expressed in endothelial cells after cerebral ischemia and could also be involved in the ischemic brain cell damage .	info:pmid/9221957#body:126
NOS2 --+> cell damage		Regulation	Nevertheless, the expression of iNOS by the abundant macrophages infiltrating the graft probably contributed also to ß-cell damage, similar to that described in other tissues (Bruns et al. 2000).	info:pmid/17210754#body:214
NOS2 --+> cell damage		Regulation	The excess production of NO from the NOS2 enzyme is thought to contribute to the cell damage and toxicity which occurs in these diseases, although in some cases inhibition of NOS2 was shown to exacerbate illness ( ).	info:pmid/12176079#body:41
NOS2 --+> cell damage		Regulation	Although the specific effects of iNOS on the vascular wall still remain uncertain, one pathway of iNOS-mediated cell damage might be via activation of the enzyme poly(ADP-ribose) polymerase-1 (PARP-1).	info:pmid/20619687#body:7
NOS2 --+> cell damage		Regulation	It is reported that the induction of excess iNOS in endothelial cells causes cell injury and inhibits cellular respiration, which leads to cell dysfunction and cell death [21].	info:pmid/21092318#cont:547
NOS2 --+> cell damage		Regulation	Therefore, from these results it appears that NO or inhibition of nuclear factor?-B, cNOS/iNOS, COX-2 or PARS prevents the endotoxin-induced oxidative damage, lipid peroxidation and cellular damage.	info:pmid/16310374#body:146
NOS2 --+> cell damage		Regulation	It has been shown that hyperthermia as well as cytokine-induced stimulation of astrocytic iNOS expression strongly enhanced 3-hydroxyglutaric neuronal cell damage ( ).	info:pmid/15337308#body:109
NOS2 --+> cell damage		Regulation	Preliminary evidence suggests that both macrophage and neutrophil iNOS contribute importantly to pulmonary microvascular endothelial cell injury and protein leak ( ).	info:pmid/16256443#body:155
NOS2 --+> cell damage		Regulation	Increase of nitic oxide as a result of iNOS upregulation after inflammatory situation such as endotoxemia, hemorrhagic shock, burns and may lead to cellular injury and gut barrier failure .	info:pmid/24484905#body:97
NOS2 --+> cell damage		Regulation	We have previously reported that NO derived from iNOS may play an important role in causing irreversible cellular injury to the colonic mucosa in patients with active ulcerative colitis .	info:pmid/11440827#body:111
NOS2 --+> cell damage		Regulation	The inducible nitric oxide synthase (iNOS) gene is activated in part by IFN-gamma, resulting in oxidant-induced cellular damage and control of cell proliferation and apoptosis by newly synthesized nitric oxide (2, 5).	info:pmid/12807916#body:53
NOS2 --+> cell damage		Regulation	Consequently, hepatocyte iNOS induced by mediators released by preactivated macrophages is another major source of Nitric oxide sufficient to produce cell injury in this coculture system.	info:pmid/11316582#body:125
NOS2 --+> cell damage		Regulation	In a number of studies, a correlation has been demonstrated between inducible nitric oxide synthase (iNOS) expression and tissue injury, with inhibition of iNOS decreasing the extent of cell damage (for review, see ).	info:pmid/10675738#body:5
NOS2 --+> cell damage		Regulation	The inhibition of iNOS, using the selective inhibitor 1400W, also reduced cell damage in the olfactory epithelium, indicating that peroxynitrite and/or other toxic metabolites of ·NO may play a role in nasal injury.	info:pmid/21642592#cont:239
NOS2 --+> cell damage		Regulation	Both iNOS and COX-2 cause cellular damage by producing nitrogen radical species and oxygen radicals, respectively, which are potent mediators of cell death in the spinal cord injury (28, 31).	info:pmid/21383505#cont:22
NOS2 --+> cell damage		Regulation	Whereas vasculature-derived nitric oxide is a major contributor to systemic hypotension, induction of iNOS and a subsequent increase in nitric oxide generation can cause direct cellular damage.	info:pmid/10869399#body:182
NOS2 --+> cell damage		Regulation	We hypothesized that in vivo iNOS overexpression in the chronic progress of primary open-angle glaucoma could contribute to trabecular meshwork cell damage, through protein nitration by reactive peroxynitrite.	info:pmid/18296660#body:49
NOS2 --+> cell damage		Regulation	Specifically, interleukin-1ß (IL-1ß) induces the expression of inducible nitric oxide synthase (iNOS) and overproduction of NO in islet ß-cells, which lead to insulin secretion defect and ß-cell injury .	info:pmid/22221676#body:3
NOS2 --+> cell damage		Regulation	This is in good accordance with in vitro studies reporting that attenuation of iNOS expression is associated with a reduction of parameters of inflammation and apoptosis as well as reduced proximal tubular cell damage [28, 29].	info:pmid/22448163#cont:479
NOS2 --+> cell damage		Regulation	Elevated nitric oxide due to induction of iNOS by proinflammatory cytokines in the inflamed biliary tract has been proposed to cause bile duct epithelial cell injury and cholangiocarcinogenesis .	info:pmid/15921858#body:188
NOS2 --+> cell damage		Regulation	More recent studies have suggested that the overproduction of NO by iNOS and subsequent formation of cytotoxic products of NO (e.g., superoxide, peroxynitrite and nitrotyrosine) may cause cell damage at the acute phase of diabetes (see Introduction).	info:pmid/18854222#body:146
NOS2 --+> cell damage		Regulation	In chronically infected rhesus monkeys, focal persistence of T. cruzi (revealed by detection of antigen+ spots and of low amounts of parasite DNA) may contribute to maintain iNOS/NOS2 induction and local nitric oxide production leading to myocardial cell lesion.	info:pmid/22590660#cont:515
NOS2 --+> cell damage		Regulation	Burn trauma produces a significant inflammatory response including upregulation of the inducible nitric oxide synthase (iNOS); and several studies have suggested that increased iNOS expression contributes to postburn cellular injury.	info:pmid/12821284#body:42
NOS2 --+> cell damage		Regulation	These results partially explain the pathophysiology of testis injury after ischemia-reperfusion and suggest that inhibition of iNOS and myeloperoxidase by caffeic acid phenethyl ester may be a novel pharmacological approach to prevent cell injury.	info:pmid/16887363#body:104
NOS2 --+> cell damage		Regulation	The use of inhibitors of inducible nitric-oxide synthase (iNOS), overexpression of arginase, and scavengers for nitric oxide generated by these activated cells have been demonstrated to block cell injury and death (Misko et al., 1998; Gotoh and Mori, 1999).	info:pmid/12065759#body:54
NOS2 --+> cell damage		Regulation	Thus, iNOS gene induction in the paraventricular nucleus may overproduce Nitric oxide in the paraventricular nucleus, leading to cell damage or neurodegeneration in paraventricular nucleus neurons.	info:pmid/10064818#body:138
NOS2 --+> cell damage		Regulation	These findings suggest that iNOS induction, the putative enzymatic source of Nitric oxide in cardiac myocytes exposed to anthracyclines, and the formation of the damaging by-product oxidant molecule peroxynitrite may represent a critical mechanism of drug-induced cell injury.	info:pmid/15054088#body:79
NOS2 --+> cell damage		Regulation	In conclusion, ischemia-reperfusion of the testis induces iNOS, which promotes germ cell injury, possibly through necrotic cell death induced by nitric oxide and cytokines in the delayed phase of reperfusion.	info:pmid/11466220#body:243
NOS2 --+> cell damage		Regulation	Other key inflammatory proteins including inducible nitric oxide synthase, cyclooxygenase-2 (COX-2), and matrix metalloproteinase-9 (gelatinase B) have also been studied and found to contribute to cell damage in diabetic retina leading to Diabetic retinopathy.	info:pmid/22226482#body:124
NOS2 --+> cell damage		Regulation	Although large amounts of Nitric oxide by iNOS during Lipopolysaccharide treatment are known to cause cell injury in various types of cells including vascular endothelial cells , the induction of iNOS by H 2O 2 was much lower than that by Lipopolysaccharide.	info:pmid/12726922#body:127
NOS2 --+> cell damage		Regulation	While minimal levels of nitric oxide formed by the constitutive isoforms of nitric oxide synthase may play a homeostatic role in the intestinal tract, continued release of nitric oxide as a result of iNOS upregulation may lead to cellular damage and intestinal barrier failure.	info:pmid/16084403#body:43
NOS2 --+> cell damage		Regulation	Some studies reported that, in islets of pre-diabetic Zucker rats ( ) and in the HIT-T15 cell line ( ), fatty acids-induced cell damage involves activation of iNOS and NO generation, being correlated with ceramide formation.	info:pmid/16644178#body:9
NOS2 --+> cell damage		Regulation	Additionally, the nNOS-derived nitric oxide or a product of its reaction with superoxide anion, peroxynitrite , exacerbates acute ischemic injury, while the iNOS induction contributes to cellular damage at the later stages of cerebral ischemia and stroke .	info:pmid/10596904#body:144
NOS2 --+> cell damage		Regulation	However, elevated inducible nitric oxide synthase expression in response to an inflammatory stimulus results in the production of high NO levels, the process involved in leishmaniasis pathogenesis . inducible nitric oxide synthase expression and elevated NO generation during inflammation may cause host cell damage and induce alterations in host DNA.	info:pmid/21570479#body:13
NOS2 --+> cell damage		Regulation	The inducible nitric oxide synthase (iNOS) is the main activating factor of reactive nitrogen, with role in cell damage and destruction. iNOS has an increased expression in HG-prostatic intraepithelial neoplasia and prostate cancer, and was also found by immunostaining in the epithelial Benign prostatic hyperplasia cells .	info:pmid/24560954#body:72
NOS2 --+> cell damage		Regulation	Because KLF6 and iNOS are involved in common processes such as cell injury, wound repair, embryogenesis, tissue differentiation, and suppression of tumorigenesis and because the iNOS promoter defines multiple CACCC sites (KLF6-binding motifs), we hypothesized that KLF6 binds to the iNOS gene and regulates its expression.	info:pmid/12590140#body:55
NOS2 --+> cell damage		Regulation	nitric oxide is short-lived and a relatively unreactive radical, but nitric oxide can combine with superoxide to form the potent oxidant oxidant molecule peroxynitrite, which has been shown to play a significant role in iNOS-mediated postischemic cell damage (Arstall et al., 1999[Go]; Walker et al., 2000[Go]).	info:pmid/16574780#body:182
NOS2 --+> cell damage		Regulation	Although Nitric oxide might act as an antimicrobial and antiviral effector molecule in the retina (47), the sustained Nitric oxide release by NOS-2 may cause retinal cell damage as we previously observed in the case of retinal light damage (48) or during endotoxin-induced uveitis (27).	info:pmid/9405417#body:281
NOS2 --+> cell damage		Regulation	However, it is clear in septic mice in vivo that iNOS+/+ neutrophils mediate greater septic Acute lung injury and pulmonary microvascular endothelial cell injury, but exhibit reduced trans-pulmonary microvascular endothelial cell migration and alveolar infiltration.	info:pmid/22392143#cont:313
NOS2 --+> cell damage		Regulation	We thought that iNOS might play an important role in neuronal cell damage in high intraocular pressure ischemia-reperfusion, which is an important factor in ischemia-reperfusion injury. iNOS mRNA was highly expressed by nonneuronal cells of the inner retina during reperfusion following transient retinal ischemia ( ).	info:pmid/21704308#body:84
NOS2 --+> cell damage		Regulation	Higher concentration of plasma nitric oxide metabolites in patients with recurrent depressive disorder was associated with the severity of depressive symptom and cognitive impairment, suggesting that an overproduction of nitric oxide via inducible nitric oxide synthase, inducible nitric oxide synthase (iNOS), which results in oxidative stress and cell damage .	info:pmid/23583694#body:72
NOS2 --+> cell damage		Regulation	HO-1 in vitro prevents endothelial cell injury mediated by hydrogen peroxide and heme and in vivo suppresses a variety of inflammatory responses, including endotoxin shock, graft rejection, and ischemia/reperfusion injury. iNOS has been regarded as an enzyme that produces n-molar amounts of the nitric oxide radical, thereby leading to cellular damage.	info:pmid/16797273#body:61
NOS2 --+> cell damage		Regulation	Our results demonstrate that iNOS is expressed in lesion macrophages and SMCs. iNOS expression can be induced by several factors, such as tumor necrosis factor-a, interleukin-1, and ?-interferon,14 15 16 54 all of which are present in atherosclerotic lesions.3 iNOS produces large quantities of nitric oxide, which can lead to cellular damage, inflammation, and apoptosis.14 15 16 Simultaneous in si…	info:pmid/9484979#body:205
NOS2 --+> cell damage		Regulation	... iNOS has been shown to mediate cellular damage (see Reference 17). iNOS produces NO continuously and in large, potentially cytotoxic, amounts.18 Recent data from this laboratory suggest that iNOS may be involved also in the inflammatory reaction that follows cerebral ischemia. iNOS mRNA and enzymatic activity are expressed in brain after permanent MCA occlusion, whereas iNOS immunoreactivity …	info:pmid/8711805#body:36
NOS2 --+> cell damage		Regulation	Because iNOS promoters include two AP-1 sites and are involved in processes such as cell injury, wound repair, embryogenesis, tissue differentiation, and suppression of tumorigenesis, the observation that c-JUN overexpression occurs earlier than KLF6 and iNOS overexpression suggests two possibilities. 1) Hemorrhage activates c-JUN, which up-regulates KLF6 expression, leading to iNOS expression; o…	info:pmid/15625011#body:148
NOS2 --+> cell damage		Regulation	Inhibition of iNOS induction by pretreatment with dexamethasone or specific inhibition of Nitric oxide formation with selective iNOS inhibitors also results in attenuation of cell damage, mitochondrial dysfunction and intestinal hyperpermeability , suggesting that Nitric oxide formed by the constitutive enzyme aids in the maintenance of microvascular flow and epithelial cell integrity, while exce…	info:pmid/10320674#body:232
NOS2 --+> cell damage		Regulation	Estrada et al. showed that TNF-induced endothelial cell damage can be blocked by iNOS inhibitors.	info:doi/10.1016/S0741-5214(97)70065-X#body:135
NOS2 --+> cell damage		Regulation	Silencing inducible nitric oxide (iNOS), an enzyme responsible for the production of nitric oxide, abrogated CS induced intestinal epithelial cell damage.	info:doi/10.1016/j.jss.2011.10.030#body:23
NOS2 --+> cell damage		Regulation	The data obtained with this rat heart transplantation model indicate that treatment with a selective inhibitor of the enzyme action of NOS-2 prolongs survival and reduces myocardial inflammation and heart cell damage in acute cardiac allograft rejection.	info:doi/10.1016/S1053-2498(01)00744-6#body:9
NOS2 ---> DNA Damage		Regulation	Inducible nitric oxide synthase may be required for oxidative DNA damage and full manifestation of mucus production.	info:pmid/18829681#abs:9
NOS2 ---> DNA Damage		Regulation	interleukin-1-induced DNA damage was inhibited by an NOS2 inhibitor or by superoxide dismutase (P<0.01).	info:pmid/17945515#abs:11
NOS2 ---> DNA Damage		Regulation	The inducible isoform of nitric oxide synthase (iNOS) also has the potential ability to damage DNA and conceivably contribute to tumor formation by a rise in nitric oxide production.	info:pmid/20069397#abs:2
NOS2 ---> DNA Damage		Regulation	Our data indicate that activation of iNOS and excess production of nitric oxide in response to inflammatory cytokines cause DNA damage and inhibit DNA repair proteins.	info:pmid/10646872#abs:7
NOS2 ---> DNA Damage		Regulation	These results suggest that reciprocal activation between HIF-1alpha and iNOS mediates persistent DNA damage, which induces tumor invasiveness via mutations, resulting in poor prognosis.	info:pmid/16094703#abs:10
NOS2 ---> DNA Damage		Regulation	Inhibition of the inducible nitric oxide synthase and strengthening of the cellular defence system against oxidative stress should block nitric oxide-associated DNA damage.	info:pmid/8923031#abs:7
NOS2 ---> DNA Damage		Regulation	Inhibition of iNOS catalysis by N(6)-(1-iminoethyl)-l-lysine dihydrochloride in human melanoma A375 cells reversed VP-16 resistance, leading to increased DNA damage and apoptosis.	info:pmid/24049059#abs:5
NOS2 ---> DNA Damage		Regulation	Our findings demonstrate that iNOS-dependent DNA damage in Oral lichen planus may lead to p53 accumulation in not only Oral lichen planus but also oral squamous cell carcinoma.	info:pmid/16128740#abs:6
NOS2 ---> DNA Damage		Regulation	Cytokine stimulation induced iNOS expression and nitric oxide generation in normal hamster gallbladder epithelial cells, which was sufficient to cause DNA damage.	info:pmid/18081227#abs:6
NOS2 ---> DNA Damage		Regulation	The results suggest that MMP-9 expression is associated with the accumulation of peribiliary fibrosis in conjunction to the induction of iNOS and Rac1 that may potentiate DNA damage and cholangiocarcinogenesis.	info:pmid/20162672#abs:12
NOS2 ---> DNA Damage		Regulation	It is concluded that praziquantel can exhibit a preventive effect against Opisthorchis viverrini-induced cholangiocarcinoma by inhibiting iNOS-dependent DNA damage through not only elimination of parasites but also a potential antiinflammatory effect.	info:pmid/16570287#abs:10
NOS2 ---> DNA Damage		Regulation	These findings demonstrate that iNOS plays a crucial role in nitrosative and oxidative DNA damage in Goto-Kakizaki rats, suggesting a retinal neurotoxic role of nitric oxide and superoxide in diabetic retinas.	info:pmid/18773271#abs:7
NOS2 ---> DNA Damage		Regulation	In conclusion, inflammation by S.haematobium infection may increase the number of mutant stem cells, in which iNOS-dependent DNA damage occurs via nuclear factor-?B activation, leading to tumor development.	info:pmid/21951846#abs:7
NOS2 ---> DNA Damage		Regulation	These results suggest that high-risk human papilloma virus types promote inducible nitric oxide synthase-dependent DNA damage, which leads to dysplastic changes and carcinogenesis; in contrast, p16 appears to be merely a marker of human papilloma virus infection.	info:pmid/17488337#abs:10
NOS2 ---> DNA Damage		Regulation	DNA damage, assessed as 8-hydroxy-2-deoxyguanosine and single-stranded DNA, accumulated within injured MNs and was attenuated by nNOS and iNOS deficiency. nNOS deficiency increased DNA repair protein oxoguanine DNA-glycosylase, whereas iNOS deficiency blocked diaphorase activity.	info:pmid/16000635#abs:10
NOS2 ---> DNA Damage		Regulation	Overexpression of NOS2 and an increase in the generation of nitric oxide and other reactive nitrogen species may lead to apoptosis resistance, DNA damage, mutation, up-regulation of COX-2, increased proliferation, an increase in oxidative stress and an increase in tumor vascularity and metastatic potential.	info:pmid/11233144#abs:3
NOS2 ---> DNA Damage		Regulation	To evaluate whether inducible nitric oxide synthase (iNOS)-dependent DNA damage plays a role in the carcinogenic process triggered by inflammatory bowel disease, we prepared a mouse model of inflammatory bowel disease induced by transfer of CD45RBhighCD4+ T cells lacking regulatory T cells to female severe combined immunodeficiency mice.	info:pmid/15771618#abs:2
NOS2 ---> DNA Damage		Regulation	Suppressed iNOS induction leads to less nitric oxide * and less ongoing DNA damage.	info:pmid/18511226#body:75
NOS2 ---> DNA Damage		Regulation	The role of iNOS-mediated DNA damage in infection- and asbestos-induced carcinogenesis.	info:pmid/20716278#title:1
NOS2 ---> DNA Damage		Regulation	iNOS-dependent DNA damage in patients with malignant fibrous histiocytoma in relation to prognosis.	info:pmid/17233833#title:1
NOS2 ---> DNA Damage		Regulation	It is reasonably considered that p53 is expressed in response to iNOS-dependent DNA damage.	info:pmid/16290060#body:88
NOS2 ---> DNA Damage		Regulation	The inducible form of nitric oxide synthase (iNOS) has been also shown to contribute to IL-1ß-induced DNA damage .	info:pmid/16278052#body:27
NOS2 ---> DNA Damage		Regulation	Proton pump inhibitors suppress iNOS-dependent DNA damage in Barrett's esophagus by increasing Mn-SOD expression.	info:pmid/22503981#title:1
NOS2 ---> DNA Damage		Regulation	In addition, nitric oxide formed by Ca+-independent inducible NOS may contribute to cytotoxicity, DNA damage, and carcinogenesis .	info:pmid/24060280#body:3
NOS2 ---> DNA Damage		Regulation	These studies demonstrate that endogenous NOS2 is a critical inhibitor of hyperoxia-induced DNA injury and cell death.	info:pmid/22227562#cont:103
NOS2 ---> DNA Damage		Regulation	Several researchers have suggested that inflammatory cytokines, such as TNF-a, IL-6 and IFN-?, induce iNOS-mediated DNA damage ( ).	info:pmid/23265463#body:182
NOS2 ---> DNA Damage		Regulation	Therefore, TNF-a and a dysfunction of ATM could play key roles in the integration between iNOS-mediated DNA damage and genomic instability.	info:pmid/22363173#cont:314
NOS2 ---> DNA Damage		Regulation	The radioprotective effect of Aminoguanidine was not mediated through iNOS inhibition but by the antioxidant effect that subsequently suppressed oxidative DNA damage.	info:pmid/19362242#body:117
NOS2 ---> DNA Damage		Regulation	In support to this concept, Chaiyarit et al. showed an i-NOS-dependent DNA damage and p53 elevated expression in Oral lichen planus patients [39].	info:pmid/22675259#cont:74
NOS2 ---> DNA Damage		Regulation	Findings of the study carried out by Chaiyarit et al., demonstrated that iNOS-dependent DNA damage might lead to p53 accumulation in oral lichen planus and in OSCC.	info:pmid/22356896#body:93
NOS2 ---> DNA Damage		Regulation	It has been shown that iNOS expression is required for oxidative DNA damage and PARP-1 activation during allergen-induced eosinophilia .	info:pmid/20619687#body:10
NOS2 ---> DNA Damage		Regulation	The iNOS inhibitors also almost completely abolished thapsigargin-induced hOGG1 overexpression, which indicated that iNOS mediated thapsigargin-induced oxidative DNA damage ( C).	info:pmid/17560946#body:60
NOS2 ---> DNA Damage		Regulation	HCV core and NS3 proteins induce iNOS expression and production of nitric oxide, which in turn may cause DNA damage, resulting in enhanced mutations of cellular genes ( ).	info:pmid/16545852#body:132
NOS2 ---> DNA Damage		Regulation	It is noteworthy that oncogenic K-ras Val12 activation mediated iNOS-dependent DNA damage in mice, which is considered to participate in carcinogenesis.	info:pmid/21875576#body:60
NOS2 ---> DNA Damage		Regulation	Protection by taurine against INOS-dependent DNA damage in heavily exercised skeletal muscle by inhibition of the NF-?B signaling pathway.	info:pmid/23392939#title:1
NOS2 ---> DNA Damage		Regulation	Inducible nitric oxide synthase (iNOS), which could be stimulated by endotoxins or cytokines, can synthesize large amounts of nitric oxide and result in damage of DNA and proteins.	info:pmid/24081390#cont:132
NOS2 ---> DNA Damage		Regulation	However, the cause of iNOS up-regulation in these mice was neither identified nor was it demonstrated that iNOS expression activity led to DNA damage.	info:pmid/22893683#cont:163
NOS2 ---> DNA Damage		Regulation	In addition, nitric oxide formed from Ca 2+-independent nitric oxide synthase (iNOS) could also contribute to cytotoxicity, DNA damage, and the process of multistage carcinogenesis .	info:pmid/17459574#body:5
NOS2 ---> DNA Damage		Regulation	They also demonstrated that iNOS-dependent DNA damage may lead to p53 accumulation in oral lichen planus, leukoplakia and oral squmaous cell carcinoma .	info:pmid/24126222#body:77
NOS2 ---> DNA Damage		Regulation	Hoki, Y. Hiraku, Y.; Ma, N.; Murata, M.; Matsumine, A.; Nagahama, M.; Shintani, K.; Uchida, A.; Kawanishi, S. iNOS-dependent DNA damage in patients with malignant fibrous histiocytoma in relation to prognosis.	info:pmid/23597198#cont:559
NOS2 ---> DNA Damage		Regulation	TNF has also been proposed to contribute to tumor initiation by up-regulating genotoxic molecules (e.g. ROS, iNOS), that can lead to DNA damage and mutations [13].	info:pmid/21605069#cont:62
NOS2 ---> DNA Damage		Regulation	We have reported that chronic O. viverrini infection stimulates inducible nitric oxide synthase (iNOS)-dependent DNA damage , which may be involved in the initiation, promotion and progression of cholangiocarcinoma.	info:pmid/21718798#body:3
NOS2 ---> DNA Damage		Regulation	Furthermore, activation of iNOS and excessive production of NO in response to inflammatory cytokines cause DNA damage and inhibit DNA repair proteins . iNOS and ecNOS have been detected in stomach cancer tissue .	info:pmid/12417257#body:81
NOS2 ---> DNA Damage		Regulation	Furthermore, persistent activation of nuclear factor ?B in intestinal epithelial cells up-regulates inducible nitric oxide synthase, which can lead to DNA damage and loss of heterozygosity to promote transformation.	info:pmid/23583733#body:121
NOS2 ---> DNA Damage		Regulation	The increase in DNA damage was attenuated by incubation with the specific iNOS inhibitor 1400 W and the superoxide scavenger superoxide dismutase, suggesting that superoxide may have a role in generating DNA breaks.	info:pmid/19007427#body:156
NOS2 ---> DNA Damage		Regulation	Overexpression of iNOS and COX-2 leads to resistance to apoptosis, DNA damage, mutation, increased proliferation, oxidative stress, and increased tumor vascularity and metastatic potential (25 ).	info:pmid/12042461#body:120
NOS2 ---> DNA Damage		Regulation	Thus, inducible nitric oxide synthase, lipoxygenase, and cyclooxygenase-2 overexpression not only stimulate growth leading to malignancy but also lead to self-perpetuating overproduction and accumulation of lipid peroxidation-derived DNA damage.	info:pmid/17854706#body:90
NOS2 ---> DNA Damage		Regulation	Overexpression or prolongation of iNOS due to chronic inflammation can cause cellular injury in arthritis or colitis-promoting tumors by inducing DNA damage and cellular proliferation [30].	info:pmid/20495997#cont:140
NOS2 ---> DNA Damage		Regulation	Thus, upregulation of iNOS after brain injury and its consecutive overproduction of toxic free radicals lead to the inhibition of cellular energy production, to DNA damage, to inhibition of DNA replication and to induction of apoptosis ( ).	info:pmid/16646157#body:115
NOS2 ---> DNA Damage		Regulation	However, excess Nitric oxide production due to sustained activation of iNOS may lead to the accumulation of Nitric oxide2-, nitrite, peroxynitrite and free radicals in the tissue, resulting in DNA damage, cell apoptosis, neurotoxicity and inflammation of the tissue.8,13,14	info:pmid/22340479#cont:8
NOS2 ---> DNA Damage		Regulation	Therefore, the present results indicate that curcumin reduces oxidative/nitrative stress after praziquantel treatment by inhibiting the nuclear factor-kappaB-mediated pathway in addition to inhibition of iNOS-dependent DNA damage ( ), and reduction of periductal fibrosis ( ).	info:pmid/21256849#body:140
NOS2 ---> DNA Damage		Regulation	Recently, we have demonstrated that chronic inflammation triggered by repeated O. viverrini infection mediates iNOS-dependent DNA damage in intrahepatic bile duct epithelium and inflammatory cells of hamsters, which may play an important role in cholangiocarcinoma development ( ).	info:pmid/15862573#body:3
NOS2 ---> DNA Damage		Regulation	Furthermore, it has been reported that overexpression of iNOS leads to DNA damage, mutation, increased cell proliferation, oxidative stress, resistance to apoptosis, increased tumor vascularity and metastatic potential ( ).	info:pmid/22417974#body:18
NOS2 ---> DNA Damage		Regulation	Attempts aimed at defining the role of inflammation in carcinogenesis initially identified that inflammation can activate and induce a variety of oxidant-generating enzymes including NADPH oxidase and iNOS (inducible nitric oxide synthase), which can cause DNA damage and ultimately result in tumour initiation.	info:pmid/18254728#body:36
NOS2 ---> DNA Damage		Regulation	They demonstrated that the myocardial tissue from diabetic rats exhibited increased levels of endothelial nitric oxide synthase and iNOS mRNA as compared to control rats, and curcumin treatment prevented endothelial nitric oxide synthase and iNOS mRNA upregulation showing a decrease in the oxidative DNA damage.	info:pmid/19233493#body:33
NOS2 ---> DNA Damage		Regulation	Human islets not subjected to stress respond to interleukin-1 and IFN-? stimulation by expressing iNOS, which results in the production of nitric oxide and nitric oxide-dependent inhibition of mitochondrial aconitase activity, insulin secretion, protein translation, and DNA damage ( ).	info:pmid/24559923#body:90
NOS2 ---> DNA Damage		Regulation	The sustained production of NO generated by iNOS has been shown to inhibit several enzymes, such as ribonucleotide reductase, a key enzyme for DNA synthesis, and to damage DNA by highly toxic peroxynitrite.50 Thus, sustained iNOS expression could kill smooth muscle cells as well as suppress smooth muscle cell growth.	info:pmid/9576106#body:251
NOS2 ---> DNA Damage		Regulation	Cell death may induce an inflammatory reaction and induction of inducible nitric oxide synthase (iNOS) which is responsible for the production of an excess of nitric oxide and peroxynitrite leading to irreversible damage to the mitochondrial respiratory complexes, ATP depletion, and increased DNA damage and thereby cell death ( ).	info:pmid/23220117#body:134
NOS2 ---> DNA Damage		Regulation	... iNOS facilitated Notch signaling by facilitating nuclear translocation of its intracellular domain and expression of Hes1, a Notch transcriptional target.15 The relationship between these two proteins is intriguing in view of our previous observations that iNOS mRNA and protein were constantly absent in melanocytic nevi, but frequently expressed in melanomas, with a positive correlation betwe…	info:pmid/16341148#body:140
NOS2 ---> DNA Damage		Regulation	Crocidolite has also been shown to induce inducible nitric oxide synthase (iNOS), which was required for DNA damage in A549 cells.	info:doi/10.1016/j.taap.2005.07.017#body:10
NOS2 ---> DNA Damage		Regulation	Findings of the study carried out by Chaiyarit et al., demonstrated that iNOS-dependent DNA damage might lead to p53 accumulation in oral lichen planus and in OSCC.	info:doi/10.1016/j.oraloncology.2012.01.003#body:93
NOS2 ---> DNA Damage		Regulation	Also, nitric oxide formed from Ca 2+-independent inducible NOS (iNOS) could also contribute to cytotoxicity, DNA damage, and the process of multistage carcinogenesis ( ).	info:doi/10.1016/j.toxlet.2003.10.005#body:4
NOS2 ---> DNA Damage		Regulation	Internalized multi-walled Carbon nanotube particles may play the key role in inflammatory reactions, including iNOS expression and reactive nitrogen species generation, in epithelial cells, which result in DNA damage and contribute to carcinogenesis.	info:doi/10.1016/j.taap.2012.02.010#body:146
NOS2 ---> DNA Damage		Regulation	interleukin-1, alone or in combination with interferon-? and/or tumor necrosis factor, has been reported to induce islet cell DNA damage that is prevented by the inhibition of iNOS, and nitric oxide donor compounds induce DNA strand breaks in islet cells.	info:doi/10.1016/S0002-9440(10)61693-8#body:10
NOS2 ---> DNA Damage		Regulation	The concurrent upregulation of iNOS and NAD(P)H oxidase provides ample supplies of nitric oxide and superoxide for formation of peroxynitrite which can cause tissue injury by promoting lipid peroxidation, DNA damage and protein oxidation.	info:doi/10.1016/j.brainres.2003.09.056#body:149
CASP3 --+> cell damage		Regulation	This suggests that caspase-3 may play a pivotal role in solvent-induced proximal tubular cell injury.	info:pmid/14705839#abs:7
CASP3 --+> cell damage		Regulation	Heat-induced cell injury could be attenuated by pretreatment with 3-methylademine (an autophagy inhibitor) or Z-DEVD-FMK (a caspase-3 inhibitor).	info:pmid/23590364#abs:5
CASP3 --+> cell damage		Regulation	The cell damage induced by a non-ionic contrast medium ioversol was inhibited by specific inhibitors for caspase-3 and -9 but not caspase-8.	info:pmid/14633127#abs:10
CASP3 --+> cell damage		Regulation	It has been postulated that caspase-3 inhibition could attenuate cell damage after an ischemic event and thereby providing for a novel neuroprotective treatment for stroke.	info:pmid/19836248#abs:2
CASP3 --+> cell damage		Regulation	The lipophilic atorvastatin but not the hydrophilic pravastatin induced the mitochondrial membrane depolarization and the activation of caspase-3/7, which led to cell injury.	info:pmid/19683239#abs:6
CASP3 --+> cell damage		Regulation	Hydrogen peroxide-induced cell injury and DNA fragmentation were attenuated by the NF-kappa B inhibitor ammonium pyrrolidinedithiocarbamate, 1,10-phenanthroline and a caspase 3 inhibitor.	info:pmid/10190127#abs:7
CASP3 --+> cell damage		Regulation	Reduction in the cell injury was mediated by attenuation of Bax/Bcl-2 ratio, inhibition of caspase-3 activation from procaspase-3, and subsequent reduction in the number of apoptotic cells.	info:pmid/24471070#abs:7
CASP3 --+> cell damage		Regulation	Furthermore, the luciferase reporter assay confirmed caspase-3 to be a target of miR-378, and the apoptosis and cell injury caused by miR-378 inhibitor in both normoxic and hypoxic cells were abolished by a caspase-3 inhibitor.	info:pmid/22119805#abs:12
CASP3 --+> cell damage		Regulation	These changes were paralleled by large increases in pyrimidine and purine base oxidation products, such as 8-OH-guanine suggesting that 5-S-cysteinyl conjugates of catecholamines are capable of diffusing into cells and stimulating the formation of reactive oxygen species , which may then lead to a mechanism of cell damage involving caspase-3.	info:pmid/12067224#abs:4
CASP3 --+> cell damage		Regulation	Furthermore, we showed that the inhibitor of p38 MAPK or the inhibitor of caspase 3 only partially blocked gentamicin-induced hair cell damage, and the pretreatment of explants with the inhibitor of p38 MAPK and the inhibitor of caspase 3 together exerted a synergic protective effect against gentamicin-induced hair cell damage.	info:pmid/15708492#abs:5
CASP3 --+> cell damage		Regulation	These data indicated that activation of the caspase 3/7 participated in sevoflurane-induced cellular injury.	info:pmid/16678324#body:133
CASP3 --+> cell damage		Regulation	Silencing of caspase-8 and caspase-3 by RNA interference prevents vascular endothelial cell injury in mice with endotoxic shock.	info:pmid/17601517#title:1
CASP3 --+> cell damage		Regulation	Bcl-2 and Caspase-3 activation are involved with cause of irreversible cell damage, and played an important role in determining whether they determine life and death.	info:pmid/24071474#body:102
CASP3 --+> cell damage		Regulation	And numbers of studies indicated that high-expression caspase-3 was one of the main mechanisms of pancreatic ß-cell injury induced by oxidative stress ( ).	info:pmid/23791751#body:152
CASP3 --+> cell damage		Regulation	FoxO3a activity promotes caspase-induced apoptotic death ( ), but inhibition of caspase 3 also can maintain the phosphorylated "inactive" state of FoxO3a to prevent cell injury ( ).	info:pmid/20064603#body:149
CASP3 --+> cell damage		Regulation	Of these, the caspase-3 is a short proarm caspase that is mostly activated through the action of initiator caspases to mediate irreversible cell damage leading to apoptosis.	info:pmid/15024023#body:312
CASP3 --+> cell damage		Regulation	Therefore, it is reasonable that Aminoguanidine may block the fore-mentioned nitric oxide-triggered cascades, suppressing calpain and caspase-3-mediated ischemic cell injury after experimental stroke.	info:pmid/20116408#body:90
CASP3 --+> cell damage		Regulation	The ability of onychin inhibiting H 2O 2-induced activation of p38MAPK and caspase-3 with increasing activation of ERK1/2 may play a beneficial role in curtailing oxidative stress-induced endothelial cell injury.	info:pmid/15556162#body:80
CASP3 --+> cell damage		Regulation	Their in vitro neuroprotective activities in the cell injury induced by hypoglycemia and serum limitation, the inhibition of caspase-3 like protease activity, and the preservation of mitochondrial membrane potential were evaluated.	info:pmid/21855355#body:14
CASP3 --+> cell damage		Regulation	HOCl has been shown to induce apoptosis in biliary epithelial cells and increase activity of caspase-3 and expression of pJNK and p53, mechanisms that have postulated to play a role in the generation of UFP induced cellular damage.	info:pmid/19995678#body:137
CASP3 --+> cell damage		Regulation	Fas-mediated apoptosis is dependent on the activation of different members of a family of cysteinyl-aspartate proteases (called caspases), such as caspase-8, -9, and -3, which are responsible for both the initiation of the apoptotic cascade and the execution of the cell damage.	info:pmid/12651606#body:10
CASP3 --+> cell damage		Regulation	These data suggest that although caspase-3 contributes to delayed-neuronal cell death, excitotoxic/necrotic cell injury associated with molecular markers of calpain activation is likely to be involved in the non-caspase-3-dependent early component of cell death after neonatal Hypoxia-ischemia.	info:pmid/12058036#body:286
VIM --+> cell migration		Regulation	Conversely, overexpression of mEmerald-vimentin is sufficient for increased cell-migration and wound-closure rates.	info:pmid/21803859#abs:8
VIM --+> cell migration		Regulation	Furthermore, the cell migration and invasion potency of gallbladder carcinoma-SD/M3 in vitro was remarkably suppressed after small interference RNA-mediated knockdown of vimentin.	info:pmid/22340393#abs:10
VIM --+> cell migration		Regulation	RNA interference of vimentin resulted in a modest augmentation of phenethyl isothiocyanate-mediated inhibition of MDA-MB-231 and PC-3 cell migration as well as cell viability.	info:pmid/23682784#abs:4
VIM --+> cell migration		Regulation	Thus, the upregulation of vimentin expression during epithelial to mesenchymal transitions may stabilize Scrib to promote directed cell migration.	info:pmid/19386766#abs:9
VIM --+> cell migration		Regulation	The cytoskeleton-dependent cell migration was inhibited in the presence of estramustine and the microtubule-interacting vimentin and endoplasmatic reticulum retracted to the perinuclear area.	info:pmid/8135088#abs:5
VIM --+> cell migration		Regulation	Moreover, these results provide a molecular explanation for vimentin-dependent cancer cell migration during Epithelial-to-mesenchymal transition by identifying Axl as a key proximal component in this process.	info:pmid/21057535#abs:11
VIM --+> cell migration		Regulation	The mechanism of enhanced cell migration caused by decreased survivin expression is mediated through the downregulation of glucose-regulated protein 78 (GRP78) and the upregulation of the epithelial-mesenchymal transition marker, vimentin.	info:pmid/21516372#abs:8
VIM --+> cell migration		Regulation	On the molecular level, this process is typified by a change in the expression of epithelial markers and by the enhancement of the expression of mesenchymal markers like vimentin that are responsible for cell migration and invasion.	info:pmid/21505565#abs:5
VIM --+> cell migration		Regulation	The knockdown of CD44v6 decreased vimentin expression, cell invasion and HGF-induced cell migration, but conferred only a slight effect on E-cadherin expression in colon cancer cells (HCT116 and LoVo).	info:pmid/23404221#abs:8
VIM --+> cell migration		Regulation	Finally, introduction of ectopic wild-type vimentin is shown to promote cell motility in a PKCepsilon-dependent manner; alanine substitutions in PKC (controlled) sites on vimentin abolishes the ability of vimentin to induce cell migration, whereas the substitution of these sites with acidic residues enables vimentin to rescue motility of PKCepsilon null cells.	info:pmid/16270034#abs:6
VIM --+> cell migration		Regulation	vimentin, which play an important role in cell migration.	info:pmid/22751350#cont:347
VIM --+> cell migration		Regulation	Specifically, vimentin assembly dynamics have been shown to regulate cell migration.	info:pmid/23980547#cont:148
VIM --+> cell migration		Regulation	Vimentin is known to positively influence tumor cell migration.	info:pmid/23785295#cont:97
VIM --+> cell migration		Regulation	Down-regulation of vimentin expression inhibits carcinoma cell migration and adhesion.	info:pmid/20729920#body:340
VIM --+> cell migration		Regulation	Down-regulation of vimentin expression inhibits carcinoma cell migration and adhesion.	info:pmid/17585878#title:1
VIM --+> cell migration		Regulation	AKT1-induced soft-tissue sarcoma cell migration and invasion are mediated by vimentin	info:pmid/20856200#cont:206
VIM --+> cell migration		Regulation	In addition, vimentin plays important roles in attachment, migration, and cell signaling.	info:pmid/19481143#body:165
VIM --+> cell migration		Regulation	Vimentin silencing affected the cell migration and invasiveness of the doxorubicin resistant cells.	info:pmid/24612689#body:170
VIM --+> cell migration		Regulation	Vimentin has been shown to be involved in breast cancer cell migration and invasion .	info:pmid/19022565#body:114
VIM --+> cell migration		Regulation	PKCe-mediated phosphorylation of vimentin regulates integrin recycling to enhance cell migration.33	info:pmid/22491216#cont:509
VIM --+> cell migration		Regulation	Vimentin expression influences flow dependent VASP phosphorylation and regulates cell migration and proliferation.	info:pmid/20382123#title:1
VIM --+> cell migration		Regulation	protein kinase Ce dependent phosphorylation of vimentin is critical for cell migration.	info:pmid/17512929#body:76
VIM --+> cell migration		Regulation	This suggested that PTEN, GalNT7 and vimentin were involved in mediating miR-17-enhanced cell migration and proliferation.	info:pmid/23418359#cont:282
VIM --+> cell migration		Regulation	Like filamin A, vimentin is now recognized as a key determinant of cell adhesion and directed cell migration.	info:pmid/21095189#body:53
VIM --+> cell migration		Regulation	Silencing of vimentin in Renal cell carcinoma cell lines changed cell morphology and significantly inhibited cell migration and invasion in this study.	info:pmid/22766839#cont:321
VIM --+> cell migration		Regulation	The above results indicated that vimentin should be involved in cell migration as an organizer and might also subsequently regulate other cytoskeletal proteins.	info:pmid/22387118#body:142
VIM --+> cell migration		Regulation	Vimentin expression, which causes cytoskeletal reorganization, may promote tumor cell migration and/or invasion for in vitro and in vivo models.	info:pmid/21177063#body:12
VIM --+> cell migration		Regulation	These results strongly suggest that the phosphorylation of vimentin at Ser459 induced by DNA-dependent protein kinase regulate both cell migration and adhesion.	info:pmid/24282534#cont:379
VIM --+> cell migration		Regulation	Vimentin exerts pleiotropic and context-dependent roles in cells [ ] and, in particular, has a marked impact on cell migration in several physiologically normal settings [ ].	info:pmid/23886476#body:79
VIM --+> cell migration		Regulation	Thus, vimentin overexpression is reported in many sarcoma and in several different carcinomas including breast cancer, and influences cell migration.	info:pmid/22236966#cont:130
VIM --+> cell migration		Regulation	Of particular interest, vimentin maintains the structure of cells as a structural protein and also plays a critical role in several physiological mechanisms, including cell migration, adhesion, and signaling ( ).	info:pmid/21515330#body:126
VIM --+> cell migration		Regulation	In addition, data from Gilles et al [39] clearly demonstrated that vimentin expression was related to the migratory status of cells, suggesting that vimentin may play a fundamental role in cell migration.	info:pmid/18426555#body:251
VIM --+> cell migration		Regulation	The activated AP-1 transcription factors increase the expression of Slug to downregulate E-cadherin and upregulate vimentin, which contributes to Gas6-induced cell migration.	info:pmid/23567973#body:114
VIM --+> cell migration		Regulation	With a structural function of vimentin in the cytoskeletal scaffolding, it can be assumed that vimentin plays a key role in the process of tumor cell migration or motility.	info:pmid/20169076#body:302
VIM --+> cell migration		Regulation	Although vimentin is not the only oxidative-modified protein target associated with oxidative stress sensitivity, however, vimentin plays pivotal roles in attachment, migration, and cell signaling.	info:pmid/20170756#body:230
VIM --+> cell migration		Regulation	On the other hand, Snail factors activate the expression of mesenchymal-like and pro-invasive genes (e.g., vimentin, fibronectin MMP1, MMP2, MMP7, MT1-MMP) that promote cell migration.	info:pmid/22945800#cont:362
VIM --+> cell migration		Regulation	For example, phosphorylation of vimentin is a key event during epithelial tumor cell migration, and increased phosphorylation of desmin occurs during fasting and muscle atrophy (Mendez et al., 2010; Cohen et al., 2012).	info:pmid/23615443#cont:24
VIM --+> cell migration		Regulation	With Wnt5a deletion there is a shorter tongue with altered mesenchymal cell proliferation and decreased vimentin expression that would impair cell migration necessary for maintaining tongue size and shape.	info:pmid/22024319#body:337
VIM --+> cell migration		Regulation	Simultaneously, cells acquire mesenchymal features, such as expression of N-cadherin, vimentin, integrins, and matrix-metalloproteinases (matrix metalloproteinase) and reorganization of the cytoskeleton, which altogether facilitate cell migration.	info:pmid/24613914#body:154
VIM --+> cell migration		Regulation	The identified proteins also have an effect on cellular migration, as S100A11 has been shown to mediate hypoxia-induced mitogenic factor-induced smooth muscle cell migration (43), and both 14 –3-3? (44) and vimentin (45) have been shown to be involved in cellular migration.	info:pmid/23082029#cont:235
VIM --+> cell migration		Regulation	Overexpression of Cripto-1 in human cervical carcinoma cells enhanced vimentin expression, which has been shown to correlate with cell motility, invasiveness, and metastasis, and increased cellular migration through matrix-coated membranes.	info:pmid/21824804#body:143
VIM --+> cell migration		Regulation	For example, the phosphorylation of vimentin by phosphoinositide 3-kinase ? (PI3K?), which is involved in chemotaxis and cell migration, induces VIF network retraction toward the nucleus, while the expression of a PI3K?-insensitive vimentin mutant shows no retraction (Barberis et al., 2009).	info:pmid/21346197#cont:40
VIM --+> cell migration		Regulation	Scrib, a protein involved in cell migration, is protected from proteasomal degradation upon interaction with vimentin, suggesting that vimentin upregulation during epithelial–mesenchymal transition leads to stabilization of Scrib, thereby promoting directed cell migration and increasing the invasive capacity of cells [74].	info:pmid/21637948#cont:129
VIM --+> cell migration		Regulation	Interestingly, all three cell types—TM, ciliary muscle, and vascular endothelial cells—revealed very similar cytoskeletal protein profiles with abundant levels of nonmuscle myosin IIA, a-actinin, Filamin A, Annexin II, actin, vimentin, clath-rin, and Plectin-1 which are involved in the regulation of cellular contraction, mechanical properties, trafficking, and cell shape.	info:pmid/20631233#cont:395
VIM --+> cell migration		Regulation	... HK-2 cells but decreased gradually in a dose-dependent manner with PD98059 treatment; E-cadherin decreased in the pCDNA3.0-GLIPR-2-transfected HK-2 cells but increased gradually in a dose-dependent manner with PD98059 treatment; vimentin and a-smooth muscle actin increased in the pCDNA3.0-GLIPR-2-transfected HK-2 cells but decreased gradually in a dose-dependent manner with PD98059 treatment.…	info:pmid/23516513#cont:224
VIM --+> cell migration		Regulation	Vimentin facilitates cell migration and its expression is often coupled with low level of E-cadherin.	info:doi/10.1016/j.ajpath.2012.01.005#body:174
CAT ---| DNA Damage		Regulation	The presence of catalase also prevented the DNA damage.	info:pmid/7828218#abs:8
CAT ---| DNA Damage		Regulation	The DNA damage is abrogated by metal chelators and catalase.	info:pmid/2450088#abs:6
CAT ---| DNA Damage		Regulation	Catalase, mannitol and dimethylsulfoxide prevented DNA damage.	info:pmid/8190708#abs:9
CAT ---| DNA Damage		Regulation	Catalase was able to decrease dramatically DNA damage.	info:pmid/18667355#abs:7
CAT ---| DNA Damage		Regulation	DNA damage was inhibited by catalase and bathocuproine.	info:pmid/15488632#abs:5
CAT ---| DNA Damage		Regulation	Catalase inhibited DNA damage, suggesting the involvement of H2O2.	info:pmid/15003520#abs:4
CAT ---| DNA Damage		Regulation	Catalase inhibited DNA damage, indicating the involvement of H(2)O(2).	info:pmid/12893292#abs:4
CAT ---| DNA Damage		Regulation	Cu(II)-mediated DNA damage was inhibited by catalase and a Cu(I) chelator.	info:pmid/15036124#abs:11
CAT ---| DNA Damage		Regulation	Bathocuproine, a Cu(I) chelator, and catalase inhibited the DNA damage.	info:pmid/19101573#abs:10
CAT ---| DNA Damage		Regulation	Bathocuproine, a Cu(I) chelator, and catalase inhibited the DNA damage.	info:pmid/16895795#abs:9
CAT ---| DNA Damage		Regulation	Catalase reduced the DNA damage caused by preincubated isoniazid and by the isoniazid/metal mixtures.	info:pmid/514296#abs:8
CAT ---| DNA Damage		Regulation	Catalase and bathocuproine inhibited DNA damage induced by Delta-Aminolevulinic acid + Cu(II).	info:pmid/8620494#abs:5
CAT ---| DNA Damage		Regulation	Catalase and bathocuproine inhibited DNA damage, suggesting that H2O2 and Cu(I) were involved.	info:pmid/10222039#abs:8
CAT ---| DNA Damage		Regulation	This DNA damage could be inhibited by horseradish peroxidase, catalase, and EDTA, respectively.	info:pmid/20600520#abs:5
CAT ---| DNA Damage		Regulation	Catalase and bathocuproine inhibited the DNA damage, suggesting the involvement of H2O2 and Cu(I).	info:pmid/9710241#abs:3
CAT ---| DNA Damage		Regulation	Catalase and bathocuproine inhibited the DNA damage, suggesting the involvement of H2O2 and Cu(I).	info:pmid/10198250#abs:3
CAT ---| DNA Damage		Regulation	DNA damage was inhibited by catalase and bathocuproine, suggesting the involvement of H2O2 and Cu(I).	info:pmid/15540942#abs:9
CAT ---| DNA Damage		Regulation	Catalase and bathocuproine inhibited the DNA damage, suggesting the involvement of H(2)O(2) and Cu(I).	info:pmid/11291067#abs:5
CAT ---| DNA Damage		Regulation	Bathocuproine and catalase inhibited the DNA damage, indicating the involvement of Cu(I) and H(2)O(2).	info:pmid/10775332#abs:8
CAT ---| DNA Damage		Regulation	Additional treatment with catalase prevented DNA damage by H(2)O(2).	info:pmid/12764543#abs:7
CAT ---| DNA Damage		Regulation	On the other hand, DNA damage by hydralazine plus Fe(III) was inhibited by catalase and .OH scavengers.	info:pmid/1848978#abs:4
CAT ---| DNA Damage		Regulation	DNA damage by Fe(III) was inhibited by hydroxyl free radical (.OH) scavengers and catalase.	info:pmid/9714716#abs:5
CAT ---| DNA Damage		Regulation	The DNA damage was inhibited by catalase and bathocuproine, suggesting the involvement of H2O2 and Cu(I).	info:pmid/11370671#abs:3
CAT ---| DNA Damage		Regulation	The DNA damage was inhibited by catalase and bathocuproine, suggesting the involvement of H2O2 and Cu(I).	info:pmid/11697035#abs:3
CAT ---| DNA Damage		Regulation	DNA damage was inhibited by both catalase and bathocuproine, suggesting that H2O2 and Cu(I) are involved.	info:pmid/15576237#abs:9
CAT ---| DNA Damage		Regulation	DNA damage was inhibited by both catalase and bathocuproine, suggesting that H2O2 and Cu(I) are involved.	info:pmid/15356919#abs:4
CAT ---| DNA Damage		Regulation	Catalase and bathocuproine inhibited DNA damage, whereas free hydroxyl radical scavengers did not.	info:pmid/8814312#abs:3
CAT ---| DNA Damage		Regulation	The DNA damage was inhibited by catalase and bathocuproine, indicating the involvement of H(2)O(2) and Cu(I).	info:pmid/14615974#abs:7
CAT ---| DNA Damage		Regulation	Catalase and bathocuproine inhibited DNA damage, indicating the involvement of H2O2 and Cu(I).	info:pmid/12150543#abs:8
CAT ---| DNA Damage		Regulation	Catalase and bathocuproine inhibited the DNA damage, indicating the involvement of H2O2 and Cu(I).	info:pmid/14567448#abs:10
CAT ---| DNA Damage		Regulation	Catalase partially inhibited DNA damage, suggesting that not only H(2)O(2) but also other reactive species are involved.	info:pmid/12948823#abs:4
CAT ---| DNA Damage		Regulation	Catalase also inhibited DNA damage induced by butylated hydroxytoluene-quinone, but not that induced by butylated hydroxytoluene-OOH.	info:pmid/9744574#abs:6
CAT ---| DNA Damage		Regulation	Therefore, catalase had protective effects against ROS-mediated DNA damage and apoptosis.	info:pmid/23385813#abs:11
CAT ---| DNA Damage		Regulation	Catalase, an H(2)O(2) scavenger, eliminated H(2)O(2) and reduced the As(III)-mediated DNA damage.	info:pmid/15257611#abs:8
CAT ---| DNA Damage		Regulation	Catalase and bathocuproine inhibited the Cu(II)-mediated DNA damage, suggesting the involvement of H(2)O(2) and Cu(I).	info:pmid/14563487#abs:8
CAT ---| DNA Damage		Regulation	DNA damage was inhibited by catalase and bathocuproine, indicating the involvement of H(2)O(2) and Cu(I).	info:pmid/17040108#abs:8
CAT ---| DNA Damage		Regulation	DNA damage was inhibited by superoxide dismutase and catalase, suggesting the involvement of free radicals and active oxygen species.	info:pmid/6537800#abs:13
CAT ---| DNA Damage		Regulation	Likewise, butylated hydroxyanisole or catalase reduced iodoacetic acid induced genomic DNA damage by 86.5 and 42%, respectively.	info:pmid/16570611#abs:9
CAT ---| DNA Damage		Regulation	DNA damage was inhibited by both catalase and bathocuproine, suggesting a role for H(2)O(2) and Cu(I) in DNA damage.	info:pmid/12208357#abs:4
CAT ---| DNA Damage		Regulation	Bathocuproine, a Cu(I)-specific chelator, and catalase inhibited the DNA damage, whereas free hydroxyl radical scavengers did not.	info:pmid/9705746#abs:6
CAT ---| DNA Damage		Regulation	The in vitro DNA damage could be partially inhibited by SOD, catalase, DTPA, mannitol and melatonin.	info:pmid/11930945#abs:4
CAT ---| DNA Damage		Regulation	Bathocuproine and catalase inhibited the DNA damage, indicating the participation of Cu(I) and H(2)O(2) in the DNA damage.	info:pmid/16298757#abs:4
CAT ---| DNA Damage		Regulation	DNA damage was lowered in the presence of SOD and catalase or DMSO, indicating a set of reactions that leads to oxy-radical generation.	info:pmid/10885620#abs:4
CAT ---| DNA Damage		Regulation	In agarose-gel electrophoresis, catalase and biquinoline were found to effectively inhibit DNA damage, therefore, a possible damage mechanism was proposed.	info:pmid/15501577#abs:7
CAT ---| DNA Damage		Regulation	Addition of catalase (which can increase Fe(2+) concentrations) further increased the plasmid DNA damage.	info:pmid/12076509#abs:6
CAT ---| DNA Damage		Regulation	Both forms of DNA damage were completely prevented by superoxide dismutase or catalase, whereas bovine serum albumin was much less effective.	info:pmid/2540064#abs:3
CAT ---| DNA Damage		Regulation	THP plus copper-induced DNA damage was ameliorated by some reactive oxygen species scavengers/antioxidants and catalase.	info:pmid/14644315#abs:7
CAT ---| DNA Damage		Regulation	SOD and catalase inhibited the DNA damage, suggesting that DNA damage involved superoxide anion and hydrogen peroxide.	info:pmid/12184785#abs:6
CAT ---| DNA Damage		Regulation	Catalase and bathocuproine partially inhibited DNA damage, suggesting that hydrogen peroxide plus Cu(I) participates in DNA damage.	info:pmid/12694749#abs:4
CAT ---| DNA Damage		Regulation	Catalase and bathocuproine inhibited DNA damage, suggesting that H2O2 reacts with Cu(I) to produce active species causing DNA damage.	info:pmid/8912853#abs:7
CAT ---| DNA Damage		Regulation	This DNA damage is completely abrogated by a specific cyclooxygenase-2 inhibitor (SC58125) or by a cell-permeable modified catalase.	info:pmid/15765920#abs:6
CAT ---| DNA Damage		Regulation	Catalase, an enzyme inactivating hydrogen peroxide, decreased the extent of DNA damage induced by Cr(VI) but not the one induced by Cr(III).	info:pmid/10946250#abs:13
CAT ---| DNA Damage		Regulation	The results indicate that superoxide dismutase and possibly also catalase have a protective effect against arsenic-induced DNA damage.	info:pmid/2050385#abs:3
CAT ---| DNA Damage		Regulation	Bathocuproine, a Cu(I)-specific chelator, catalase and methional inhibited the DNA damage by quercetin, whereas free hydroxyl radical scavengers did not.	info:pmid/10082921#abs:6
CAT ---| DNA Damage		Regulation	These two classes of DNA damage were inhibited by potassium iodide, catalase and metal chelaters, suggesting the involvement of radicals generated from ascorbate hydroperoxide.	info:pmid/2961370#abs:8
CAT ---| DNA Damage		Regulation	Bathocuproine and catalase inhibited the DNA damage, indicating the participation of Cu(I) and hydrogen peroxide (H2O2) in the DNA damage.	info:pmid/9006113#abs:7
CAT ---| DNA Damage		Regulation	Both zinc protoporphyrin and exogenous catalase inhibited the hemin-induced DNA damage and cell hyperproliferation dose-dependently.	info:pmid/20112302#abs:6
CAT ---| DNA Damage		Regulation	Bathocuproine and catalase inhibited DNA damage by these o-toluidine metabolites, indicating the participation of Cu(I) and H(2)O(2) in the DNA damage.	info:pmid/10562421#abs:4
CAT ---| DNA Damage		Regulation	Bathocuproine and catalase inhibited DNA damage, suggesting that Cu(I) and H2O2 have important roles in the production of active species causing DNA damage.	info:pmid/7523887#abs:8
CAT ---| DNA Damage		Regulation	Bathocuproine, a Cu(I)-specific chelator, and catalase inhibited DNA damage induced by 2,5-DMHF plus Cu(II), whereas free hydroxyl radical scavengers did not.	info:pmid/9541643#abs:3
CAT ---| DNA Damage		Regulation	The DNA damage was prevented by catalase, mannitol and dimethylsulfoxide, suggesting hydroxyl radical -like species are involved in the strand breakage of DNA.	info:pmid/10862813#abs:3
CAT ---| DNA Damage		Regulation	Bathocuproine, a specific Cu(+) chelator and catalase inhibited the DNA damage, indicating the participation of Cu(+) and H2O2 in DNA damage.	info:pmid/11470755#abs:10
CAT ---| DNA Damage		Regulation	The DNA damage was inhibited by catalase and bathocuproine, suggesting that H2O2 reacts with Cu(I) to form the metal-peroxide complex capable of causing DNA damage.	info:pmid/10547184#abs:10
CAT ---| DNA Damage		Regulation	Bathocuproine, a specific Cu(I) chelator, and catalase inhibited the DNA damage, indicating the participation of Cu(I) and H(2)O(2) in the DNA damage.	info:pmid/10426796#abs:7
CAT ---| DNA Damage		Regulation	The DNA damage was inhibited by both catalase and bathocuproine, suggesting that reactive species derived from the reaction of H(2)O(2) with Cu(I) participate in DNA damage.	info:pmid/12220536#abs:5
CAT ---| DNA Damage		Regulation	Superoxide dismutase did not block damage to DNA, whereas a thiol-dependent protector protein from Saccharomyces cerevisiae and catalase inhibited DNA damage in a concentration-dependent manner.	info:pmid/8031139#abs:6
CAT ---| DNA Damage		Regulation	We conclude that catalase overexpression has a protective role against UVB irradiation by preventing DNA damage mediated by the late reactive oxygen species increase.	info:pmid/16644728#abs:10
CAT ---| DNA Damage		Regulation	Experiments using (32)P-labeled isolated DNA demonstrated that retinol and retinal caused Cu(II)-mediated DNA damage, which was inhibited by catalase.	info:pmid/10636903#abs:5
CAT ---| DNA Damage		Regulation	On the other hand, bathocuproine and catalase completely inhibited DNA damage by hydrazine plus Cu(II), whereas hydroxyl radical scavengers and superoxide dismutase did not.	info:pmid/1846358#abs:5
CAT ---| DNA Damage		Regulation	E. faecalis-mediated DNA damage was prevented by catalase, but not manganese superoxide dismutase, indicating H(2)O(2) arising from O(-)(2) was the genotoxin.	info:pmid/11895869#abs:4
CAT ---| DNA Damage		Regulation	The types of DNA damage induced by Cl(4)HQ plus Cu(II) were similar to those by Cl(4)BQ plus Cu(II) and NADPH, whereas catalase inhibited the formation of DNA damage.	info:pmid/11285199#abs:6
CAT ---| DNA Damage		Regulation	We also show that catalase, and inhibitors of calcium, nitric oxide synthase, superoxide dismutase, and myeloperoxidase, could modulate arsenite-induced DNA damage.	info:pmid/11461769#abs:7
CAT ---| DNA Damage		Regulation	Furthermore, addition of the catalase (100 U/ml) caused a decrease in the DNA damage induced by 2-aminobiphenyl or 4-Aminobiphenyl, indicating that H(2)O(2) is involved in ABP-induced DNA damage.	info:pmid/16112689#abs:7
CAT ---| DNA Damage		Regulation	The induced activity of superoxide dismutase or catalase could scavenge oxygen free radicals and protect the organisms against oxidative stress by alleviating the corresponding DNA damage.	info:pmid/22647195#abs:5
CAT ---| DNA Damage		Regulation	Catalase (100 U/ml) and superoxide dismutase (250 U/ml) protected rat pleural mesothelial cells against asbestos-induced cytotoxicity and DNA damage.	info:pmid/8020163#abs:4
CAT ---| DNA Damage		Regulation	The DNA damage was inhibited by free hydroxy radical ((.)OH) scavengers and catalase, suggesting that the Fe(III)EDTA-mediated DNA damage is mainly due to (.)OH generation.	info:pmid/16758361#abs:6
CAT ---| DNA Damage		Regulation	In contrast, this protein does not inhibit strand breaks in DNA induced by an ascorbate mixed-function oxidase system although catalase inhibits damage in DNA caused by both mixed-function oxidase systems.	info:pmid/8484783#abs:3
CAT ---| DNA Damage		Regulation	Catalase and bathocuproine inhibited Cu(II)-mediated DNA damage by PBQ plus NADH and phenylhydroquinone, suggesting that H2O2 reacts with Cu(I) to produce active species causing DNA damage.	info:pmid/10334203#abs:7
CAT ---| DNA Damage		Regulation	Catalase inhibited DNA damage by 20 microM homocysteine, indicating the participation of H(2)O(2), but was ineffective in preventing DNA damage by 100 microM homocysteine.	info:pmid/12789261#abs:7
CAT ---| DNA Damage		Regulation	Both p-aminophenol mediated DNA damages and .OH production by p-aminophenol in the presence of Fe(III) were completely inhibited by .OH scavengers (ethanol, mannitol, sodium formate, dimethylsulfoxide) and catalase.	info:pmid/9711270#abs:11
CAT ---| DNA Damage		Regulation	Preincubation of homocysteine thiolactone-treated HL-60 cells with catalase completely scavenged intracellular H2O2, thus inhibiting caspase 3 activity and protecting cells from apoptotic DNA damage.	info:pmid/11432446#abs:5
CAT ---| DNA Damage		Regulation	The antioxidants catalase, dimethyl sulfoxide, and diallyl sulfide significantly reduced the iron-ascorbate-induced DNA damage, whereas superoxide dismutase and dimethyl sulfoxide significantly reduced iron-bleomycin-induced damage.	info:pmid/1764212#abs:4
CAT ---| DNA Damage		Regulation	PM2.5-mediated DNA damage was abolished by superoxide dismutase, catalase, and deferoxamine, implicating superoxide radical, hydrogen peroxide, and the hydroxyl radical in the reactions inducing DNA damage.	info:pmid/11599928#abs:7
CAT ---| DNA Damage		Regulation	The cells were treated with the fermentation supernatants, and effects on gene expression of catalase, GSTP1 and SULT2B1, enzyme activity of catalase and glutathione S-transferase as well as H2O2-induced DNA damage were examined.	info:pmid/21840698#abs:5
CAT ---| DNA Damage		Regulation	Hydrogen peroxide appears to be an essential component of the mechanism by which both environmental tobacco smoke tar and mainstream tar cause DNA damage in rat thymocytes, as catalase substantially protects against DNA damage.	info:pmid/9644196#abs:6
CAT ---| DNA Damage		Regulation	DNA damage is suppressed in the presence of glutathione (GSH), catalase or superoxide dismutase. b) Chloroprene is mutagenic in Salmonella typhimurium but not carcinogenic, possibly due to inactivation by GSH-conjugations. c) Chlorodinitrobenzene is not mutagenic is Salmonella typhimurium in the presence of GSH.	info:pmid/7046388#abs:3
CAT ---| DNA Damage		Regulation	DNA damage, quantified with the Comet assay, was consistent in all the different cell preparations exposed to oxidative stress, and was attenuated in similar ways by superoxide dismutase and catalase, scavengers of superoxide anion and hydrogen peroxide, respectively.	info:pmid/14691979#abs:7
CAT ---| DNA Damage		Regulation	Catalase, superoxide dismutase and methional inhibited the DNA damage completely, but sodium formate did not inhibit it. 1,2,4-Benzenetriol-induced DNA damage was inhibited by the addition of a Cu(I)-specific chelating agent, bathocuproine, and was accelerated by the addition of Cu(II).	info:pmid/2908843#abs:3
CAT ---| DNA Damage		Regulation	Catalase, methionine, and methional inhibited the DNA damage completely, whereas mannitol, sodium formate, ethanol, tert-butyl alcohol, and superoxide dismutase did not. 2,5-Dihydroxybiphenyl plus Cu(II) frequently induced a piperidine-labile site at thymine and guanine residues.	info:pmid/2130942#abs:3
CAT ---| DNA Damage		Regulation	Superoxide dismutase (500 I.U./ml), catalase (500 I.U./ml), mannitol (50 mM), and glutathione (50 mM) completely prevented DNA damage when added before serum sonication, whereas only mannitol (86%) and glutathione (90%) almost completely inhibited DNA damage when added after sonication.	info:pmid/8063200#abs:9
CAT ---| DNA Damage		Regulation	The extent of in vitro DNA damage is reduced considerably by treatment of the Cr(VI)/catechol(amine) mixtures with catalase, which shows that the DNA damage is H(2)O(2)-dependent and that the major reactive intermediates are likely to be Cr(V)-peroxo and mixed Cr(V)-catechol-peroxo complexes, rather than Cr(V)-catechol intermediates.	info:pmid/11368547#abs:12
CAT ---| DNA Damage		Regulation	Since metabolism of Malachite green leads to the generation of free radicals, and catalase and glutathione peroxidase decreased Malachite green-induced lipid peroxidation and DNA damage, the present study confirms the possible relationship between the genotoxicity of Syrian hamster embryo cells by Malachite green and the involvement of reactive free radical formation.	info:pmid/7955089#abs:8
CAT ---| DNA Damage		Regulation	The combination of 100 micromol/l Homocysteine with 4 micromol/l S-adenosylhomocysteine (S-adenosylhomocysteine+Homocysteine) significantly increased intracellular H(2)O(2), and the DNA damage induced by S-adenosylhomocysteine+Homocysteine was strongly inhibited by addition of superoxide dismutase, catalase or desferrioxamine, suggesting the involvement of reactive oxygen species.	info:pmid/17300772#abs:5
CAT ---| DNA Damage		Regulation	We further found that, similar to the exposure to water-soluble fraction of particulate matter10 and total particulate matter10 , the intracellular level of hydrogen peroxide (H2 O2 ) in the water-insoluble fraction of particulate matter10 -exposed cells was increased significantly; meanwhile the activity of catalase was decreased significantly as compared with the unexposed control cells, result…	info:pmid/22331617#abs:7
CAT ---| DNA Damage		Regulation	Catalase and methional also inhibited the DNA damage.	info:pmid/11470485#body:42
CAT ---| DNA Damage		Regulation	Catalase completely prevented the B 12b + C-caused DNA damage.	info:pmid/17475236#body:102
CAT ---| DNA Damage		Regulation	Catalase abolished the DNA damage generated by BME as well as BDE.	info:pmid/19428383#body:88
CAT ---| DNA Damage		Regulation	As depicted in , catalase completely abolished AA-induced DNA damage.	info:pmid/17382497#body:92
CAT ---| DNA Damage		Regulation	Catalase inhibited the DNA damage, suggesting the involvement of H 2O 2.	info:pmid/9563650#body:68
CAT ---| DNA Damage		Regulation	EDTA, a metal chelator and catalase, could inhibit DNA damage completely.	info:pmid/18242825#body:62
FASN --+> cell survival		Regulation	FASN expression is upregulated in many human cancers and appears to be important for cancer cell survival.	info:pmid/23319743#abs:2
FASN --+> cell survival		Regulation	Furthermore, fatty acid synthetase is essential for cancer cell survival.	info:pmid/24333503#body:179
FASN --+> cell survival		Regulation	These data indicate that both of Akt and FASN contribute to ZR-75-1 cell survival.	info:pmid/22426850#cont:229
FASN --+> cell survival		Regulation	FASN is important for cell survival in HER2-overexpressing breast cancer cells.	info:pmid/17631500#body:167
FASN --+> cell survival		Regulation	Figure S2 Knockdown of Cav-1 or FASN by siRNA decreases cell survival in drug resistant Hep3B cells and single cell clone.	info:pmid/23613870#cont:364
FASN --+> cell survival		Regulation	FASN also known as oncogenic antigen 519 plays a central role in the maintenance of the malignant phenotype by enhancing cancer cell survival and proliferation ( ).	info:pmid/21111730#body:135
FASN --+> cell survival		Regulation	... FASN activity as well as RNA interference of FASN gene expression result in apoptosis of cancer cells and prolong survival of cancer xenograft hosts (26, 38 ...	info:pmid/16809439#body:93
FASN --+> cell survival		Regulation	Given the increasing evidence that FASN is critical for cell survival and might act as a metabolic oncogene, we studied the functional relevance of FASN regulation by p63.	info:pmid/19517019#body:122
FASN --+> cell survival		Regulation	It is interesting that fatty acid synthase transcripts and/or FAS protein levels are upregulated in a variety of neoplasms and may play a role in tumor cell survival ( ).	info:pmid/23499866#body:234
FASN --+> cell survival		Regulation	FASN has been found to be essential for ovarian cancer cell survival and inhibition of FASN activity has been shown to have potential chemo-preventive (26) and therapeutic applications (27).	info:pmid/22581080#cont:478
FASN --+> cell survival		Regulation	Therefore, deregulated functions of lipogenic enzymes FASN and acetyl Co-A carboxylase involved in de novo fatty-acid synthesis in conjunction with lipolytic PPAR-gamma play an important role in promoting tumor cell survival at multiple levels.	info:pmid/22509304#cont:43
FASN --+> cell survival		Regulation	Inhibition of FASN preferentially induced apoptosis of HER2-overexpressing breast cancer cells [15], suggesting that downregulation of FASN expression might be involved in HER2-mediated cell survival and tumorigenesis.	info:pmid/22218925#cont:32
FASN --+> cell survival		Regulation	Interestingly, tumors overexpressing fatty acid synthase display a more aggressive behavior compared with those with normal fatty acid synthase levels because fatty acid synthase plays a pivotal role in cancer cell survival and is directly involved in the maintenance or enhancement of the malignant phenotype (25).	info:pmid/22511784#cont:215
FASN --+> cell survival		Regulation	Representative assays for the catalytic domain of human USP2 (ubiquitin-specific protease2cd; residues 258-605), which is considered to deubiquitinate and stabilize fatty acid synthase that is critical for tumor cell survival , and for full-length UCH-L3, which is proposed to be involved in multiple cellular processes such as cell cycle control and tumorigenic cell transformation , have been deve…	info:pmid/17869210#body:25
FASN --+> cell survival		Regulation	It implies that FASN plays a central role in the malignant phenotype maintenance of colorectal cancer cells by enhancing cancer cell survival and proliferation.	info:doi/10.1186/1476-511X-12-83#cont:222
FASN --+> cell survival		Regulation	Moreover, fatty acid synthase activity plays a necessary role in the oncogenic ability of Her-2/neu, including Her-2/neu-induced anchorage-independent cell growth and increased cell survival (8).	info:embase/2010690523#cont:27
FASN --+> cell survival		Regulation	The negligible activity of FASN in normal tissues and its seemingly essential role in tumours, begs the question 'why FASN activity is essential for tumour cell survival?' Several hypotheses can be entertained. (1) FASN has been shown to maintain membrane biogenesis for the endoplasmatic reticulum , which is specialized in the synthesis and transport of secretory and membrane proteins, as well as…	info:doi/10.1016/j.mpdhp.2008.03.001#body:86
TGM2 ---> cell cycle regulation		Regulation	TG2 plays an important roles in wound healing, fibrogenesis, apoptosis, inflammation, cell cycle control and cell adhesion .	info:pmid/22548802#body:109
TGM2 ---> cell cycle regulation		Regulation	TG2 plays an important roles in wound healing, fibrogenesis, apoptosis, inflammation, cell cycle control and cell adhesion .	info:doi/10.1016/j.bbrc.2012.04.082#body:109
MYH9 --+> cell adhesion		Regulation	Myosin IIA and IIB increase cell adhesion by regulating focal contacts formation in the spreading margins and central part of the spreading cell, respectively.	info:pmid/20052411#abs:6
MYH9 --+> cell adhesion		Regulation	Third, nonmuscle myosin IIA regulates cell adhesion in neuronal cells.	info:pmid/18394644#body:92
MYH9 --+> cell adhesion		Regulation	It is not understood how nonmuscle myosin IIA contributes to the regulation of cell adhesion in collagen phagocytosis.	info:pmid/23325791#cont:48
MYH9 --+> cell adhesion		Regulation	As RhoA and NMHCIIA are both known to regulate cell adhesion, we examined both EC-EC and EC-ECM adhesion in Rasip1/Arhgap29-depleted cells.	info:pmid/21396893#body:85
MYH9 --+> cell adhesion		Regulation	Moreover, myosin IIA regulates cell adhesion and cell contractility, allows intra-cellular Ca 2+ signalling, and suppresses cell migration.	info:pmid/20932596#body:123
MYH9 --+> cell adhesion		Regulation	These observations resemble the finding that disruption of myosin IIA reduced cell adhesion of mouse neuroblastoma cells (Wylie and Chantler, 2001[Go]).	info:pmid/15564592#body:352
MYH9 --+> cell adhesion		Regulation	Although Nonmuscle myosin IIA reportedly participates in cell adhesion and migration, only a few studies have assessed its expression and role in cancer [10,11].	info:pmid/23203126#cont:25
MYH9 --+> cell adhesion		Regulation	By an antisense oligonucleotide-directed technique, Wylie and Chantler recently had shown that suppression of myosin IIA transcript and protein expression of Neuro-2 A neuroblastoma cells caused a rearrangement of the actin cytoskeleton and loss of cell adhesion.	info:pmid/15555549#body:109
MYH9 --+> cell adhesion		Regulation	Ablation of NMHC II-A in mice leads to a defect in cell adhesion during early development (15), whereas ablation of NMHC II-B results in defects in the heart and brain, two organs known to be enriched for this isoform (16).	info:pmid/16790446#body:71
MYH9 --+> cell adhesion		Regulation	Whereas ablation of NMHC II-A results in defects in cell adhesion and visceral endoderm maturation, and is lethal by embryonic day (E) 7.5 (Conti et al., 2004[Go]), ablation or mutation of NMHC II-B results in specific defects in the heart and brain and is lethal by E13.5-16.5 (Takeda et al., 2003[Go]; Ma et al., 2004[Go]).	info:pmid/16481398#body:50
VCL --+> cell adhesion		Regulation	The focal adhesion protein vinculin (1066 residues) plays an important role in cell adhesion and migration.	info:pmid/18554503#abs:1
VCL --+> cell adhesion		Regulation	Vinculin regulates cell adhesion by strengthening contacts between extracellular matrix and the cytoskeleton.	info:pmid/17074767#abs:1
VCL --+> cell adhesion		Regulation	Vinculin, a protein localized at the cytoplasmic face of cell-matrix and cell-cell adhesions, is required for strong cell adhesion.	info:pmid/15501673#abs:2
VCL --+> cell adhesion		Regulation	The interaction between the cytoskeletal proteins talin and vinculin plays a key role in integrin-mediated cell adhesion and migration.	info:pmid/16135522#abs:1
VCL --+> cell adhesion		Regulation	The interaction between the cytoskeletal proteins talin and vinculin plays a key role in integrin-mediated cell adhesion and migration.	info:pmid/15272303#abs:1
VCL --+> cell adhesion		Regulation	Deregulation of vinculin results in altered cell adhesion, contractility, motility and growth, all of which are important processes in cancer metastasis.	info:pmid/23494917#abs:2
VCL --+> cell adhesion		Regulation	Vinculin tail protein is chosen as a model system as conformational changes within the vinculin protein are believed to be important for its biological function at the sites of cell adhesion.	info:pmid/23445506#abs:4
VCL --+> cell adhesion		Regulation	Vinculin plays a pivotal role in cell adhesion and migration by providing the link between the actin cytoskeleton and the transmembrane receptors, integrin and cadherin.	info:pmid/16427016#abs:1
VCL --+> cell adhesion		Regulation	These results suggest that vinculin plays a role in the establishment or regulation of the cadherin-based cell adhesion complex by direct interaction with beta-catenin.	info:pmid/9405455#abs:11
VCL --+> cell adhesion		Regulation	The immunocytochemical analysis revealed that SMCs contained more of the cytoskeletal vimentin and the vascular SMC-specific alpha-actin as well as several cell adhesion-mediating molecules (vinculin, talin, alpha(v)-integrin and ICAM-1).	info:pmid/10707836#abs:3
VCL --+> cell adhesion		Regulation	We conclude that vinculin is necessary for normal embryonic development, probably because of its role in the regulation of cell adhesion and locomotion, cell behaviors essential for normal embryonic morphogenesis, although specific roles in neural and cardiac development cannot be ruled out.	info:pmid/9486805#abs:10
VCL --+> cell adhesion		Regulation	Therefore, we conclude that: (1) the head domain is part of the locomotory force of the cell, modulated by the tail, and driven by the integrin/matrix connection; (2) intact vinculin is required for normal regulation of cell behavior, suggesting that vinculin head-tail interactions control cell adhesion, spreading, lamellipodia formation and locomotion.	info:pmid/9580561#abs:7
VCL --+> cell adhesion		Regulation	Vinculin, an adapter protein in control of cell adhesion signalling.	info:pmid/20655620#title:1
VCL --+> cell adhesion		Regulation	vinculin tail carboxyl terminus hairpin deletion affects cell adhesion.	info:pmid/22052910#cont:334
VCL --+> cell adhesion		Regulation	Both vinculin and talin have been shown to regulate cell adhesion and migration .	info:pmid/19853601#body:229
VCL --+> cell adhesion		Regulation	Background: Vinculin plays profound roles in cell adhesion and migration.	info:pmid/22416133#cont:7
VCL --+> cell adhesion		Regulation	Vinculin has also been shown to regulate cell adhesion formation, adhesion strength and motility.2	info:pmid/23307141#cont:24
VCL --+> cell adhesion		Regulation	In this study, we provide new insights into how vinculin regulates cell adhesion, migration, and cell polarization.	info:pmid/23375895#body:108
VCL --+> cell adhesion		Regulation	Bakolitsa et al have explained how vinculin regulates cell adhesion by their detailed protein structural analysis (15).	info:pmid/22940724#cont:143
VCL --+> cell adhesion		Regulation	These results suggest that vinculin's lipid anchor is important for force generation during cell adhesion.	info:pmid/20006947#body:125
VCL --+> cell adhesion		Regulation	An important goal of future studies will be to elucidate what role actin-induced dimers of vinculin may play in the assembly and function of cell adhesion sites.	info:pmid/10617591#body:374
VCL --+> cell adhesion		Regulation	Vinculin, a protein localized at the cytoplasmatic face of cell-matrix and cell-cell adhesions ( ), is required for strong cell adhesion.	info:pmid/20096314#body:147
VCL --+> cell adhesion		Regulation	The interaction between the cytoskeletal proteins talin and vinculin plays a key role in integrin-mediated cell adhesion and migration.	info:pmid/21534930#cont:375
VCL --+> cell adhesion		Regulation	Vinculin involved in cell adhesion was downregulated in Day 4 cells, upregulated in the adherent culture of NS cells, followed by its downregulation in AstP cells.	info:pmid/23232153#body:131
VCL --+> cell adhesion		Regulation	The loss of vinculin impacts a variety of cell functions, preventing cell adhesion and spreading, and its reduced expression has been related to human cardiomyopathies .	info:pmid/22197968#body:157
VCL --+> cell adhesion		Regulation	At these sites, vinculin is believed to play an important role in cell adhesion processes involving regulation of the actin cytoskeleton.	info:pmid/19110481#body:41
VCL --+> cell adhesion		Regulation	... a large number of well-defined substrates (e.g. cortactin, FAK, paxillin, p130CAS, and vinculin) that activate cytoskeletal organization and cell adhesion ...	info:pmid/15878970#body:509
VCL --+> cell adhesion		Regulation	In contrast, gene disruption of vinculin inhibits cell adhesion and affects the cytoskeletal organization, but stimulates cell motility .	info:pmid/16126177#body:17
VCL --+> cell adhesion		Regulation	Numerous structural proteins of focal contacts (vinculin, paxillin, talin, a-actinin) strengthen cell adhesion by anchoring of adhesion plaque to the actin filaments .	info:pmid/16530825#body:247
VCL --+> cell adhesion		Regulation	Manipulating the level of vinculin expression, either in tissue culture or by the generation of null alleles in the mouse indicates that vinculin plays an important role in cell adhesion and motility.	info:pmid/11792550#body:68
VCL --+> cell adhesion		Regulation	In these experiments, vinculin RNAi reduced cadherin-dependent cell adhesion and also impaired the ability of cells to spread upon cadherin-coated substrata (le Duc et al. 2010).	info:pmid/23274283#cont:250
VCL --+> cell adhesion		Regulation	Vinculin plays a pivotal role in cell adhesion and migration by providing the link between the actin cytoskeleton and the transmembrane receptors integrin and cadherin (79).	info:pmid/22543060#cont:487
VCL --+> cell adhesion		Regulation	Talin is a scaffolding protein that binds and activates the integrin, in addition to recruiting focal adhesion components such as vinculin and actin necessary for subsequent cell adhesion and spreading (13–16).	info:pmid/22235127#cont:33
VCL --+> cell adhesion		Regulation	Vinculin is important for integrin-mediated cell adhesion and vinculin-null cells exhibit reduced spreading, enhanced focal-adhesion turnover and increased random migration (Ziegler et al., 2006[Go]).	info:pmid/19118207#body:116
VCL --+> cell adhesion		Regulation	Vinculin is important for integrin-mediated cell adhesion and vinculin-null cells exhibit reduced spreading, enhanced focal-adhesion turnover and increased random migration (Ziegler et al., 2006[Go]).	info:pmid/19118206#body:120
VCL --+> cell adhesion		Regulation	The fact that the ability of vinculin to bind talin and actin can be regulated by PtdIns(4,5)P2 [56,57] suggests that vinculin might have a key role in modulating cell adhesion and cell motility.	info:pmid/10393080#body:193
VCL --+> cell adhesion		Regulation	The decrease in vinculin abundance in diabetic patients might modify the composition and behavior of cell adhesion and migration complexes, disrupting signal transduction in processes of migration and contraction of the cells.	info:pmid/23791845#body:85
VCL --+> cell adhesion		Regulation	Vinculin, one of the major cytoskeletal proteins, is known to regulate actin cytoskeletal organization and to play important roles in cell adhesion and cell locomotion, as well as in embryonic development ( ).	info:pmid/11472845#body:2
VCL --+> cell adhesion		Regulation	Alpha-T-catenin is a member of the vinculin/alpha-catenin protein family of cell adhesion proteins and mediates a functional link between cadherins and the actin cytoskeleton, thereby acting as a mechanical force transducer.	info:pmid/22534068#body:7
VCL --+> cell adhesion		Regulation	Furthermore, although vinculin has been suggested to contribute to strength of cell adhesion ( ) and to act as a target for calpain cleavage ( ), it has also been shown that mechanical stretching of talin unmasks its vinculin binding sites ( ).	info:pmid/20709086#body:160
VCL --+> cell adhesion		Regulation	Because vinculin depletion in cells leads to dramatic changes in cell adhesion motility and focal adhesion sizes (Coll et al., 1995; Volberg et al., 1995; Xu et al., 1998; Saunders et al., 2006), it has been proposed that vinculin is a key player in the regulation of cell adhesion.	info:pmid/18056416#body:267
VCL --+> cell adhesion		Regulation	Focal adhesion complex proteins, including FAK, paxillin, c-src, p130cas, vinculin, talin, and a-actinin, play an important role in cell adhesion and migration, and phosphorylation of components of this complex is a key regulatory mechanism for these processes (32-34).	info:pmid/16236808#body:211
VCL --+> cell adhesion		Regulation	Arrowhead denotes vinculin localization to focal adhesions in control cells. (C) Knockdown of vinculin expression reduces cell adhesion strength compared with untreated cells.. "Adhesive Patch" as Functional Adhesive Unit A simple engineering analysis was conducted to assist in the interpretation of our experimental data for adhesion strengthening.	info:pmid/16000373#body:276
VCL --+> cell adhesion		Regulation	A lack of vinculin may decrease cell adhesion by inhibiting focal adhesion assembly and preventing actin polymerization, while overexpression of vinculin may restore adhesion and spreading by promoting the recruitment of cytoskeletal proteins to the focal adhesion complex at the site of integrin binding ( ).	info:pmid/24268366#body:121
VCL --+> cell adhesion		Regulation	Vinculin-LD delays cell adhesion and spreading on different extracellular matrices B16-F1 cells express receptors for the extracellular matrix proteins laminin (integrins a1ß1 and a6ß1), fibronectin (integrins a4ß1 and a5ß1) and collagen (integrin a1ß1) (Ballestrem et al., 1996[Go]).	info:pmid/15769850#body:235
VCL --+> cell adhesion		Regulation	Increased Association of ß1-Integrin and GRB7 with ErbB2 upon Suppression of protein-tyrosine phosphatasea—A significant body of evidence indicates that the presence of vinculin in focal adhesions is critical for integrin-mediated cell adhesion and migration (reviewed in Ref. 51). ß1-integrin is required for proliferation, survival, and invasiveness of human breast cancer cell lines (52).	info:pmid/24217252#cont:234
VCL --+> cell adhesion		Regulation	Antisense mRNAs to vinculin (Rodriguez Fernandez et al., 1993) and talin (Albiges-Rizo et al., 1995) have been found to reduce cell adhesion and cell spreading of BALB/c 3T3 cells and Hela cells, respectively, and a mouse F9 teratocarcinoma cell line in which the vinculin gene has been disrupted showed altered adhesive characteristics (Coll et al., 1995; Volberg et al., 1995).	info:pmid/9722622#body:49
VCL --+> cell adhesion		Regulation	Hence, control of vinculin tail conformation and dimerization appear to be crucial for protein function in cell adhesion sites.	info:doi/10.1016/j.bpj.2011.08.048#body:9
VCL --+> cell adhesion		Regulation	Alpha-T-catenin is a member of the vinculin/alpha-catenin protein family of cell adhesion proteins and mediates a functional link between cadherins and the actin cytoskeleton, thereby acting as a mechanical force transducer.	info:doi/10.1016/j.placenta.2012.04.002#body:7
VCL --+> cell adhesion		Regulation	We found that C. jejuni in the process of internalization are associated with the cell adhesion proteins paxillin and vinculin (Additional file 5: Figure S5 and Additional file 6: Figure S6), which is consistent with the mechanism of receptor-mediated endocytosis.	info:doi/10.1186/1478-811X-11-100#cont:362
STIP1 ---> cell survival		Regulation	The interaction of STI1 and PrPc promotes neuritogenesis and cell survival in hippocampal neurons [27].	info:pmid/21850170#cont:41
STIP1 ---> cell survival		Regulation	However, there is evidence that Hop promotes cell survival, including the survival of neurons in mice (39, 40) and the elimination of misfolded proteins in yeast (42).	info:pmid/17005566#body:377
STIP1 ---> cell survival		Regulation	STI1 pep.1 peptide inhibited cell survival of HpL3-4 cells expressing PrP with removal of the octapeptide repeat region (HpL3-4-?#1), the N-terminal half of hydrophobic region (HpL3-4-?#2) or the C-terminal half of hydrophobic region (HpL3-4-?#3).	info:pmid/15670743#body:69
STIP1 ---> cell survival		Regulation	Importantly, astrocytes isolated from STI1 heterozygous knockout mice showed increased cell death after ?-irradiation when compared with wild-type astrocytes, suggesting the possibility that STI1 is involved in modulating cell survival in response to DNA damage.	info:pmid/23938469#cont:401
CFL1 ---> DNA Damage		Regulation	Over-expression of cofilin itself was not sufficient to induce DNA damage ( A, d).	info:pmid/16061204#body:67
FSCN1 --+> cell migration		Regulation	Fascin 1 has a clear role in cell migration in vitro, but its role in vivo in mammals is not well understood.	info:pmid/23633513#abs:2
FSCN1 --+> cell migration		Regulation	Rac was implicated as a regulator of fascin-dependent colon carcinoma cell migration in vitro.	info:pmid/18716283#abs:3
FSCN1 --+> cell migration		Regulation	Fascin-1 is a cell skeleton binding protein and plays a key role in cell migration and invasion.	info:pmid/20361349#abs:6
FSCN1 --+> cell migration		Regulation	Suppression of fascin expression resulted in impaired cellular migration and invasion through extracellular matrix proteins.	info:pmid/22102721#abs:3
FSCN1 --+> cell migration		Regulation	We found that fascin1 is critical for cell migration: fascin1-null DCs exhibit severely decreased membrane protrusive activity.	info:pmid/21263068#abs:7
FSCN1 --+> cell migration		Regulation	In cell culture, over-expression or depletion of fascin modulates cell migration and alters cytoskeletal organisation.	info:pmid/16002322#abs:4
FSCN1 --+> cell migration		Regulation	In cultured colorectal cancer HT-29 cells, knockdown of FSCN1 by RNAi inhibited cell migration and proliferation.	info:pmid/23899558#abs:4
FSCN1 --+> cell migration		Regulation	Fascin promotes pancreatic cancer cell migration, invasion and scattering, thus contributes to the aggressive behavior of pancreatic cancer cells.	info:pmid/22110277#abs:8
FSCN1 --+> cell migration		Regulation	The actin-bundling protein fascin is a key mediator of tumor invasion and metastasis and its activity drives filopodia formation, cell-shape changes and cell migration.	info:pmid/22917928#abs:1
FSCN1 --+> cell migration		Regulation	By generating A549 lung cancer clones stably overexpressing different fascin1 protein, we further confirmed that fascin1 could promote A549 cell migration and invasiveness in vitro and in vivo.	info:pmid/19819618#abs:4
FSCN1 --+> cell migration		Regulation	Interleukin-6 (IL-6) and fascin-1 are involved in cell migration upon stimulation; however, the roles of IL-6 and fascin-1 in migration of airway epithelial cell remain sketchy.	info:pmid/22740511#abs:2
FSCN1 --+> cell migration		Regulation	Fascin promotes cell migration and invasion.188	info:pmid/21436840#cont:710
FSCN1 --+> cell migration		Regulation	Fascin knockdown alters cell morphology and reduces cell migration.	info:pmid/22076152#cont:258
FSCN1 --+> cell migration		Regulation	Fascin promotes cell migration and invasion [133].	info:pmid/22394167#cont:456
FSCN1 --+> cell migration		Regulation	Fascin1 promotes cell migration of mature dendritic cells.	info:pmid/21801014#cont:1431
FSCN1 --+> cell migration		Regulation	In cell culture, overexpression of fascin facilitates cell migration and increases invasive capacity.	info:pmid/16979727#body:10
FSCN1 --+> cell migration		Regulation	Fascin is required for TGFß-induced filopodia formation, cell migration, and invasion.	info:pmid/21914811#cont:277
FSCN1 --+> cell migration		Regulation	Fascin overexpression leads to increase in cell migration, invasion and matrix metalloproteinase activity	info:pmid/22264292#cont:127
FSCN1 --+> cell migration		Regulation	Jawhari et al. and Yamashiro et al. have reported that fascin affected cell migration and invasiveness.	info:pmid/16185662#body:128
FSCN1 --+> cell migration		Regulation	Fascin is required for blood cell migration during Drosophila embryogenesis.	info:pmid/19592575#title:1
FSCN1 --+> cell migration		Regulation	Neurotrophin-induced melanoma cell migration is mediated through the actin-bundling protein fascin.	info:pmid/12789270#title:1
FSCN1 --+> cell migration		Regulation	The overexpression of FSCN1 contributes to cell migration and invasion in various cancer cells.	info:pmid/21258769#cont:305
FSCN1 --+> cell migration		Regulation	Thus, fascin-1 may promote cell migration by participating in filopodia formation.	info:pmid/20851411#body:13
FSCN1 --+> cell migration		Regulation	The molecular mechanism of villin-and fascin-mediated cell migration appears different in these cells (Chen et al., 2010).	info:pmid/23132923#cont:335
FSCN1 --+> cell migration		Regulation	Fascin knockdown decreases cell migration and focal adhesion turnover. (A) transfilter migration of inducible knockdown-F11 Fas+ and Fas- cells.	info:pmid/17855511#body:207
FSCN1 --+> cell migration		Regulation	This function contrasts with that of some other actin-bundling proteins like villin, fascin and actinin-4 which have been shown to enhance cell migration .	info:pmid/16181627#body:184
FSCN1 --+> cell migration		Regulation	Vignjevic et al. reported that fascin may promote cancer cell invasion and metastasis during collective cell migration by participating in the formation of filopodia.	info:pmid/19556073#body:76
FSCN1 --+> cell migration		Regulation	These events are highly transient upon adhesion to many extracellular matrix proteins, but are stabilized on TSP-1, where fascin spikes become major cytoskeletal structures and are important in cell migration.	info:pmid/10953005#body:394
FSCN1 --+> cell migration		Regulation	For instance, fibronectin is known to regulate the morphogenesis of myocardial cells , whereas structural proteins like fascin participate in cell interactions, cell migration and intracellular movements .	info:pmid/20553848#body:124
FSCN1 --+> cell migration		Regulation	Similar findings have been obtained in other epithelial cells, suggesting that fascin may contribute to a more aggressive tumor phenotype by facilitating carcinoma cell migration and invasion [20,27].	info:pmid/17029629#body:81
FSCN1 --+> cell migration		Regulation	In this study, we found that in LX-2 cells, fascin depletion and LY294002 treatment both significantly reduce cell migration and the gene expression of types I and III collagen and MMP-2, but not that of TIMP-1 (Figures 8 and 9).	info:pmid/22005766#cont:514
FSCN1 --+> cell migration		Regulation	A further 24 h after transfection, cell migration was significantly increased by fascin overexpression compared with vector controls in each of the adenoma cell lines tested (AA/C1, AN/C1 and RG/C2), with a comparative response in the carcinoma-derived cell line HT29.	info:pmid/19738613#body:145
FSCN1 --+> cell migration		Regulation	It has been shown that fascin1 downregulation had inhibitory effects on tumor cell migration, proliferation, and invasiveness of esophageal squamous cell carcinoma cell lines, suggesting that fascin1 contributes to tumor progression and could be a therapeutic molecular target (28).	info:pmid/24378809#cont:298
FSCN1 --+> cell migration		Regulation	Fascin-1 expression rescues these phenotypes in RSK2 knock-down cells, suggesting that RSK2 phosphorylates and activates CREB to up-regulate Fascin-1, which then promotes filopodia formation and consequently contributes to cancer cell migration, invasion, and tumor metastasis.	info:pmid/24085294#cont:248
FSCN1 --+> cell migration		Regulation	Recent work has therefore been aimed at understanding how the elevated expression of fascin is regulated in such a precise and clockwork-like manner when it is required most, since experiments have shown that enhanced expression of fascin is solely capable of inducing cellular migration in vitro using colonic non-invasive carcinoma lines.123	info:pmid/23302954#cont:354
FSCN1 --+> cell migration		Regulation	Many regulators and effectors have been described for the Rho family GTPases that may be implicated in their functions, including Focal Adhesion Kinase (FAK), a protein known to contribute to epithelial to mesenchymal transition, and fascin that is mainly involved with actin cytoskeletal organization as well as cell migration, downstream of Rho GTPases .	info:pmid/21943101#cont:23
ANXA1 ---> cell migration		Regulation	Finally, the VEGF/annexin 1-mediated cell migration is impaired by inhibiting p38.	info:pmid/20061392#abs:7
ANXA1 ---> cell migration		Regulation	Furthermore, ANXA1 neutralizing antibody reduces MyHC expression, decreases myotube formation and significantly inhibits cell migration.	info:pmid/20578244#abs:6
ANXA1 ---> cell migration		Regulation	Downregulation of ANXA1 expression with specific small interfering RNAs in MDA-MB-231 cells resulted in decreased cancer cell migration and invasion.	info:pmid/22640735#abs:5
ANXA1 ---> cell migration		Regulation	Importantly, overexpression of ANXA1 in clone 15S inhibited the extent of cell migration into rheumatoid synovial grafts transplanted into SCID mice.	info:pmid/12165536#abs:4
ANXA1 ---> cell migration		Regulation	ANXA1 thus contributes to the regulation of processes as diverse as cell migration, cell growth and differentiation, apoptosis, vesicle fusion, lipid metabolism, and cytokine expression.	info:pmid/17192583#abs:3
ANXA1 ---> cell migration		Regulation	Hence, our results suggest that annexin II, and, likely, annexin I, may be endogenous suppressors of prostate cancer cell migration and their reduced or lost expression may contribute to prostate cancer development and progression.	info:pmid/12629510#abs:8
ANXA1 ---> cell migration		Regulation	AnxA1 promotes metastasis formation by enhancing TGFbeta/Smad signaling and actin reorganization, which facilitates an EMT-like switch, thereby allowing efficient cell migration and invasion of metastatic breast cancer cells.	info:pmid/20308542#abs:4
ANXA1 ---> cell migration		Regulation	This finding highlights the fact that ANXA1 is a required mediator of VEGF-induced cell migration. miR-196a also reduces the formation of lamellipodia in response to VEGF suggesting that ANXA1 regulates cell migration by securing the formation of lamellipodia at the leading edge of the cell.	info:pmid/22773844#abs:5
ANXA1 ---> cell migration		Regulation	Annexin 1 is a calcium-regulated membrane-binding protein, able to block cell migration.	info:pmid/17574363#body:109
ANXA1 ---> cell migration		Regulation	Callera et al. shows that TRPM7/annexin-1/Mg 2+ is involved in the cell migration induced by bradykinin .	info:pmid/21978419#body:174
ANXA1 ---> cell migration		Regulation	The annexin A1 is a key regulator in cell migration and proliferation in several cell types .	info:pmid/22293199#body:72
ANXA1 ---> cell migration		Regulation	Anx-1 inhibits cell proliferation, decreases polymorphonuclear cell migration, and exerts antipyretic effects.	info:pmid/22954589#cont:317
ANXA1 ---> cell migration		Regulation	Functional Validation—Pathway analysis revealed that ANXA1 is important in cell migration and adhesion because proteins involved in those pathways were up-regulated in ANXA1-/- cells.	info:pmid/22511458#cont:223
ANXA1 ---> cell migration		Regulation	Annexin A1 is supposed to be a cell migration repressor and zinc finger protein 207 expression was shown to correlate inversely with telomerase activity.	info:pmid/20213268#cont:85
ANXA1 ---> cell migration		Regulation	The activation of ANXA1 can serve to inhibit cell trafficking, cytokine and superoxide radical release, subsequently inhibiting inflammation.	info:pmid/24130820#cont:285
ANXA1 ---> cell migration		Regulation	We show in skin fibroblast cell line WS1 that ANXA1 is involved in the processes of cell migration through interaction with FPRs, both in normal and hyperglycemic conditions.	info:pmid/23029153#cont:45
ANXA1 ---> cell migration		Regulation	ANXA1 promotes metastasis formation by enhancing TGFb/Smad signaling and actin reorganization, resulting in efficient cell migration and invasion of breast cancer cells.39	info:pmid/22964639#cont:318
ANXA1 ---> cell migration		Regulation	Downregulation of AnxA1 expression by siRNA resulted in decreased cancer cell migration and invasion and this has been attributed to MMP-9 upregulation , NF-?B activation or enhancement of TGFß/Smad signaling and actin reorganization .	info:pmid/23435354#body:114
ANXA1 ---> cell migration		Regulation	For instance, AnxA1null mice display a higher degree of leukocyte trans-migration across post-capillary venules in response to a variety of stimuli [45], which could be consequent to higher JAM3 expression hence function to sustain cell migration.	info:pmid/20862244#body:317
