# Supplementary material for: Protein Expression Analysis of an In Vitro Murine Model of Prostate Cancer Progression: Towards Identification of High-Potential Therapeutic Targets
Source: J Pers Med. 2020 Aug 10;10(3):83. doi: 10.3390/jpm10030083 (PMC7565308; doi:10.3390/jpm10030083)
Supplement: Supplementary file 1 [file jpm-10-00083-s001.zip › Supplementary Table 3.xlsx]

## Sheet: Interactome relation reference
Supplementary Table 3. Targeted analysis of prostate cancer interactome in PLum-AI cells vs. PLum-AD cells.
Relation	Organ	Type	Sentence	TextRef	Connectivity	# of References	Owner	Found In Pathways
CASP3 --+> apoptosis	white matter {Organ urn:agi-ncimorgan:C0682708}, Intestines {Organ urn:agi-ncimorgan:C0021853}, Ascending aorta {Organ urn:agi-ncimorgan:C0003956}, Cerebral cortex {Organ urn:agi-ncimorgan:C0007776}, Crypt of Lieberkuhn of large intestine {Organ urn:agi-ncimorgan:C1179777}, Lung {Organ urn:agi-ncimorgan:C1278908}, Brain {Organ urn:agi-ncimorgan:C1269537}, aorta media {Organ urn:agi-organ:aorta%20…	Regulation	Caspase-3 plays a central role in apoptosis., Caspase-3 (CASP3) plays a key role in apoptosis., Caspase-3 is a major mediator of apoptotic cell death., Activation of caspase-3 is a central event in apoptosis., It may directly activate caspase 3 leading to apoptosis., Caspase-3 plays an important role in apoptotic execution., Caspase-3 has a central role in the execution of apoptosis., Apoptosis w…	info:pmid/14976035#abs:1, info:pmid/18319618#abs:1, info:pmid/15268725#abs:3, info:pmid/11355879#abs:1, info:pmid/11836567#abs:14, info:pmid/15870885#abs:1, info:pmid/12753292#abs:1, info:pmid/12872143#abs:7, info:pmid/16644107#abs:1, info:pmid/12965111#abs:7 <more data available...>	2	100		Cleavage of Lamina in Apoptosis, Androgen Receptor to Akt Signaling in Prostate Cancer, Alzheimer's Disease Overview, Apoptosis in Hashimoto's Thyroiditis, Cowden Syndrome, Li-Fraumeni Syndrome, Breast Cancer Related to IGF1R/Akt Signaling Pathway, Breast Cancer Related to ERBB/VEGFR/Akt Signaling Pathway, Breast Cancer Related to ESR1 Signaling Pathway, ESR1/ERBB-positive Luminal Breast Cancer <…
TP53 --+> apoptosis	Gastrointestinal tract {Organ urn:agi-ncimorgan:C0017189}, kidney parenchyma {Organ urn:agi-ncimorgan:C0227628}	Regulation	p53 plays a pivotal role in apoptosis., Alternatively, p53 can induce apoptosis., The accumulated p53 quickly induces apoptosis., HBx could also abrogate p53-mediated apoptosis., Similar data exist for p53-dependent apoptosis., The p53 oncoprotein is also involved in apoptosis., p53-mediated apoptosis involves multiple mechanisms., p53 plays an important role in regulating apoptosis., The mechani…	info:pmid/21616517#abs:1, info:pmid/8844397#abs:3, info:pmid/21285945#abs:6, info:pmid/12760803#abs:9, info:pmid/8603071#abs:8, info:pmid/16313886#abs:2, info:pmid/10623880#abs:1, info:pmid/17998337#abs:1, info:pmid/9609948#abs:3, info:pmid/12820330#abs:6 <more data available...>	2	100		Cell Cycle, Androgen Receptor to NKX-3.1 Signaling in Prostate Cancer, Androgen Receptor to Akt Signaling in Prostate Cancer, Mechanism of Cetuximab Resistance in Colorectal Cancer, Block of Apoptosis in Acute Myeloid Leukemia, Alzheimer's Disease Overview, IL-6/IGF-1/VEGFA in Multiple Myeloma, Hereditary Breast and Ovarian Cancer Syndrome, Cowden Syndrome, Breast Cancer Related to IGF1R/Akt Sign…
TP53 ---| cell proliferation	telencephalon {Organ urn:agi-ncimorgan:C0039452}, Lung {Organ urn:agi-ncimorgan:C1278908}	Regulation	The regulation of cell proliferation involves p53., Dysregulation of p53 can result in uncontrolled cellular proliferation., p53 activation prevents the proliferation of genetically unstable cells., The protein p53 is involved in the control of normal cell proliferation., p53 plays an important role in restriction of abnormal cell proliferation., The perceived function of wild-type p53 is suppres…	info:pmid/1953903#abs:1, info:pmid/19121375#abs:2, info:pmid/15029243#abs:1, info:pmid/2428168#abs:1, info:pmid/9416842#abs:1, info:pmid/9299258#abs:1, info:pmid/11562772#abs:3, info:pmid/7922972#abs:1, info:pmid/10430340#abs:1, info:pmid/17535401#abs:5 <more data available...>	2	100		Androgen Receptor to Akt Signaling in Prostate Cancer, Hereditary Breast and Ovarian Cancer Syndrome, Cowden Syndrome, Breast Cancer Related to IGF1R/Akt Signaling Pathway, Breast Cancer Related to ERBB/VEGFR/Akt Signaling Pathway, Breast Cancer Related to ESR1 Signaling Pathway, ESR1/ERBB-positive Luminal Breast Cancer, Basal Breast Cancer, Common Non-genomic Effects of Thyroid Hormones, Clear C…
TP53 ---| cell cycle	conjunctiva {Organ urn:agi-ncimorgan:C1550624}	Regulation	The p53 protein controls the entrance to the cell cycle., TP53 also regulates the cell cycle through the activation of p21., P53 protein plays an important role in regulation of the cell cycle., The protein p53 plays an active role in the regulation of cell cycle., p53 protein is a critical regulator of cell cycle and apoptosis., However, the p53-induced cell cycle block is neither immediate nor …	info:pmid/8815489#abs:3, info:pmid/19020536#abs:4, info:pmid/9472715#abs:1, info:pmid/22110706#abs:1, info:pmid/17966099#abs:1, info:pmid/19233169#abs:5, info:pmid/19563905#abs:1, info:pmid/10952243#abs:1, info:pmid/17588343#abs:9, info:pmid/7735327#abs:4 <more data available...>	2	100		intrcatome
NOS2 ---> apoptosis	Periodontal Ligament {Organ urn:agi-ncimorgan:C0031093}, Lung {Organ urn:agi-ncimorgan:C1278908}, Heart {Organ urn:agi-ncimorgan:C1281570}, Labyrinth {Organ urn:agi-ncimorgan:C1281690}, Central Nervous System {Organ urn:agi-ncimorgan:C0927232}, Gastric mucosa {Organ urn:agi-ncimorgan:C0017136}, Liver {Organ urn:agi-ncimorgan:CL384198}, Intestines {Organ urn:agi-ncimorgan:C0021853}, Islets of Lang…	Regulation	Moreover, apoptosis was prevented by the iNOS inhibitor 1400W., Fas and iNOS might mediate chondrocyte apoptosis., Transfection with inducible nitric oxide synthase inhibited etoposide-induced apoptosis., Inhibitors of p38 MAPK and iNOS partially abolished iohexol-induced apoptosis., On the other hand, it is suggested that NO/iNOS is involved in neuronal apoptosis., Inducible nitric oxide synthas…	info:pmid/16202322#abs:12, info:pmid/16733918#abs:9, info:pmid/11912135#abs:4, info:pmid/20016144#abs:9, info:pmid/9551471#abs:3, info:pmid/16039714#abs:2, info:pmid/12928365#abs:7, info:pmid/18506185#abs:6, info:pmid/18838522#abs:8, info:pmid/10616218#abs:13 <more data available...>	2	100		Neighbors of apoptosis, excl 15, intrcatome
HSPA1A ---| apoptosis	Fingers {Organ urn:agi-ncimorgan:C0016129}, Liver {Organ urn:agi-ncimorgan:CL384198}, Intestines {Organ urn:agi-ncimorgan:C0021853}, Scrotum {Organ urn:agi-ncimorgan:C1280740}, Heart {Organ urn:agi-ncimorgan:C1281570}, Pancreas {Organ urn:agi-ncimorgan:C1278931}, Brain Stem {Organ urn:agi-ncimorgan:C0153641}, Stomach {Organ urn:agi-ncimorgan:C1278920}, Blastocyst {Organ urn:agi-ncimorgan:C1281743}	Regulation	In mammalian cells, Hsp70 suppresses apoptosis., Little is known about how Hsp70 enhances apoptosis., HSP70 has been shown to act as an inhibitor of apoptosis., In this protein family, Hsp70 are known to be apoptosis inhibitors., Intracellular HSP70 proteins have a protective, antiapoptotic role., Hsp70 is known to protect from both necrotic and apoptotic cell death., Heat shock protein 70 (HSP70…	info:pmid/15351992#abs:3, info:pmid/15198984#abs:3, info:pmid/16238465#abs:2, info:pmid/23785455#abs:4, info:pmid/24489247#abs:3, info:pmid/14676570#abs:3, info:pmid/10806214#abs:1, info:pmid/17390142#abs:4, info:pmid/11599569#abs:9, info:pmid/15289883#abs:4 <more data available...>	2	100		Neighbors of apoptosis, intrcatome
NOS2 ---> cell proliferation	Pulmonary artery {Organ urn:agi-ncimorgan:C0034052}, Coronary artery {Organ urn:agi-ncimorgan:C1269008}, Spleen {Organ urn:agi-ncimorgan:C1278932}, Tunica Intima {Organ urn:agi-ncimorgan:C1256463}, Liver {Organ urn:agi-ncimorgan:CL384198}, Lung {Organ urn:agi-ncimorgan:C1278908}, Lymphatic System {Organ urn:agi-ncimorgan:C0024235}, Bronchi {Organ urn:agi-ncimorgan:C0006255}, Nervous system {Organ…	Regulation	However, iNOS activity in rat cells suppressed their proliferation., Overexpression of Ezrin and iNOS may promote proliferation and malignant transformation of salivary gland pleomorphic adenoma., The underlying mechanism by which nitric-oxide synthase (iNOS) gene transfer inhibits hypoxia-induced PASMCs proliferation remains unknown., Meanwhile, the proliferation and migration of A549 cells were…	info:pmid/10385598#abs:8, info:pmid/19799816#abs:7, info:pmid/12899770#abs:1, info:pmid/22613330#abs:11, info:pmid/18070432#abs:5, info:pmid/18008356#abs:2, info:pmid/21083499#abs:3, info:pmid/17384145#abs:3, info:pmid/19234103#abs:11, info:pmid/23024784#abs:6 <more data available...>	2	100		Neighbors of cell proliferation, intrcatome
CAT ---| apoptosis	Testis {Organ urn:agi-ncimorgan:C1278981}, Stomach {Organ urn:agi-ncimorgan:C1278920}, Umbilical vein {Organ urn:agi-ncimorgan:C1280193}, Peritoneum {Organ urn:agi-ncimorgan:C0496954}, head {Organ urn:agi-ncimorgan:C0018670}, Left ventricular {Organ urn:agi-ncimorgan:C0225897}, Fingers {Organ urn:agi-ncimorgan:C0016129}, Primitive midgut {Organ urn:agi-ncimorgan:C0231052}, Heart {Organ urn:agi-nc…	Regulation	Induction of apoptosis was hindered by catalase., Apoptosis was decreased in the presence of catalase., Catalase prevented apoptosis to a lesser extent than NAC., The induction of apoptosis was inhibited by catalase., Co-administration of NAC or catalase attenuated Valproic acid-induced apoptosis., Plumbagin-induced apoptosis was inhibited by N-acetyl L-cysteine and PEG-catalase., Catalase, sodiu…	info:pmid/9074626#abs:3, info:pmid/12909582#abs:7, info:pmid/23277025#abs:8, info:pmid/16574513#abs:10, info:pmid/19292063#abs:8, info:pmid/21741707#abs:4, info:pmid/14971653#abs:5, info:pmid/20707207#abs:6, info:pmid/10411517#abs:5, info:pmid/11719369#abs:10 <more data available...>	2	100		Neighbors of apoptosis, 17 common elements in "L5_Injury" and "C3_Injury":, 1 surr 2, clust 1 2, intrcatome
TP53 ---> cell differentiation	Cardiovascular system {Organ urn:agi-ncimorgan:C1269562}, lung parenchyma {Organ urn:agi-ncimorgan:C1279455}, Heart {Organ urn:agi-ncimorgan:C1281570}, conjunctiva {Organ urn:agi-ncimorgan:C1550624}, Sebaceous Glands {Organ urn:agi-ncimorgan:C0036505}, Bone Marrow {Organ urn:agi-ncimorgan:C0005953}, Lacrimal gland {Organ urn:agi-ncimorgan:C0022907}, Dental Sac {Organ urn:agi-ncimorgan:C0011416}	Regulation	In addition, p53 also influences differentiation., We have recently shown that p53 also controls lens differentiation., Moreover, we and others have shown previously that p53 is a potent mediator of differentiation., There is still a debate in the literature as to whether p53 inhibits or promotes differentiation., The p53-mediated checkpoint controls become important when differentiation occurs.,…	info:pmid/10910098#abs:2, info:pmid/23745585#abs:3, info:pmid/11095245#abs:2, info:pmid/24312426#abs:3, info:pmid/9443911#abs:14, info:pmid/21584507#abs:9, info:pmid/10478963#abs:1, info:pmid/21478910#abs:3, info:pmid/21362455#abs:1, info:pmid/1717142#abs:7 <more data available...>	2	100		Basal Breast Cancer, Cancer Overview, STK11 Signaling in Pancreatic Cancer, intrcatome
GSN ---| apoptosis	left anterior descending coronary artery {Organ urn:agi-ncimorgan:C0226032}, Brain {Organ urn:agi-ncimorgan:C1269537}, Villus {Organ urn:agi-ncimorgan:C1519988}, airway {Organ urn:agi-ncimorgan:C0458827}, Colorectal Region {Organ urn:agi-ncimorgan:C1711309}, Cardiovascular system {Organ urn:agi-ncimorgan:C1269562}, Lung {Organ urn:agi-ncimorgan:C1278908}, Mesenchyme {Organ urn:agi-ncimorgan:C0162…	Regulation	The mechanism by which the full-length form of gelsolin inhibits apoptosis is unclear., Absence of gelsolin markedly reduced deoxyribonuclease I-induced apoptosis., Gelsolin, an Abeta binding protein, has been shown to inhibit apoptosis, although the underlying mechanism is unclear., We showed that both endogenous and overexpressed human gelsolin has anti-apoptotic activity, that depends on its C…	info:pmid/10809769#abs:4, info:pmid/19246681#abs:6, info:pmid/19607917#abs:3, info:pmid/11039896#abs:4, info:pmid/14652020#abs:1, info:pmid/23079629#abs:1, info:pmid/14574581#abs:1, info:pmid/20433353#abs:4, info:pmid/15033777#abs:9, info:pmid/16830231#abs:6 <more data available...>	2	100		Neighbors of apoptosis, global interaction, cleaned 'global interaction ', original 'global interaction', New Combined Pathway (1week) 1hits vs 3hits, intrcatome
TGM2 ---> apoptosis	Corpus striatum {Organ urn:agi-ncimorgan:C0010097}, Stomach {Organ urn:agi-ncimorgan:C1278920}, Liver {Organ urn:agi-ncimorgan:CL384198}, Nervous system {Organ urn:agi-ncimorgan:C0027763}, Cornea {Organ urn:agi-ncimorgan:C1550625}, Pancreas {Organ urn:agi-ncimorgan:C1278931}, Nerve {Organ urn:agi-ncimorgan:C1280541}, Epidermis {Organ urn:agi-ncimorgan:C0014520}, Coronary artery {Organ urn:agi-nci…	Regulation	TG2 activity is known to be involved in the apoptotic process., However, how TG2 induces hepatic apoptosis is not known., TG2-induced apoptosis was associated with release of apoptosis-inducing factor (AIF)., Transglutaminase 2 (TGM2) plays a role in cell growth and survival through the antiapoptosis signaling pathway., Tissue transglutaminase, an apoptotic effector molecule, also represents a mo…	info:pmid/20676023#abs:4, info:pmid/19208340#abs:4, info:pmid/17440814#abs:6, info:pmid/20033322#abs:1, info:pmid/10668466#abs:7, info:pmid/17403029#abs:7, info:pmid/11956182#abs:1, info:pmid/21678478#abs:7, info:pmid/9570506#abs:1, info:pmid/8941210#abs:1 <more data available...>	2	100		Neighbors of apoptosis, 1 surr 2, intrcatome
TP53 --+> cell differentiation	Lung, Kidney, Heart, conjunctiva, Bone Marrow, Lacrimal gland, Dental Sac, Cervix Uteri	Regulation	In addition, p53 also influences differentiation., Moreover, we and others have shown previously that p53 is a potent mediator of differentiation., It has been recently demonstrated that wild-type p53 has developmental and differentiation functions., Expression of p53 is high in cells predetermined to differentiate and decreases upon differentiation., P53 has important regulatory functions in cel…	info:pmid/10910098#abs:2, info:pmid/11095245#abs:2, info:pmid/21478910#abs:3, info:pmid/21584507#abs:9, info:pmid/10478963#abs:1, info:pmid/21362455#abs:1, info:pmid/12879009#abs:1, info:pmid/1717142#abs:7, info:pmid/1630824#abs:1, info:pmid/7665695#abs:5 <more data available...>	2	100		Androgen Receptor to Akt Signaling in Prostate Cancer, Cowden Syndrome, Breast Cancer Related to IGF1R/Akt Signaling Pathway, Breast Cancer Related to ERBB/VEGFR/Akt Signaling Pathway, Breast Cancer Related to ESR1 Signaling Pathway, ESR1/ERBB-positive Luminal Breast Cancer, Clear Cell Ovarian Carcinoma, Mucinous Ovarian Carcinoma, High-grade Serous Ovarian Carcinoma, Endometrioid Ovarian Carcino…
CAT ---| cell proliferation	Aorta {Organ urn:agi-ncimorgan:C1278934}, Colon {Organ urn:agi-ncimorgan:C1281569}, Lung {Organ urn:agi-ncimorgan:C1278908}, Hippocampus {Organ urn:agi-ncimorgan:C0019564}, airway {Organ urn:agi-ncimorgan:C0458827}, Pulmonary artery {Organ urn:agi-ncimorgan:C0034052}, Liver {Organ urn:agi-ncimorgan:CL384198}, Peritoneum {Organ urn:agi-ncimorgan:C0496954}, Skin {Organ urn:agi-ncimorgan:C0684084}, …	Regulation	Catalase abolishes proliferation., Catalase alone caused a minimal increase in proliferation in all cultures., We found that addition of catalase inhibited proliferation of all cell lines and induced death in two., The proliferation of all cells was abolished by addition of the H(2)O(2) scavenger catalase to the culture medium., The simultaneous addition of 5 x 10(-7) or 1 x 10(-6) M disulfiram w…	info:pmid/10630740#abs:7, info:pmid/6980949#abs:4, info:pmid/19439212#abs:3, info:pmid/11134000#abs:4, info:pmid/1609441#abs:2, info:pmid/19040079#abs:12, info:pmid/12371968#abs:8, info:pmid/20112302#abs:6, info:pmid/11710991#abs:7, info:pmid/21689642#abs:6 <more data available...>	2	95		Neighbors of cell proliferation, 17 common elements in "L5_Injury" and "C3_Injury":, 1 surr 1, clust 1 3, clust 1 4, grp 2-3, intrcatome
NQO1 --+> TP53	Brain {Organ urn:agi-ncimorgan:C1269537}, Cardiovascular system {Organ urn:agi-ncimorgan:C1269562}, Breast {Organ urn:agi-ncimorgan:C0006141}, Heart Atrium {Organ urn:agi-ncimorgan:C0018792}, Bladder {Organ urn:agi-ncimorgan:C1281573}, Femur {Organ urn:agi-ncimorgan:C1279112}, Bone Marrow {Organ urn:agi-ncimorgan:C0005953}, airway {Organ urn:agi-ncimorgan:C0458827}, Skin {Organ urn:agi-ncimorgan:…	DirectRegulation	Here we show that NADH quinone oxidoreductase 1 (NQO1) regulates p53 stability., NQO1 guards against oxidative stress and carcinogenesis and stabilizes p53., NQO1-mediated p53 stabilization was especially prominent under induction of oxidative stress., NQO1 bound to wild-type p53 and dicoumarol, which induced a conformational change in NQO1, inhibited this binding., These results suggest that str…	info:pmid/11158615#abs:4, info:pmid/18511948#abs:1, info:pmid/11867746#abs:5, info:pmid/14634213#abs:8, info:pmid/17545619#abs:9, info:pmid/18676018#abs:1, info:pmid/15687255#abs:4, info:pmid/15476858#abs:5, info:pmid/12632063#abs:9, info:pmid/16700548#abs:4 <more data available...>	2	90		intrcatome
CASP3 --+> cell differentiation	Villus {Organ urn:agi-ncimorgan:C1519988}, Hippocampus {Organ urn:agi-ncimorgan:C0019564}, Skeletal system {Organ urn:agi-ncimorgan:C1283922}, Bone Marrow {Organ urn:agi-ncimorgan:C0005953}, Hair {Organ urn:agi-ncimorgan:CL384196}, Thin Filament {Organ urn:agi-ncimorgan:CL321325}, Heart {Organ urn:agi-ncimorgan:C1281570}, Endocrine system {Organ urn:agi-ncimorgan:C1280975}, dentate gyrus {Organ u…	Regulation	This study was predicated on the hypothesis that active caspase-3 is important for the differentiation of glia., Caspase 3 is required for the differentiation of a wide variety of cell types, yet it remains unclear how this apoptotic protein could promote such a cell-fate decision., Finally, we demonstrate that caspase 3 is activated and that pharmacological inhibition of caspase 3 activity delay…	info:pmid/16226814#abs:4, info:pmid/20160104#abs:1, info:pmid/11840171#abs:6, info:pmid/12177420#abs:7, info:pmid/16973504#abs:10, info:pmid/22275359#abs:3, info:pmid/19523746#abs:2, info:pmid/20640889#abs:5, info:pmid/15068794#abs:5, info:pmid/16700096#abs:2 <more data available...>	2	89		Neighbors of cell differentiation, intrcatome
SLC25A4 --+> apoptosis	Heart Ventricle {Organ urn:agi-ncimorgan:C0018827}, Heart {Organ urn:agi-ncimorgan:C1281570}, Aorta {Organ urn:agi-ncimorgan:C1278934}, Brain {Organ urn:agi-ncimorgan:C1269537}, Nerve {Organ urn:agi-ncimorgan:C1280541}, Kidney {Organ urn:agi-ncimorgan:C1278978}, Liver {Organ urn:agi-ncimorgan:CL384198}, Cerebral cortex {Organ urn:agi-ncimorgan:C0007776}	Regulation	Apoptosis was blocked by 1µM cyclosporine A and by ANT1 overexpression., In particular, over-expression of ANT1 induces apoptosis in cultured tumor cells., Mitochondrial adenine nucleotide translocase 1 (ANT1), but not ANT2, can dominantly induce apoptosis., Although ANT1 is known to have a pro-apoptotic property, the specific functions of ANT2 have not been well determined., We also report that …	info:pmid/22564366#abs:5, info:pmid/18522758#abs:5, info:pmid/15063741#abs:1, info:pmid/22034909#abs:3, info:pmid/14729611#abs:4, info:pmid/20528917#abs:4, info:pmid/20060930#abs:3, info:pmid/15033708#abs:4, info:pmid/21196320#abs:1, info:pmid/15231833#abs:1 <more data available...>	2	89		Neighbors of apoptosis, New Combined Pathway 3hits 48 vs 7days clus2, New Combined Pathway 3hits 48 vs 7days cluster 1, New Combined Pathway Hippo-contra 3_hit_48h vs Sham up, grp 1-3, intrcatome
ANXA1 --+> apoptosis	Kidney {Organ urn:agi-ncimorgan:C1278978}, Endothelium, Vascular {Organ urn:agi-ncimorgan:C0014261}, bursa Fabricii {Organ urn:agi-ncimorgan:C0006440}, Bone Marrow {Organ urn:agi-ncimorgan:C0005953}, horn {Organ urn:agi-ncimorgan:C0019939}, Stomach {Organ urn:agi-ncimorgan:C1278920}, Pulmonary artery {Organ urn:agi-ncimorgan:C0034052}, Neurosecretory Systems {Organ urn:agi-ncimorgan:C0229526}, Ao…	Regulation	Annexin-1 (ANXA1, lipocortin-1) is involved in proliferation, differentiation and apoptosis., Lipocortin 1 has been shown to play a role in cell proliferation, apoptosis, and differentiation., Annexin-A1 has been shown to enhance apoptosis, whilst annexin-A2, by contrast, inhibits apoptosis., Annexin 1, in specific the peptide fragment Ac2-26, may play an important role in decreasing apoptosis in…	info:pmid/19767728#abs:2, info:pmid/9352070#abs:3, info:pmid/19171478#abs:7, info:pmid/22189540#abs:8, info:pmid/23407460#abs:15, info:pmid/18706208#abs:2, info:pmid/17644190#abs:10, info:pmid/10809174#abs:7, info:pmid/17192583#abs:3, info:pmid/22511458#abs:2 <more data available...>	2	88		Neighbors of apoptosis, 1 surr 2, 2 sous 2, clust 1 2, 527 3, anova 3, intrcatome
HSPA1A --+> cell proliferation	Lung {Organ urn:agi-ncimorgan:C1278908}, Cervix Uteri {Organ urn:agi-ncimorgan:C1278987}, Intestines {Organ urn:agi-ncimorgan:C0021853}, Immune system {Organ urn:agi-ncimorgan:C0020962}, Cornea {Organ urn:agi-ncimorgan:C1550625}, Kidney {Organ urn:agi-ncimorgan:C1278978}, Aorta {Organ urn:agi-ncimorgan:C1278934}, liver parenchyma {Organ urn:agi-ncimorgan:C0736268}, oropharynx {Organ urn:agi-ncimo…	Regulation	Human Hsp70s allow proliferation of cancer cells and suppress apoptotic and senescence pathways., Conversely, the data suggest that HSP70 is required for proliferation and survival of oral tumour cells., HSP70 antisense oligomer could not only inhibit the proliferation but also induce the apoptosis in ovarian carcinoma cells., These proteins are critical to cell survival, and those of the 70,000 …	info:pmid/21892920#abs:7, info:pmid/10585574#abs:9, info:pmid/10653906#abs:9, info:pmid/2482780#abs:3, info:pmid/14500333#abs:4, info:pmid/20600507#abs:3, info:pmid/19337914#abs:11, info:pmid/12653480#abs:7, info:pmid/19409073#abs:7, info:pmid/10994080#abs:1 <more data available...>	2	87		Neighbors of cell proliferation, intrcatome
VDAC1 ---> apoptosis	Eye {Organ urn:agi-ncimorgan:C1550636}, Substantia nigra {Organ urn:agi-ncimorgan:C0038590}, Kidney {Organ urn:agi-ncimorgan:C1278978}, Hippocampus {Organ urn:agi-ncimorgan:C0019564}, Brain {Organ urn:agi-ncimorgan:C1269537}, Cervix Uteri {Organ urn:agi-ncimorgan:C1278987}, Ovarian Follicle {Organ urn:agi-ncimorgan:C1283799}, Heart {Organ urn:agi-ncimorgan:C1281570}	Regulation	We show that VDAC1 silencing potentiates apoptotic challenges, whereas VDAC2 has the opposite effect., Overexpression of native or E72Q-mVDAC1 in U-937 cells induced apoptotic cell death (80%)., It has been shown that the hexokinase -VDAC1 interaction is critical for preventing induction of apoptosis in tumor cells., Oligomerization of the mitochondrial protein VDAC1 (voltage-dependent anion chan…	info:pmid/21720385#abs:2, info:pmid/15818409#abs:5, info:pmid/20137159#abs:6, info:pmid/20420578#abs:2, info:pmid/16930689#abs:6, info:pmid/17887962#abs:3, info:pmid/12606449#abs:5, info:pmid/23475456#abs:3, info:pmid/18381814#abs:5, info:pmid/22858589#abs:1 <more data available...>	2	82		New Combined Pathway 3hits 48 vs 7days clus2, New Combined Pathway 3hits 48 vs 7days cluster 1, Neighbors of apoptosis, New Combined Pathway cluster 1 and 2 (48h) 1hit vs 3hits, cluster 1 and 2 (1week) 1hit vs 3hits, New Combined Pathway (3hits) sham vs 48h, New Combined Pathway (3hits) sham vs 1week, 1 surr 2, 527 3, intrcatome
ANXA1 ---| cell proliferation	Kidney {Organ urn:agi-ncimorgan:C1278978}, Lung {Organ urn:agi-ncimorgan:C1278908}, airway {Organ urn:agi-ncimorgan:C0458827}, Pulmonary artery {Organ urn:agi-ncimorgan:C0034052}, Esophagus {Organ urn:agi-ncimorgan:C1278919}, Cornea {Organ urn:agi-ncimorgan:C1550625}, Alveolus {Organ urn:agi-ncimorgan:C1515933}, Bone of cranium {Organ urn:agi-ncimorgan:C0037303}, Breast {Organ urn:agi-ncimorgan:C…	Regulation	Annexin-1 (ANXA1, lipocortin-1) is involved in proliferation, differentiation and apoptosis., annexin 1 has also been reported to be involved in the control of cell proliferation., Lipocortin 1 has been shown to play a role in cell proliferation, apoptosis, and differentiation., As an endogenous anti-inflammatory mediator, Annexin-1 has been shown to regulate the immune response, cell proliferati…	info:pmid/19767728#abs:2, info:pmid/9563852#abs:2, info:pmid/9352070#abs:3, info:pmid/18706208#abs:2, info:pmid/19685206#abs:7, info:pmid/8883018#abs:6, info:pmid/14519120#abs:7, info:pmid/22777765#abs:6, info:pmid/17008549#abs:2, info:pmid/22511458#abs:2 <more data available...>	2	77		Neighbors of cell proliferation, 1 surr 1, 2 sous 2, clust 1 3, clust 1 4, 527 1, anova 3, grp 2-3, intrcatome
PHB ---> apoptosis	Liver {Organ urn:agi-ncimorgan:CL384198}, Fetus {Organ urn:agi-ncimorgan:C1305737}, Kidney {Organ urn:agi-ncimorgan:C1278978}, Prostate {Organ urn:agi-ncimorgan:C1278980}, Gland {Organ urn:agi-ncimorgan:C1285092}, Ovary {Organ urn:agi-ncimorgan:CL384202}, Ovarian Follicle {Organ urn:agi-ncimorgan:C1283799}	Regulation	We also demonstrate that prohibitin protects cells from apoptosis caused by cholesterol insufficiency., We now find that prohibitin protects cells from apoptosis mediated by camptothecin, a topoisomerase I inhibitor., These results indicate that Prohibitin induced apoptosis through the mitochondrial pathway., We show here that prohibitin is required for GnRH-induced apoptosis in mature gonadotrop…	info:pmid/20830747#abs:5, info:pmid/12085232#abs:3, info:pmid/23098474#abs:6, info:pmid/24085822#abs:4, info:pmid/22776003#abs:6, info:pmid/22311408#abs:11, info:pmid/20069396#abs:1, info:pmid/21961024#abs:7, info:pmid/21276934#abs:2, info:pmid/24388982#abs:6 <more data available...>	2	72		Neighbors of apoptosis, New Combined Pathway cluster 1 and 2 (48h) 1hit vs 3hits, cluster 1 and 2 (1week) 1hit vs 3hits, 527 3, intrcatome
PHB ---| cell proliferation	Liver {Organ urn:agi-ncimorgan:CL384198}, Intestines {Organ urn:agi-ncimorgan:C0021853}, Bladder {Organ urn:agi-ncimorgan:C1281573}, Prostate {Organ urn:agi-ncimorgan:C1278980}, Ovary {Organ urn:agi-ncimorgan:CL384202}, Kidney {Organ urn:agi-ncimorgan:C1278978}, Ovarian Follicle {Organ urn:agi-ncimorgan:C1283799}, liver parenchyma {Organ urn:agi-ncimorgan:C0736268}, Stratum Basale {Organ urn:agi-…	Regulation	Cell proliferation was also regulated by the prohibitin-RNF2 interaction., In mammals, the prohibitin gene product has been shown to negatively regulate cell proliferation., We show that prohibitin proteins are necessary for the proliferation of cancer cells., Prohibitin , a potential tumor suppressor, has been shown to inhibit cell proliferation by repressing E2F-mediated transcription., Prohibi…	info:pmid/17873902#abs:8, info:pmid/9393805#abs:3, info:pmid/20856874#abs:4, info:pmid/17043753#abs:1, info:pmid/21256116#abs:7, info:pmid/14500729#abs:1, info:pmid/11162143#abs:5, info:pmid/20186755#abs:4, info:pmid/24376711#abs:7, info:pmid/16849588#abs:6 <more data available...>	2	67		Neighbors of cell proliferation, cluster 39, 'cluster 39', 527 1, intrcatome
LMNA --+> cell differentiation	Nervous system {Organ urn:agi-ncimorgan:C0027763}, Bone and Bones {Organ urn:agi-ncimorgan:C0262950}, Skin {Organ urn:agi-ncimorgan:C0684084}, Blood Vessels {Organ urn:agi-ncimorgan:C0005847}, head {Organ urn:agi-ncimorgan:C0018670}	Regulation	Furthermore, lamin A/C plays a minimal role in the differentiation of 3T3-L1., These results strongly suggest that lamin A plays a role in the early events of cell differentiation., Some authors have proposed that a deregulation of LMNA affects the differentiation potential of stem cells., Subcutaneous preadipocytes expressed all four lamins, with lamin A and C expression increasing with ex vivo …	info:pmid/16184025#abs:8, info:pmid/1522148#abs:6, info:pmid/23994728#abs:4, info:pmid/11836312#abs:5, info:pmid/22119912#abs:7, info:pmid/24191023#abs:6, info:pmid/24108105#abs:7, info:pmid/23049808#abs:10, info:pmid/19589617#abs:11, info:pmid/16403804#abs:12 <more data available...>	2	66		Neighbors of cell differentiation, cluster 3 -1, anova 2, intrcatome
EPCAM --+> cell proliferation	Intestines {Organ urn:agi-ncimorgan:C0021853}, Kidney {Organ urn:agi-ncimorgan:C1278978}, Liver {Organ urn:agi-ncimorgan:CL384198}, Head and neck {Organ urn:agi-ncimorgan:C0460004}, Fetus {Organ urn:agi-ncimorgan:C1305737}, intestinal epithelium {Organ urn:agi-ncimorgan:C0226890}, Breast {Organ urn:agi-ncimorgan:C0006141}, hypopharynx {Organ urn:agi-ncimorgan:C0020629}, female reproductive system…	Regulation	Ep-CAM inhibition significantly affected Y79 cell proliferation., However, the exact molecular mechanisms underlying the observed EpCAM-dependent cell proliferation remained unexplored., Recent data suggest that EpCAM is also involved in cell signaling, migration, proliferation and differentiation., Epithelial cell adhesion molecule (Ep-CAM) is believed to have a critical role in carcinogenesis a…	info:pmid/20461151#abs:7, info:pmid/22391566#abs:3, info:pmid/21576002#abs:3, info:pmid/17213811#abs:1, info:pmid/15922867#abs:3, info:pmid/19249674#abs:1, info:pmid/18485790#abs:1, info:pmid/15195135#abs:6, info:pmid/15313925#abs:8, info:pmid/19785009#abs:11 <more data available...>	2	65		intrcatome
CASP3 ---> cell proliferation	Periodontal Ligament {Organ urn:agi-ncimorgan:C0031093}, Lymph node of mesentery {Organ urn:agi-ncimorgan:C0229792}, subventricular zone {Organ urn:agi-ncimorgan:C0521406}, Nervous system {Organ urn:agi-ncimorgan:C0027763}, Bone Marrow {Organ urn:agi-ncimorgan:C0005953}, Heart {Organ urn:agi-ncimorgan:C1281570}, Endocrine system {Organ urn:agi-ncimorgan:C1280975}, dentate gyrus {Organ urn:agi-nci…	Regulation	A caspase-3 inhibitor reduces p27Kip1 cleavage and inhibits cell proliferation., Hypoxia inhibits cell proliferation, which involves the expression of HIF-1alpha and Caspase-3, resulting in the production of the apoptosis., The study demonstrates that cigarette smoking promotes the level of iNOS/NO but suppresses the activity of caspase-3, which may lead to the proliferation and growth of lung ca…	info:pmid/22142798#abs:4, info:pmid/19907855#abs:8, info:pmid/18008356#abs:11, info:pmid/16226814#abs:1, info:pmid/23717108#abs:8, info:pmid/22052467#abs:4, info:pmid/19737940#abs:6, info:pmid/23144333#abs:7, info:pmid/17229588#abs:9, info:pmid/12641654#abs:10 <more data available...>	2	65		Neighbors of cell proliferation, intrcatome
TGM2 --+> cell differentiation	Limb Buds {Organ urn:agi-ncimorgan:C0282505}, Villus {Organ urn:agi-ncimorgan:C1519988}, Bone and Bones {Organ urn:agi-ncimorgan:C0262950}, Skeletal system {Organ urn:agi-ncimorgan:C1283922}, Cerebrum {Organ urn:agi-ncimorgan:C1280654}, Lacrimal gland {Organ urn:agi-ncimorgan:C0022907}, Lung {Organ urn:agi-ncimorgan:C1278908}	Regulation	Tissue transglutaminase is involved in the regulation of several biological events including cellular differentiation and apoptosis., We demonstrate that TG2 promotes cell differentiation towards a pre-hypertrophic stage without inducing precocious hypertrophic maturation., Tissue transglutaminase (tTGase) regulates various biological processes, including extracellular matrix organization, cellul…	info:pmid/11956182#abs:1, info:pmid/21129482#abs:3, info:pmid/15469694#abs:1, info:pmid/18690648#abs:11, info:pmid/6141210#abs:7, info:pmid/11036099#abs:1, info:pmid/15474983#abs:1, info:pmid/12743114#abs:2, info:pmid/21963846#abs:1, info:pmid/17490870#abs:1 <more data available...>	2	62		Neighbors of cell differentiation, intrcatome
HSPA1A ---- TP53	Rectum {Organ urn:agi-ncimorgan:C1278926}, Tongue {Organ urn:agi-ncimorgan:C1278913}, Respiratory System {Organ urn:agi-ncimorgan:C1269561}, Liver {Organ urn:agi-ncimorgan:CL384198}, Prostate {Organ urn:agi-ncimorgan:C1278980}	Binding	In human breast cancer tissue, only part of the pool of p53 is bound to hsp70., Mutant p53 proteins produced in cancers of other sites have been found to form complexes with hsp 70., On heat-shock treatment of such overproducers, p53 also forms a complex with the related highly inducible HSP68., The p53 protein interacts with members of the hsp70 chaperone family which we now show can regulate it…	info:pmid/7540234#abs:10, info:pmid/7947633#abs:2, info:pmid/3513022#abs:7, info:pmid/8493291#abs:8, info:pmid/21268072#abs:9, info:pmid/19351493#abs:8, info:pmid/17180005#abs:3, info:pmid/9824379#abs:2, info:pmid/9266962#abs:4, info:pmid/9235949#body:90 <more data available...>	2	57		intrcatome
TP53 ---| Prostate Cancer	Prostate {Organ urn:agi-ncimorgan:C1278980}, Prostatic epithelium {Organ urn:agi-ncimorgan:C1179826}, Mammary Gland {Organ urn:agi-ncimorgan:C0929301}, Breast {Organ urn:agi-ncimorgan:C0006141}, Urogenital sinus {Organ urn:agi-ncimorgan:C0231057}, Gland {Organ urn:agi-ncimorgan:C1285092}	Regulation	Our results suggest that specific p53 mutations participate in the progression of human prostate cancer., These results suggest that mutation of rb or p53 is involved in the genesis or progression of some prostate cancers., The expression of several drug-resistance genes, including MRP and p53, increases with advancing stage of human prostate cancer., This result indicates that p53 mutations may …	info:pmid/10037428#abs:8, info:pmid/8428341#abs:7, info:pmid/10792001#abs:1, info:pmid/7961118#abs:5, info:pmid/19239456#abs:8, info:pmid/17914094#abs:8, info:pmid/16079851#abs:5, info:pmid/8326591#abs:4, info:pmid/11011123#abs:14, info:pmid/7821906#abs:7 <more data available...>	2	55		intrcatome
TFRC --+> cell proliferation	Epidermis {Organ urn:agi-ncimorgan:C0014520}, Thymus Gland {Organ urn:agi-ncimorgan:C1306748}, glomerular mesangium {Organ urn:agi-ncimorgan:C0017655}, liver parenchyma {Organ urn:agi-ncimorgan:C0736268}, Brain {Organ urn:agi-ncimorgan:C1269537}	Regulation	Expression of TfR1 is critical for Francisella's intracellular proliferation., All clones were capable of autocrine proliferation, which was blocked by CD25 or CD71 mAb., Transferrin receptor expression is essential for the proliferation of both normal and malignant T cells., The expression of TfR/CD71 in T-cell surface plays a pivotal role in T-cell activation and proliferation., transferrin rec…	info:pmid/20184753#abs:7, info:pmid/8118889#abs:5, info:pmid/2432398#abs:1, info:pmid/20840666#abs:1, info:pmid/16508012#abs:8, info:pmid/3491084#abs:1, info:pmid/9672759#abs:4, info:pmid/3002171#abs:2, info:pmid/22941037#abs:4, info:pmid/9414644#abs:3 <more data available...>	2	51		Neighbors of cell proliferation, intrcatome
CFL1 --+> apoptosis	Ovary {Organ urn:agi-ncimorgan:CL384202}, Prostate {Organ urn:agi-ncimorgan:C1278980}, Brain {Organ urn:agi-ncimorgan:C1269537}, Blood Vessels {Organ urn:agi-ncimorgan:C0005847}, Nerve {Organ urn:agi-ncimorgan:C1280541}, Intestines {Organ urn:agi-ncimorgan:C0021853}	Regulation	When correctly targeted to mitochondria, cofilin induced massive apoptosis., Overexpression of wild-type CAP1 did not stimulate apoptosis on its own, but stimulated cofilin-induced apoptosis., Conversely, up-regulation of CFL1 in NSCs increased proliferation, adhesion, invasion and expression of the markers but reduced apoptosis., Knockdown of endogenous cofilin using targeted siRNA inhibits oxid…	info:pmid/14634665#abs:7, info:pmid/18716285#abs:6, info:pmid/20713416#abs:10, info:pmid/19734890#abs:7, info:pmid/16951178#abs:5, info:pmid/22361682#abs:7, info:pmid/17099934#abs:8, info:pmid/19156760#abs:5, info:pmid/21364663#cont:381, info:pmid/23022583#body:300 <more data available...>	2	48		Neighbors of apoptosis, Copy of 'common abcdcd and wt 780', 527 3, anova 3, grp 1-3, intrcatome
NQO1 ---> apoptosis	Kidney {Organ urn:agi-ncimorgan:C1278978}, Breast {Organ urn:agi-ncimorgan:C0006141}, Colon {Organ urn:agi-ncimorgan:C1281569}, Bone Marrow {Organ urn:agi-ncimorgan:C0005953}, Skin {Organ urn:agi-ncimorgan:C0684084}, Brain {Organ urn:agi-ncimorgan:C1269537}	Regulation	Mammalian NAD(P)H:quinone oxidoreductases such as human NQO1 act as inducers of apoptosis., NAD(P)H:quinoneoxidoreductase 1 (NQO1) inhibits some cancers and increases p53 and apoptosis in cells., NQO1 participates in cellular defense against oxidative stress and regulates apoptosis via p53- and NF?B-mediated pathways., NQO1 activity, therefore, is a key determinant of beta-Lapachone-mediated apop…	info:pmid/19709309#abs:1, info:pmid/18676018#abs:1, info:pmid/21706157#abs:1, info:pmid/11412042#abs:9, info:pmid/15837761#abs:1, info:pmid/21947872#abs:7, info:pmid/22687461#abs:8, info:pmid/23831944#abs:7, info:pmid/24189322#abs:7, info:pmid/11279125#abs:1 <more data available...>	2	45		Neighbors of apoptosis, intrcatome
RPL23 ---> TP53	horn {Organ urn:agi-ncimorgan:C0019939}, Skin {Organ urn:agi-ncimorgan:C0684084}, Bone Marrow {Organ urn:agi-ncimorgan:C0005953}	Regulation	Both L11 and L23 have been shown to activate p53 by inhibiting MDM2-mediated p53 suppression., The interaction of L23 with MDM2 was enhanced by treatment with actinomycin D but not by gamma-irradiation, leading to p53 activation., Multiple ribosomal proteins, including L5, L11, L23, and S7, have been shown to bind to and inhibit MDM2, leading to p53 activation., Exogenous RPL23-induced wild-type …	info:pmid/15308643#abs:2, info:pmid/15314173#abs:5, info:pmid/20554519#abs:2, info:pmid/20020415#abs:9, info:pmid/15314174#abs:6, info:pmid/17242401#abs:6, info:pmid/20703089#abs:1, info:pmid/22872088#cont:381, info:pmid/22588717#cont:128, info:pmid/22517433#cont:446 <more data available...>	2	45		intrcatome
VIM --+> apoptosis	Synovial Membrane {Organ urn:agi-ncimorgan:C0039099}, Prostate {Organ urn:agi-ncimorgan:C1278980}, Testis {Organ urn:agi-ncimorgan:C1278981}, Skin {Organ urn:agi-ncimorgan:C0684084}, Kidney {Organ urn:agi-ncimorgan:C1278978}, Aorta {Organ urn:agi-ncimorgan:C1278934}	Regulation	Previous studies have shown that vimentin is involved in signal transduction, changes in cell structure and differentiation, and apoptosis., The observation that apoptosis can be prevented by the down-regulation of T antigen suggests that the programmed cell death induced in transformed cells can be reversed, and confirms the regulatory efficiency of the human vimentin promoter., Osteoclast apopt…	info:pmid/21245955#abs:4, info:pmid/11229812#abs:8, info:pmid/22092353#abs:14, info:pmid/16127151#abs:6, info:pmid/9712696#abs:3, info:pmid/19156760#abs:5, info:pmid/20419128#body:208, info:pmid/16373170#body:102, info:pmid/11912528#title:1, info:pmid/24607566#body:166 <more data available...>	2	43		Neighbors of apoptosis, alrerd apopt, 1 surr 2, 2 sous 2, clust 1 2, 527 3, 3, anova 3, intrcatome
PKM --+> cell proliferation	Fetus {Organ urn:agi-ncimorgan:C1305737}	Regulation	Knockdown of PKM2 attenuated PRL-stimulated cell proliferation., Knockdown of PKM2 repressed proliferation and migration of the cells., Acetylation-mimetic PKM2(K433) mutant promotes cell proliferation and tumorigenesis., Additionally, PKM2-SAICAR was necessary to induce sustained Erk1/2 activation and mitogen-induced cell proliferation., Expression of a PKM2 mutant that exists as a dimer promote…	info:pmid/20962042#abs:5, info:pmid/22807066#abs:6, info:pmid/24120661#abs:5, info:pmid/24606918#abs:7, info:pmid/22306293#abs:8, info:pmid/20005212#abs:3, info:pmid/22963766#abs:5, info:pmid/22580449#abs:7, info:pmid/23791887#body:130, info:pmid/22626471#body:114 <more data available...>	2	42		Neighbors of cell proliferation, common clust 7 and 8, 'common clust 8 and 9, 527 1, group 1 selected, intrcatome
ANXA1 --+> cell differentiation	Kidney {Organ urn:agi-ncimorgan:C1278978}, Lung {Organ urn:agi-ncimorgan:C1278908}, Thorax {Organ urn:agi-ncimorgan:CL384224}, Cornea {Organ urn:agi-ncimorgan:C1550625}, Neurosecretory Systems {Organ urn:agi-ncimorgan:C0229526}, Brain {Organ urn:agi-ncimorgan:C1269537}, Tunica Intima {Organ urn:agi-ncimorgan:C1256463}	Regulation	Annexin-1 (ANXA1, lipocortin-1) is involved in proliferation, differentiation and apoptosis., Lipocortin 1 has been shown to play a role in cell proliferation, apoptosis, and differentiation., Induction of the differentiation of SqCC/Y1 cells by lipocortin I was prevented by arachidonic acid., Annexin-1 (Anx-A1) has recently been shown to modulate the adaptive immune response by regulating T-cell…	info:pmid/19767728#abs:2, info:pmid/9352070#abs:3, info:pmid/2137129#abs:5, info:pmid/19029200#abs:2, info:pmid/1690147#abs:6, info:pmid/14519120#abs:7, info:pmid/20578244#abs:3, info:pmid/17192583#abs:3, info:pmid/22511458#abs:2, info:pmid/22213240#abs:3 <more data available...>	2	40		Neighbors of cell differentiation, anova 2, intrcatome
NOS2 ---> cell differentiation	Heart {Organ urn:agi-ncimorgan:C1281570}, Skin {Organ urn:agi-ncimorgan:C0684084}, subventricular zone {Organ urn:agi-ncimorgan:C0521406}, Lymph Nodes {Organ urn:agi-ncimorgan:C0154054}, Uterus {Organ urn:agi-ncimorgan:C1269032}, Tongue {Organ urn:agi-ncimorgan:C1278913}, Bone Marrow {Organ urn:agi-ncimorgan:C0005953}	Regulation	Active and NOS2-dependent induction of macrophage lineage differentiation abrogates the myofibrogenic potential of heart-infiltrating CD133(+) progenitors., Since then, it has become clear that iNOS activity also regulates the development, differentiation, and/or function of various types of T cells and B cells and also affects NK cells., These results suggest that NO derived from iNOS in activat…	info:pmid/23090609#abs:11, info:pmid/20941622#abs:2, info:pmid/23797094#abs:6, info:pmid/8896420#abs:5, info:pmid/12787129#abs:9, info:pmid/16701577#abs:6, info:pmid/22946055#cont:148, info:pmid/12454274#body:202, info:pmid/9215702#title:1, info:pmid/11744360#body:57 <more data available...>	2	40		Neighbors of cell differentiation, intrcatome
IQGAP1 --+> cell proliferation	Breast {Organ urn:agi-ncimorgan:C0006141}, Bronchi {Organ urn:agi-ncimorgan:C0006255}, Liver {Organ urn:agi-ncimorgan:CL384198}, Blood Vessels {Organ urn:agi-ncimorgan:C0005847}, Dermis {Organ urn:agi-ncimorgan:C0011646}	Regulation	By contrast, reduction of endogenous IQGAP1 or RhoC by siRNA attenuated cell proliferation., In turn, IQGAP1 activates b-Raf and mediates proliferation of endothelial cells., The N-terminus of IQGAP1 interacts with mTOR, which is required for IQGAP1-mediated cell proliferation., Overexpression of IQGAP1 enhances proliferation of MCF-7 breast epithelial cells., Additionally, we documented that the…	info:pmid/23145020#abs:8, info:pmid/19050761#abs:5, info:pmid/19454477#abs:6, info:pmid/17981797#abs:5, info:pmid/22483753#abs:8, info:pmid/18625219#abs:9, info:pmid/21724847#abs:9, info:pmid/18575779#abs:11, info:pmid/15217908#abs:8, info:pmid/19207037#abs:7 <more data available...>	2	38		Neighbors of cell proliferation, New Combined Pathway, 1 surr 1, 2 sous 2, clust 1 3, clust 1 4, 4, anova 3, grp 2-3, intrcatome
TFRC ---> apoptosis	Aorta {Organ urn:agi-ncimorgan:C1278934}, Kidney {Organ urn:agi-ncimorgan:C1278978}	Regulation	Down-regulation of Transferrin receptor by RNA interference decreases sensitivity to gambogic acid-induced apoptosis, further supporting Transferrin receptor as the primary gambogic acid receptor., Results suggested that anti-Transferrin receptor monoclonal antibody or sinomenine hydrochloride could induce apoptosis, inhibit proliferation, and affect the cell cycle., In this chapter, oxidant-indu…	info:pmid/16103367#abs:4, info:pmid/22941037#abs:4, info:pmid/16291259#abs:1, info:pmid/15672419#abs:7, info:pmid/22117970#abs:3, info:pmid/14989268#abs:1, info:pmid/15102832#abs:3, info:pmid/15220329#abs:8, info:pmid/12958216#abs:4, info:pmid/7599180#abs:5 <more data available...>	2	36		Neighbors of apoptosis, New Combined Pathway cluster 2 1hit 48v7, cluster 1 and 2 (1week) 1hit vs 3hits, intrcatome
VIM ---> cell differentiation	Cerebral cortex {Organ urn:agi-ncimorgan:C0007776}, Ovary {Organ urn:agi-ncimorgan:CL384202}, Blood Vessels {Organ urn:agi-ncimorgan:C0005847}, Mesenchyme {Organ urn:agi-ncimorgan:C0162415}, Dermis {Organ urn:agi-ncimorgan:C0011646}, Nervous system {Organ urn:agi-ncimorgan:C0027763}, Neural Retina {Organ urn:agi-ncimorgan:C1518263}, Brain {Organ urn:agi-ncimorgan:C1269537}, Colon {Organ urn:agi-n…	Regulation	This high expression of vimentin interfered very strongly with the normal differentiation of the lens fibers., Previous studies have shown that vimentin is involved in signal transduction, changes in cell structure and differentiation, and apoptosis., vimentin staining increased within neurites during the first day of differentiation, and then rapidly declined in both perikarya and neurites., The…	info:pmid/2793935#abs:3, info:pmid/21245955#abs:4, info:pmid/2207672#abs:2, info:pmid/7509793#abs:10, info:pmid/12579667#abs:10, info:pmid/9693798#abs:8, info:pmid/1665684#abs:8, info:pmid/23664004#abs:10, info:pmid/21401753#abs:6, info:pmid/11982765#abs:2 <more data available...>	2	36		Neighbors of cell differentiation, anova 2, intrcatome
HSPA1A ---> cell differentiation	Bone Marrow {Organ urn:agi-ncimorgan:C0005953}, Cornea {Organ urn:agi-ncimorgan:C1550625}, liver parenchyma {Organ urn:agi-ncimorgan:C0736268}, Kidney {Organ urn:agi-ncimorgan:C1278978}, Uterus {Organ urn:agi-ncimorgan:C1269032}, retinal pigment epithelium {Organ urn:agi-ncimorgan:C0035322}	Regulation	Polymorphisms in the HSP70 locus allow the differentiation of the Old and New World species within the subgenus Leishmania., Heat shock protein 70 (HSP70) protects cells from various injurious stimuli and is important in cell growth and differentiation., HSP70 protein is involved in Leishmania differentiation, apoptosis, antimony-resistance and host-immune response., The HSP70 family of heat shoc…	info:pmid/17054823#abs:6, info:pmid/9112431#abs:1, info:pmid/24060997#abs:1, info:pmid/10821537#abs:1, info:pmid/9893045#abs:1, info:pmid/14968921#abs:6, info:pmid/3405224#abs:8, info:pmid/9681997#abs:3, info:pmid/3164440#title:1, info:pmid/17182042#body:163 <more data available...>	2	35		NKX2-1 Targets Possibly Involved in Thyroid Dysgenesis, Neighbors of cell differentiation, intrcatome
VIM ---> cell proliferation	Mesenchyme {Organ urn:agi-ncimorgan:C0162415}, Skeletal system {Organ urn:agi-ncimorgan:C1283922}, Synovial Membrane {Organ urn:agi-ncimorgan:C0039099}, dentate gyrus {Organ urn:agi-ncimorgan:C0152314}, Blood Vessels {Organ urn:agi-ncimorgan:C0005847}, Kidney {Organ urn:agi-ncimorgan:C1278978}, Liver {Organ urn:agi-ncimorgan:CL384198}	Regulation	Vimentin, a cytoskeleton protein, is involved in regulating the migration and proliferation of cells., Silencing of PTEN, vimentin or GalNT7 with their respective siRNAs enhanced proliferation and migration., RNA interference-mediated vimentin knockdown reduced cellular proliferation, migration, and invasion through a basement membrane substitute by 3-fold compared with nontargeting controls., Vi…	info:pmid/18184460#abs:1, info:pmid/23418359#abs:7, info:pmid/18790770#abs:7, info:pmid/20382123#abs:4, info:pmid/19156760#abs:5, info:pmid/23717685#cont:248, info:pmid/21250919#cont:208, info:pmid/22364731#body:141, info:pmid/22371530#cont:9, info:pmid/22766839#cont:247 <more data available...>	2	32		Neighbors of cell proliferation, common astro 71 and 70, 1 surr 1, 2 sous 2, clust 1 3, clust 1 4, 527 1, 3, anova 3, grp 2-3 <more data available...>
LMNA ---> apoptosis	Skin {Organ urn:agi-ncimorgan:C0684084}, Heart {Organ urn:agi-ncimorgan:C1281570}, Brain {Organ urn:agi-ncimorgan:C1269537}, Pancreas {Organ urn:agi-ncimorgan:C1278931}, Renal Tubule {Organ urn:agi-ncimorgan:CL355448}, Thoracic aorta {Organ urn:agi-ncimorgan:C1522460}	Regulation	Of particular interest in the context of laminopathies is the caspase-dependent apoptosis induced by the overexpression of lamin C., It is unknown how mutations cause the syndrome, although an animal model has shown that lamin A/C insufficiency causes apoptosis, particularly in the conduction system., Apoptosis mediated by activation of caspase-3, cleavage of PARP and lamin A was suppressed by ad…	info:pmid/20505245#abs:5, info:pmid/19384091#abs:6, info:pmid/15846100#abs:9, info:pmid/21479207#abs:8, info:pmid/17893180#abs:9, info:pmid/15210759#abs:3, info:pmid/23916608#abs:8, info:pmid/19156760#abs:5, info:pmid/19379505#abs:17, info:pmid/11749967#body:61 <more data available...>	2	32		Cleavage of Lamina in Apoptosis, Neighbors of apoptosis, New Combined Pathway cluster 1 and 2 (48h) 1hit vs 3hits, cluster 1 and 2 (1week) 1hit vs 3hits, New Combined Pathway (3hits) sham vs 1week, New Combined Pathway (48h) 1hit vs 3hits, cluster 3 -1, 3, anova 3, intrcatome
TGM2 ---> cell proliferation	Aorta {Organ urn:agi-ncimorgan:C1278934}, Gland {Organ urn:agi-ncimorgan:C1285092}, Liver {Organ urn:agi-ncimorgan:CL384198}, Peritoneum {Organ urn:agi-ncimorgan:C0496954}, Intestines {Organ urn:agi-ncimorgan:C0021853}, Endomysium {Organ urn:agi-ncimorgan:C0504097}	Regulation	By interacting with fibronectin and enhancing ß-catenin signaling, complexed TG2 stimulates ovarian cancer cell proliferation., Importantly, tissue transglutaminase is required for efficient PDGF-dependent proliferation and migration of fibroblasts., In this report we suggest, for the first time, that tTGase affects hypusine metabolism, thus regulating the eIF-5A activity and cell proliferation.,…	info:pmid/23640056#abs:8, info:pmid/19386600#abs:7, info:pmid/9804167#abs:7, info:pmid/21769866#abs:6, info:pmid/21963846#abs:1, info:pmid/8243289#abs:4, info:pmid/16870138#body:85, info:pmid/16439457#body:258, info:pmid/19386606#body:35, info:pmid/22326684#body:17 <more data available...>	2	31		Neighbors of cell proliferation, 1 surr 1, intrcatome
CASP3 ---| cell cycle	Ovary {Organ urn:agi-ncimorgan:CL384202}, Neural tube {Organ urn:agi-ncimorgan:C0231024}, Nervous system {Organ urn:agi-ncimorgan:C0027763}, Brain {Organ urn:agi-ncimorgan:C1269537}, Epidermis {Organ urn:agi-ncimorgan:C0014520}, Blood Vessels {Organ urn:agi-ncimorgan:C0005847}	Regulation	p27Kip1 cleavage and caspase-3 regulate cell cycle in human myeloma cells and B cells, however regulation of p27Kip1 cleavage during the cell cycle is not known., Lentiviral vector-mediated overexpression of PAX6 in human retinoblastoma cells was associated with increased cell proliferation parallel to a reduced caspase-3-dependent apoptotic rate and a change in the p53 regulated cell cycle., The…	info:pmid/22142798#abs:1, info:pmid/21948554#abs:14, info:pmid/18097340#abs:2, info:pmid/22686277#abs:2, info:pmid/17053807#body:341, info:pmid/18309324#body:337, info:pmid/16737985#body:421, info:pmid/12970760#title:1, info:pmid/21858025#cont:761, info:pmid/20562052#body:170 <more data available...>	2	28		Neighbors of cell cycle, intrcatome
LMNA ---> cell proliferation	Renal Tubule {Organ urn:agi-ncimorgan:CL355448}, Cardiovascular system {Organ urn:agi-ncimorgan:C1269562}, Blood Vessels {Organ urn:agi-ncimorgan:C0005847}, Rumen {Organ urn:agi-ncimorgan:C0035946}	Regulation	We conclude that a functional emerin-lamin A/C complex is required for cell spreading and proliferation, possibly acting through ERK1/2 signalling., Coexpression and RNA interference experiments revealed that both CCTalpha and lamin A and B were necessary for nucleoplasmic reticulum proliferation., We also show that cellular transformation and tumor cell proliferation are dependent on the balance…	info:pmid/19524666#abs:11, info:pmid/17959832#abs:5, info:pmid/21115804#abs:7, info:pmid/19589617#abs:11, info:pmid/19156760#abs:5, info:pmid/20045150#body:21, info:pmid/22897882#body:119, info:pmid/18843043#body:218, info:pmid/17213199#body:66, info:pmid/21035482#body:97 <more data available...>	2	26		Neighbors of cell proliferation, cluster 3 -1, bluec 1, 3, anova 3, intrcatome
TFRC --+> cell differentiation	Bone Marrow {Organ urn:agi-ncimorgan:C0005953}, Liver {Organ urn:agi-ncimorgan:CL384198}	Regulation	The addition of an anti-transferrin receptors monoclonal antibody to the culture medium of these cells blocks their differentiation., Our results suggest that erythroid differentiation and cell growth require a different number of transferrin receptors., Supporting this, we show that the amount of transferrin receptor transcript in equal amounts of total cell RNA also increases as differentiation…	info:pmid/1429906#abs:9, info:pmid/6206881#abs:3, info:pmid/3162732#abs:3, info:pmid/3787230#abs:6, info:pmid/9672759#abs:4, info:pmid/9209434#abs:5, info:pmid/2445597#abs:1, info:pmid/8620536#abs:3, info:pmid/17624264#abs:11, info:pmid/12848962#abs:4 <more data available...>	2	26		Neighbors of cell differentiation, intrcatome
TP53 ---> CASP3	Hippocampus {Organ urn:agi-ncimorgan:C0019564}, Retina {Organ urn:agi-ncimorgan:C1962966}, Ovary {Organ urn:agi-ncimorgan:CL384202}, Placenta {Organ urn:agi-ncimorgan:C1550656}, Kidney {Organ urn:agi-ncimorgan:C1278978}	Expression	An inhibitor of p53, pifithrin-alpha, antagonized the expression of the cleaved form of caspase-3 in MKN45 cells., These phenomena concur with a p53-induced expression of p21, pro-apoptotic BAX and PUMA, as well as caspase 3 activation and poly ADP-ribose polymerase cleavage., Moreover, apoptosis (labeled by TUNEL) and the increase of bax and caspase-3 protein expression after the neurotoxic insu…	info:pmid/17960385#abs:9, info:pmid/24240203#abs:6, info:pmid/11589996#abs:4, info:pmid/24573532#abs:8, info:pmid/17363498#abs:6, info:pmid/15510008#abs:12, info:pmid/23139272#abs:7, info:pmid/18050226#abs:4, info:pmid/12138103#body:156, info:pmid/22293420#cont:249 <more data available...>	2	25		intrcatome
FSCN1 --+> cell proliferation	Ovarian Follicle {Organ urn:agi-ncimorgan:C1283799}, Lymph Nodes {Organ urn:agi-ncimorgan:C0154054}, Esophagus {Organ urn:agi-ncimorgan:C1278919}, Colon {Organ urn:agi-ncimorgan:C1281569}, Dendrites {Organ urn:agi-ncimorgan:C0011305}	Regulation	However, overexpression of fascin had minimal effect on MIA PaCa-2 cell proliferation and cell cycle., In cultured colorectal cancer HT-29 cells, knockdown of FSCN1 by RNAi inhibited cell migration and proliferation., Conversely, down-regulation of fascin via small interfering RNA increased cell adhesion and facilitated cell proliferation and invasion., The knockdown of FSCN1 or MMP14 and transfe…	info:pmid/22110277#abs:5, info:pmid/23899558#abs:4, info:pmid/21491467#abs:5, info:pmid/24196787#abs:8, info:pmid/23884926#abs:6, info:pmid/18343949#abs:8, info:pmid/24378809#abs:9, info:pmid/20056838#abs:9, info:pmid/20001345#abs:13, info:pmid/19156760#abs:5 <more data available...>	2	23		Neighbors of cell proliferation, group 1 selected, intrcatome
PRDX5 ---| apoptosis	Tendon {Organ urn:agi-ncimorgan:C0039508}, Heart {Organ urn:agi-ncimorgan:C1281570}, Brain {Organ urn:agi-ncimorgan:C1269537}, Cornea {Organ urn:agi-ncimorgan:C1550625}, Placenta {Organ urn:agi-ncimorgan:C1550656}	Regulation	Likewise, peroxiredoxin V inhibited p53-induced apoptosis., Our data suggest that Peroxiredoxin 5 may protect cells from oxidative stress-mediated apoptosis in a GATA1-regulated manner., Expression of the redox-negative PrxV mainly affected the mitochondrial pathway of apoptosis, as assessed by cytochrome c release assay., The cell survival and apoptosis assay revealed that extrinsic supply of Tr…	info:pmid/10679306#abs:7, info:pmid/22020876#abs:11, info:pmid/16781710#abs:6, info:pmid/19351539#abs:9, info:pmid/15276323#abs:7, info:pmid/23216451#abs:6, info:pmid/22329198#abs:5, info:pmid/15632145#body:64, info:pmid/17892856#body:15, info:pmid/21078396#body:157 <more data available...>	2	22		Neighbors of apoptosis, 527 3, grp 1-3, intrcatome
PHB --+> TP53	Palate {Organ urn:agi-ncimorgan:C1278914}, Breast {Organ urn:agi-ncimorgan:C0006141}, Ovarian Follicle {Organ urn:agi-ncimorgan:C1283799}	DirectRegulation	The data presented here also show that prohibitin is capable of physically interacting with p53 in vivo and in vitro., prohibitin co-localized with AIF, Rb, p53, and c-Fos, but the region of co-localization was altered after treatment., Prohibitin, a protein reported to activate p53, was isolated in a two-hybrid screen with the carboxy-terminal domain unique to Skp2B., We previously reported that…	info:pmid/14500729#abs:5, info:pmid/24380853#abs:4, info:pmid/20134482#abs:4, info:pmid/21829624#abs:1, info:pmid/24402549#abs:7, info:pmid/16918502#abs:3, info:pmid/21903368#abs:8, info:pmid/21961024#cont:559, info:pmid/15823758#body:40, info:pmid/21484410#cont:300 <more data available...>	2	22		intrcatome
NQO1 ---| TP53	Bone Marrow {Organ urn:agi-ncimorgan:C0005953}, Bone of cranium {Organ urn:agi-ncimorgan:C0037303}	Expression	This finding indicates that the NQO1-regulated proteasomal p53 degradation is Mdm-2-independent., Present results show that the suppression of NQO1 increased p53 expression., (e) NQO1 stabilizes against ubiquitin-independent degradation of DNp63a and p53., Mdm-2 and ubiquitin-independent p53 proteasomal degradation regulated by NQO1., These results show that the NQO1-regulated p53 proteasomal deg…	info:pmid/12232053#abs:5, info:pmid/24460787#cont:256, info:pmid/21042282#cont:378, info:pmid/19557012#body:209, info:pmid/15047108#body:120, info:pmid/12586367#body:75, info:pmid/20970406#body:147, info:pmid/11867746#body:157, info:pmid/16332684#body:311, info:pmid/21655231#cont:281 <more data available...>	2	21		intrcatome
CAT ---> cell differentiation	Brain {Organ urn:agi-ncimorgan:C1269537}, Rumen {Organ urn:agi-ncimorgan:C0035946}, Spleen {Organ urn:agi-ncimorgan:C1278932}	Regulation	Catalase B is a developmentally regulated catalase required for proper differentiation and osmoprotection of S. coelicolor., Catalase, but not Cu/Zn superoxide dismutase, completely inhibited Raf-1-induced differentiation of beta-estradiol-treated TT: deltaRaf-1:ER., The results suggest that the catalase expression in the liver and brain begins with somite formation and increases with development…	info:pmid/23287276#abs:2, info:pmid/10999773#abs:3, info:pmid/2090377#abs:8, info:pmid/8305501#abs:6, info:pmid/22940495#abs:4, info:pmid/12885935#abs:13, info:pmid/12441094#abs:11, info:pmid/19092850#abs:7, info:pmid/24442615#abs:7, info:pmid/20361327#cont:35 <more data available...>	2	20		Neighbors of cell differentiation, 17 common elements in "L5_Injury" and "C3_Injury":, intrcatome
HSPA1A ---> cell cycle	Umbilical Blood {Organ urn:agi-ncimorgan:C1550673}, Umbilical vein {Organ urn:agi-ncimorgan:C1280193}, Hip region {Organ urn:agi-ncimorgan:C0019552}, Brain {Organ urn:agi-ncimorgan:C1269537}, Kidney {Organ urn:agi-ncimorgan:C1278978}	Regulation	In addition, Hsp70 play regulatory roles in signal transduction, cell cycle, and apoptosis., Together, these data suggest that LdMC1 and Hsp70 have an indispensable role in Leishmania cell-cycle and are, therefore, important for its survival., This appears to be the first demonstration that interaction between an HSP70 protein and a cyclin-dependent kinase is necessary for progression of the cell…	info:pmid/18515098#abs:2, info:pmid/21805355#abs:10, info:pmid/9723183#abs:11, info:pmid/2055259#abs:4, info:pmid/11879190#abs:6, info:pmid/7516027#abs:8, info:pmid/16329989#body:11, info:pmid/10376793#body:5, info:pmid/11056159#body:58, info:pmid/23913861#cont:276 <more data available...>	2	20		Neighbors of cell cycle, intrcatome
TP53 ---> CASP3	Pulmonary artery {Organ urn:agi-ncimorgan:C0034052}, Placenta {Organ urn:agi-ncimorgan:C1550656}	ProtModification	Our study highlighted the role of iNOS in the neurodegeneration of nigrostriatal dopaminergic neurons in the 6-OHDA animal model of Parkinson's disease and suggested that the microglial activation-iNOS-p53-Bax-cleaved caspase-3 apoptotic pathway plays a key role in the neurodegeneration in the 6-OHDA model., (C) Graphic representation of relative abundance of p53 and cleaved caspase-3 normalized …	info:pmid/22638860#abs:7, info:pmid/21448337#cont:118, info:pmid/22423964#body:115, info:pmid/24525822#cont:75, info:pmid/24216474#body:80, info:pmid/11380242#body:90, info:pmid/22815798#cont:171, info:pmid/16427076#body:27, info:pmid/21466784#body:87, info:pmid/24239893#body:76 <more data available...>	2	19		intrcatome
PHB ---| cell cycle	Epidermis {Organ urn:agi-ncimorgan:C0014520}, Brain {Organ urn:agi-ncimorgan:C1269537}, Ovary {Organ urn:agi-ncimorgan:CL384202}, Eye {Organ urn:agi-ncimorgan:C1550636}, Reproductive System {Organ urn:agi-ncimorgan:CL107467}	Regulation	Prohibitin, a protein with cell-cycle regulatory activity, was shown to be downregulated by 50% following androgen stimulation., Prohibitin is an important antiproliferative protein inhibiting cell proliferation by blocking the G1/S transition of the cell cycle., Prohibitin modulates cell proliferation and inhibits cell cycle traverse in several systems, although few data are available for lympho…	info:pmid/14968116#abs:3, info:pmid/17544200#abs:1, info:pmid/11162143#abs:5, info:pmid/16964284#abs:1, info:pmid/20830747#title:1, info:pmid/17618601#body:4, info:pmid/10731572#body:136, info:pmid/21371445#body:6, info:pmid/15576509#body:236, info:pmid/16221473#body:141 <more data available...>	2	18		Neighbors of cell cycle, intrcatome
EPCAM ---> cell differentiation	Labyrinth {Organ urn:agi-ncimorgan:C1281690}, Testis {Organ urn:agi-ncimorgan:C1278981}, intestinal epithelium {Organ urn:agi-ncimorgan:C0226890}, hypopharynx {Organ urn:agi-ncimorgan:C0020629}, female reproductive system {Organ urn:agi-ncimorgan:C0700038}	Regulation	Recent data suggest that EpCAM is also involved in cell signaling, migration, proliferation and differentiation., Epithelial cell adhesion molecule (EpCAM) is important for cell proliferation and differentiation but mechanisms regulating their expression are unclear., Together these data demonstrate that EpCAM is a surface marker on undifferentiated Human embryonic stem cells and plays functional…	info:pmid/21576002#abs:3, info:pmid/18485790#abs:1, info:pmid/19785009#abs:11, info:pmid/20046825#abs:12, info:pmid/21858196#cont:40, info:pmid/23758908#cont:239, info:pmid/17600130#body:142, info:pmid/21315192#body:7, info:pmid/19249674#body:46, info:pmid/20579375#body:63 <more data available...>	2	17		intrcatome
STIP1 --+> cell proliferation	Nervous system {Organ urn:agi-ncimorgan:C0027763}, Hippocampus {Organ urn:agi-ncimorgan:C0019564}, Parenchyma {Organ urn:agi-ncimorgan:C0933845}, Ovary {Organ urn:agi-ncimorgan:CL384202}	Regulation	STIP1 silencing in epithelial ovarian cancer cells resulted in inhibition of cell proliferation and invasion., In addition, our data suggest the involvement of PrP(C) in STI1-induced proliferation of A172 cells., Using RNAi technology, STIP1 knockdown significantly reduced invasion and proliferation of the highly invasive Clone #3., In conclusion, ovarian-cancer-tissue-secreted STIP1 stimulates c…	info:pmid/24488757#abs:7, info:pmid/17886292#abs:8, info:pmid/19216797#abs:6, info:pmid/22884369#abs:5, info:pmid/21608082#abs:8, info:pmid/23468915#abs:2, info:pmid/20501939#abs:6, info:pmid/18636345#body:313, info:pmid/22062133#title:1, info:pmid/23915849#body:75 <more data available...>	2	17		Neighbors of cell proliferation, 5 sous exp jaune B, 527 1, intrcatome
ENO1 ---> apoptosis	Ganglion Cell Layer {Organ urn:agi-ncimorgan:C1517441}, Peripheral Nerves {Organ urn:agi-ncimorgan:C0031119}, Stomach {Organ urn:agi-ncimorgan:C1278920}, Brain {Organ urn:agi-ncimorgan:C1269537}, Heart {Organ urn:agi-ncimorgan:C1281570}	Regulation	Apoptosis was partly inhibited by pre-incubation of the endothelial cells with recombinant alpha-enolase., MBP-1, a cellular factor, appears to be involved in multiple functions, including transcriptional modulation, apoptosis and cell growth regulation., The results showed that antibodies against alpha-enolase target antigens in these layers and induce the apoptotic death of sensitive cells., Th…	info:pmid/22207923#abs:6, info:pmid/11973636#abs:1, info:pmid/15324934#abs:10, info:pmid/15860794#abs:10, info:pmid/16401634#abs:8, info:pmid/15805119#body:86, info:pmid/16466929#body:165, info:pmid/18503786#body:130, info:pmid/19846275#body:57, info:pmid/16359544#body:88 <more data available...>	2	17		Apoptosis in Hashimoto's Thyroiditis, Hashimoto's Thyroiditis Overview, Neighbors of apoptosis, New Combined Pathway 3hits 48 vs 7days clus2, New Combined Pathway 3hits 48 vs 7days cluster 1, New Combined Pathway cluster 1 and 2 (48h) 1hit vs 3hits, cluster 1 and 2 (1week) 1hit vs 3hits, New Combined Pathway (3hits) sham vs 48h, New Combined Pathway (3hits) sham vs 1week, 527 3 <more data availab…
CFL1 ---> cell proliferation	Ovary {Organ urn:agi-ncimorgan:CL384202}, Pancreas {Organ urn:agi-ncimorgan:C1278931}, Periodontal Ligament {Organ urn:agi-ncimorgan:C0031093}, Nervous system {Organ urn:agi-ncimorgan:C0027763}, Brain {Organ urn:agi-ncimorgan:C1269537}	Regulation	Cofilin-1 plays roles in cell migration, proliferation and phagocytosis., In addition, n-cofilin is required for neuronal precursor cell proliferation and scattering., Conversely, up-regulation of CFL1 in NSCs increased proliferation, adhesion, invasion and expression of the markers but reduced apoptosis., The activity of cofilin, an actin-remodeling protein, is required for T lymphocyte activati…	info:pmid/24023293#abs:6, info:pmid/15649475#abs:7, info:pmid/20713416#abs:10, info:pmid/16424196#abs:1, info:pmid/19156760#abs:5, info:pmid/22558315#cont:167, info:pmid/15572110#body:69, info:pmid/23954413#body:90, info:pmid/21894436#cont:119, info:pmid/24370186#body:116 <more data available...>	2	17		Neighbors of cell proliferation, 527 1, 4, anova 3, group 1 selected, intrcatome
FKBP5 ---| apoptosis	Colorectal Region {Organ urn:agi-ncimorgan:C1711309}, Bronchi {Organ urn:agi-ncimorgan:C0006255}, Bone Marrow {Organ urn:agi-ncimorgan:C0005953}	Regulation	The data support the conclusion that FKBP51 inhibits apoptosis through a calcineurin-dependent pathway., Using a tumor-xenograft mouse model, the in vivo pretreatment of tumors with FKBP51-siRNA provoked massive apoptosis after irradiation., While the disruption of FKBP5 had a marginal effect on Glucocorticoid-induced apoptosis, that of RCAN1 resulted in marked resistance to Glucocorticoid., (B) …	info:pmid/12351405#abs:11, info:pmid/19696786#abs:8, info:pmid/23185487#abs:5, info:pmid/24030073#cont:672, info:pmid/21182472#cont:61, info:pmid/16631145#body:136, info:pmid/21514221#body:64, info:pmid/21889356#body:91, info:pmid/15572213#body:61, info:pmid/21119664#body:113 <more data available...>	2	16		Neighbors of apoptosis, New Combined Pathway 3hits 48 vs 7days clus2, New Combined Pathway 3hits 48 vs 7days cluster 1, cluster 1 and 2 (1week) 1hit vs 3hits, 1hit 48 vs sham, New Combined Pathway (1hit) sham vs 48h, New Combined Pathway (3hits) sham vs 48h, New Combined Pathway (3hits) sham vs 1week, New Combined Pathway Hippo-contra 3_hit_48h vs Sham down, New Combined Pathway Hippo-contra 3_hi…
ALDH2 ---| apoptosis	Liver {Organ urn:agi-ncimorgan:CL384198}, Cerebrum {Organ urn:agi-ncimorgan:C1280654}, Heart {Organ urn:agi-ncimorgan:C1281570}, Fetus {Organ urn:agi-ncimorgan:C1305737}, Retina {Organ urn:agi-ncimorgan:C1962966}	Regulation	ALDH2 dysfunction may lead to aldehyde-induced reactive oxygen species generation and, in turn, apoptosis., Collectively, the results suggest that ALDH2 may effectively ameliorate alcohol-induced hepatic apoptosis and changes in Akt as well as Pim signalling., Chronic alcohol intake led to elevated apoptosis in the absence of overt protein damage, the effect of which was ablated by the overexpres…	info:pmid/16413648#abs:8, info:pmid/19215238#abs:12, info:pmid/19429258#abs:7, info:pmid/16403513#abs:8, info:pmid/21123025#abs:1, info:pmid/14722101#abs:9, info:pmid/19942091#abs:11, info:pmid/19332462#abs:9, info:pmid/22524197#abs:9, info:pmid/21293477#cont:226 <more data available...>	2	16		Neighbors of apoptosis, 17 common elements in "L5_Injury" and "C3_Injury":, 527 3, grp 1-3, intrcatome
PKM ---> apoptosis	Fetus {Organ urn:agi-ncimorgan:C1305737}	Regulation	Furthermore, the combination of pshRNA-pkm2 and docetaxel inhibited tumor growth and promoted more cancer cell apoptosis both in vivo and in vitro., Silencing of PKM2 enhances both apoptosis and differentiation of rat and human glioma spheroids., Tumor cells are more vulnerable to this induced toxicity due to possession of specific phenotypes of elevated expression for FAS and pyruvate kinase, ty…	info:pmid/20507318#abs:7, info:pmid/24481450#abs:3, info:pmid/11388772#abs:6, info:pmid/23441447#abs:7, info:pmid/22154083#body:123, info:pmid/23791887#body:116, info:pmid/24120138#body:59, info:pmid/17308100#title:1, info:pmid/22627140#body:80, info:pmid/20336315#cont:202 <more data available...>	2	16		Neighbors of apoptosis, New Combined Pathway cluster 1 and 2 (48h) 1hit vs 3hits, (3hits) 48 vs 1week, 4, 527 3, grp 1-3, intrcatome
YWHAQ ---> apoptosis		Regulation	Overexpression of 14-3-3e and 14-3-3?/t significantly suppressed apoptosis of human glioma cells induced by proteasome inhibitors., These results demonstrate that 14-3-3tau plays a critical antiapoptotic function in cardiomyocytes and that therapeutic agents that increase 14-3-3tau activity may be beneficial to patients with myocardial infarction., Depletion of 14-3-3 tau or E2F1, but not E2F2 or…	info:pmid/23020756#abs:6, info:pmid/17145769#abs:7, info:pmid/15494392#abs:6, info:pmid/12426317#abs:8, info:pmid/18242847#body:99, info:pmid/22730327#cont:436, info:pmid/15649696#body:227, info:pmid/15196694#body:105, info:pmid/22498883#body:98, info:pmid/16836974#body:134 <more data available...>	2	15		Neighbors of apoptosis, New Combined Pathway cluster 2 1hit 48v7, New Combined Pathway 3hits 48 vs 7days clus2, New Combined Pathway 3hits 48 vs 7days cluster 1, cluster 1 and 2 (1week) 1hit vs 3hits, 1hit 48 vs sham, New Combined Pathway (1hit) sham vs 48h, New Combined Pathway (3hits) sham vs 48h, 5 sous exp jaune B, grp 1-3 <more data available...>
LMNA ---> cell cycle	Ciliary Body {Organ urn:agi-ncimorgan:C1280649}, Brain {Organ urn:agi-ncimorgan:C1269537}, Lymph Nodes {Organ urn:agi-ncimorgan:C0154054}, head {Organ urn:agi-ncimorgan:C0018670}	Regulation	In contrast, lamin A overexpression causes growth arrest, and ectopic c-Fos partially overcomes lamin A/C-induced cell cycle alterations., We suggest that the dominant LMNA mutations seen in many clinically disparate laminopathies may similarly alter Rb function, with regard to either the timing of exit from the cell cycle or terminal differentiation programs or both., It is well established that…	info:pmid/16452503#abs:9, info:pmid/16403804#abs:12, info:pmid/19524666#body:200, info:pmid/24107630#cont:193, info:pmid/21479207#cont:155, info:pmid/20805891#body:267, info:pmid/16481476#body:107, info:pmid/9258407#body:131, info:pmid/16606692#body:224, info:pmid/22307208#cont:102 <more data available...>	2	15		Neighbors of cell cycle, intrcatome
PHB ---> cell differentiation	Thymus Gland {Organ urn:agi-ncimorgan:C1306748}, Ovarian Follicle {Organ urn:agi-ncimorgan:C1283799}, Kidney {Organ urn:agi-ncimorgan:C1278978}	Regulation	Our previous studies have shown that Prohibitin is intimately involved in GCs differentiation, atresia, and luteolysis., The distribution and expression of hnRNP A2/B1 and its co-localization with Actin and Prohibitin play important roles during the differentiation of MG-63 cells., The distribution of prohibitin in SK-N-SH cells and its colocalization with related proto-oncogenes and tumor suppre…	info:pmid/21763324#abs:3, info:pmid/18606058#abs:6, info:pmid/21061155#abs:6, info:pmid/12639934#body:226, info:pmid/18424265#body:169, info:pmid/23567017#cont:10, info:pmid/15028627#body:260, info:pmid/10737714#body:20, info:pmid/19238206#body:109, info:pmid/24204768#cont:23 <more data available...>	2	14		Neighbors of cell differentiation, intrcatome
GSN ---> cell differentiation	Skeletal system {Organ urn:agi-ncimorgan:C1283922}, Nervous system {Organ urn:agi-ncimorgan:C0027763}	Regulation	Expression of gelsolin shows a strong negative regulation during erythroid differentiation., Gelsolin plays a crucial role in the differentiation of 3T3-L1 cells into adipocytes., Overexpressed wild type gelsolin inhibited neural differentiation whereas mutated gelsolin did not, indicating that appropriate gelsolin activity is essential for neural sprouting., Whereas at [Ca2+] > 10(-5) M about on…	info:pmid/2821013#abs:4, info:pmid/20460753#abs:8, info:pmid/10463954#abs:6, info:pmid/7641789#abs:9, info:pmid/22271892#cont:84, info:pmid/14565977#body:561, info:pmid/23167427#title:1, info:pmid/22330775#body:153, info:pmid/23324580#cont:33, info:pmid/12234611#body:15 <more data available...>	2	13		Neighbors of cell differentiation, genaral, intrcatome
ENO1 ---> cell proliferation	Pancreas {Organ urn:agi-ncimorgan:C1278931}, Brain {Organ urn:agi-ncimorgan:C1269537}, Cardiovascular system {Organ urn:agi-ncimorgan:C1269562}, Gastric mucosa {Organ urn:agi-ncimorgan:C0017136}	Regulation	This study suggested that exogenous expression of MBP-1 induces cell death in fibroblasts by blocking cell proliferation., We found that cell proliferation was inhibited by MBP-1 overexpression in human stomach adenocarcinoma SC-M1 cells., Overexpressed ENO1 not only restored cell proliferation and cell-cycle progression, but also antagonized the regulation of NESG1 to cell-cycle regulators p21 a…	info:pmid/8519685#abs:7, info:pmid/19846662#abs:5, info:pmid/22997098#abs:5, info:pmid/20435467#body:151, info:pmid/16466929#body:165, info:pmid/23118496#cont:198, info:pmid/15805119#body:87, info:pmid/23381546#cont:315, info:pmid/20412594#body:255, info:pmid/20498720#body:230 <more data available...>	2	13		Neighbors of cell proliferation, New Combined Pathway 3hits 48 vs 7days clus2, New Combined Pathway 3hits 48 vs 7days cluster 1, 527 1, intrcatome
TP53 ---| MAP4	Salivary Glands {Organ urn:agi-ncimorgan:C0036098}, Prostate {Organ urn:agi-ncimorgan:C1278980}	Expression	Expression of MAP4 is transcriptionally repressed by wild-type p53., microtubule-associated protein4 expression is transcriptionally repressed by wild-type p53., Expression of MAP4 is known to be repressed by p53 but also correlated with efficiency of microtubule-interfering agents., The decrease of Map4 mRNA is largely alleviated by incubation with trichostatin A during temperature shift and p53…	info:pmid/10446979#abs:5, info:pmid/17203221#cont:288, info:pmid/11641785#body:195, info:pmid/10521394#body:83, info:pmid/10792001#body:240, info:pmid/10990460#body:170, info:pmid/18410794#body:104, info:pmid/10557083#body:119, info:pmid/12932659#body:6, info:pmid/9724637#body:49 <more data available...>	2	13		intrcatome
COMT ---> cell proliferation	Endometrium {Organ urn:agi-ncimorgan:C1550633}, Heart {Organ urn:agi-ncimorgan:C1281570}, myometrium {Organ urn:agi-ncimorgan:C1281171}, Cardiovascular system {Organ urn:agi-ncimorgan:C1269562}	Regulation	Silencing endogenous COMT expression abolished vitamin D-mediated inhibition of human uterine leiomyoma cell proliferation., Catechol O-methyltransferase product, 2-ME2, decreased, whereas COMT inhibitor increased granulosa cell proliferation and steroidogenesis., Knockdown of COMT expression in endometrial glandular cells resulted in increased estrogenic milieu and increased estrogen-induced cel…	info:pmid/20736132#abs:12, info:pmid/17612537#abs:11, info:pmid/18566989#abs:9, info:pmid/17535988#abs:2, info:pmid/6325410#abs:3, info:pmid/22159223#abs:10, info:pmid/19809499#abs:7, info:pmid/16670653#body:123, info:pmid/15507517#body:172, info:pmid/20074693#body:131 <more data available...>	2	12		Neighbors of cell proliferation, bluec 1, New Combined Pathway Hippo-contra 3_hit_48h vs Sham up, New Combined Pathway Hippo-contra 3_hit_1w vs Sham up, grp 3-2, intrcatome
SEPT7 --+> cell cycle		Regulation	In S. pombe, the cdc10 gene product binds to this element and controls the cell cycle related genes., An essential gene, cdt1, has been isolated whose expression is cell cycle regulated in a cdc10 dependent manner., The SWI6 protein is similar to the protein in Schizosaccharomyces pombe that is encoded by cdc10 an essential gene specifically required at the start of the cell cycle., Thus, phospho…	info:pmid/8376397#abs:11, info:pmid/8313888#abs:2, info:pmid/2821408#abs:5, info:pmid/12429908#abs:7, info:pmid/16460890#body:75, info:pmid/7916653#title:1, info:pmid/23022730#cont:381, info:pmid/15132994#body:133, info:pmid/23383034#cont:259, info:pmid/9450932#body:198 <more data available...>	2	12		Neighbors of cell cycle, intrcatome
GRB10 ---> apoptosis	Fetus {Organ urn:agi-ncimorgan:C1305737}, Pancreas {Organ urn:agi-ncimorgan:C1278931}	Regulation	Apoptosis induced by small hairpin RNA Grb10 resulted in a 34% decrease in fasting plasma glucagon., Grb10 interacted with the DBD (dynein binding domain) of Bim and inhibited apoptosis triggered by overexpression of DBD containing Bim isoforms., Various isoforms of Grb10 have been shown to regulate cell proliferation and apoptosis, whereas Grb7 has been found to regulate cell migration and also …	info:pmid/22222503#abs:11, info:pmid/20174874#abs:6, info:pmid/11607834#abs:8, info:pmid/14766359#abs:6, info:pmid/9553107#body:314, info:pmid/17535812#body:228, info:pmid/15901248#body:355, info:pmid/23246379#body:197, info:pmid/22923474#cont:313, info:pmid/24149516#cont:584 <more data available...>	2	12		intrcatome
NOS2 --+> TP53	Liver {Organ urn:agi-ncimorgan:CL384198}, Lung {Organ urn:agi-ncimorgan:C1278908}, Stomach {Organ urn:agi-ncimorgan:C1278920}, Blood Vessels {Organ urn:agi-ncimorgan:C0005847}, Colon {Organ urn:agi-ncimorgan:C1281569}	Regulation	Inhibition of iNOS blocked the induction of p53. p53 knockdown inhibited up-regulation of p21 and BAX., Induction of intestinal epithelial cell apoptosis correlated with increased p53, which was attenuated in iNOS(-/-) mice., High expressions of the liver injury marker gene, iNOS, and the apoptosis-induced genes, p53 and Bax, were found after lipopolysaccharide/D-galactosamine challenge, and were…	info:pmid/19123943#abs:10, info:pmid/22863952#abs:5, info:pmid/23207234#abs:7, info:pmid/10993916#body:225, info:pmid/18638716#body:39, info:pmid/22746191#cont:273, info:pmid/22082481#cont:132, info:pmid/18485922#body:161, info:pmid/22970173#cont:247, info:pmid/21129360#body:109 <more data available...>	2	12		intrcatome
EPCAM ---> apoptosis		Regulation	Target antigen-restricted apoptosis induction was demonstrated for various EGP2-positive tumor cells and could be inhibited by an EGP2 competing antibody., Expression of p53, p21, EpCAM, and C-myc proteins involved in cell cycle regulation and apoptosis were investigated by western blotting., These findings indicated that apoptosis might be implicated in ADMC with monoclonal antibody 17-1A, which…	info:pmid/14750182#abs:5, info:pmid/20727991#abs:8, info:pmid/9003467#abs:7, info:pmid/22065926#abs:6, info:pmid/24391761#cont:159, info:pmid/22033101#cont:144, info:pmid/21789222#cont:170, info:pmid/20599480#body:245, info:pmid/17600130#body:115, info:pmid/20566751#body:192 <more data available...>	2	11		intrcatome
RPL23 ---| apoptosis	Fingers {Organ urn:agi-ncimorgan:C0016129}	Regulation	Ribosomal protein L23 has been suggested to be a negative regulator of cell apoptosis., However, either RPS13 or RPL23 could protect SGC7901 cells from undergoing vincristine-induced apoptosis., Several nucleolar proteins, such as ARF, ribosomal protein L5, L11, L23 and S7, have been shown to induce p53 activation by inhibiting MDM2 E3 ligase activity and consequently to trigger cell cycle arrest…	info:pmid/22580751#abs:1, info:pmid/15149863#abs:7, info:pmid/20703089#abs:1, info:pmid/20020415#abs:6, info:pmid/23333390#body:12, info:pmid/19362532#body:63, info:pmid/21253851#cont:421, info:pmid/17311107#body:292, info:pmid/20828572#body:49, info:pmid/20657786#body:315 <more data available...>	2	11		Neighbors of apoptosis, New Combined Pathway (48h) 1hit vs 3hits, New Combined Pathway Hippo-contra 3_hit_48h vs Sham up, New Combined Pathway Hippo-contra 3_hit_1w vs Sham up, intrcatome
ERO1L --+> apoptosis	Aorta {Organ urn:agi-ncimorgan:C1278934}, Rumen {Organ urn:agi-ncimorgan:C0035946}	Regulation	Reconstitution of ERO1-alpha in Chop(-/-) macrophages restores Endoplasmic reticulum stress-induced IP3-induced calcium release and apoptosis., Role of ERO1-a-mediated stimulation of inositol 1,4,5-triphosphate receptor activity in endoplasmic reticulum stress-induced apoptosis., Role of ERO1-alpha-mediated stimulation of inositol 1,4,5-triphosphate receptor activity in endoplasmic reticulum stre…	info:pmid/19752026#abs:5, info:pmid/23020580#cont:766, info:pmid/21495850#cont:1590, info:pmid/22443930#cont:1273, info:pmid/24566470#body:164, info:pmid/22781815#cont:161, info:pmid/21540283#cont:386, info:pmid/23868065#cont:232, info:pmid/21836061#cont:120, info:pmid/20802462#cont:735 <more data available...>	2	11		Neighbors of apoptosis, 1 surr 2, 2 sous 2, 527 3, intrcatome
CFL1 ---> cell differentiation	Epidermis {Organ urn:agi-ncimorgan:C0014520}, Brain {Organ urn:agi-ncimorgan:C1269537}, Liver {Organ urn:agi-ncimorgan:CL384198}	Regulation	These were classified in to 3 main groups of proteins: cytosolic factors, chaperones and the actin-binding protein cofilin, all of which are involved in cell differentiation, survival or metabolism., Knockdown of cofilin with small-interfering RNA inhibited collagen gel contraction and reduced myofibroblast differentiation as assessed by the SMA incorporation into stress fibers., Thirteen protein…	info:pmid/19647006#abs:5, info:pmid/18263709#abs:11, info:pmid/19156760#abs:5, info:pmid/20060088#body:119, info:pmid/22587391#cont:204, info:pmid/18216281#body:339, info:pmid/24129212#body:21, info:pmid/19647225#body:89, info:pmid/21060807#cont:28, info:pmid/20826231#body:19	2	10		Neighbors of cell differentiation, 4, anova 2, group 1 selected, intrcatome
TXNRD1 ---> apoptosis	Synovial Membrane {Organ urn:agi-ncimorgan:C0039099}	Regulation	Consequently, TrxR1 could play an important role in tumor progression and resistance to chemotherapy due to its anti-apoptotic functions., Subsequent analysis demonstrated that TRXR1 suppresses hydrogen peroxide and inhibits apoptosis of Rheumatoid arthritis synovial cells., However, several recent studies have suggested that TrxR1 may promote apoptosis, and the enzyme was identified as GRIM-12 (…	info:pmid/21206984#abs:4, info:pmid/18187038#abs:5, info:pmid/12574159#abs:6, info:pmid/16298692#abs:1, info:pmid/21505996#abs:12, info:pmid/24039713#cont:83, info:pmid/22427704#cont:262, info:pmid/18267104#body:101, info:pmid/20864247#body:122, info:pmid/22820176#body:208	2	10		Neighbors of apoptosis, New Combined Pathway cluster 1 and 2 (48h) 1hit vs 3hits, cluster 1 and 2 (1week) 1hit vs 3hits, New Combined Pathway (3hits) sham vs 48h, New Combined Pathway (3hits) sham vs 1week, intrcatome
TPD52 --+> cell proliferation	Prostate {Organ urn:agi-ncimorgan:C1278980}, Breast {Organ urn:agi-ncimorgan:C0006141}	Regulation	Tumor protein D52 (TPD52) is involved in cellular transformation, proliferation and metastasis., Here we report that human D53L1, a member of the tumor protein D52 family involved in cell proliferation and calcium signaling, up-regulates the ASK1-induced apoptosis., Our previous study showed that PrLZ can enhance the proliferation and invasive capability of LNCaP cells, contributing to the develo…	info:pmid/19169682#abs:1, info:pmid/14761963#abs:5, info:pmid/21385902#abs:2, info:pmid/19732746#abs:8, info:pmid/18800346#abs:4, info:pmid/19201387#body:17, info:pmid/23974097#cont:35, info:pmid/20416286#body:101, info:pmid/20846453#cont:33, info:doi/10.1016/j.bbrc.2009.08.165#body:14	2	10		Neighbors of cell proliferation, group 1 selected, intrcatome
FDPS ---| apoptosis	Bone and Bones {Organ urn:agi-ncimorgan:C0262950}, Prostate {Organ urn:agi-ncimorgan:C1278980}	Regulation	As expected, the farnesyl diphosphate synthase inhibitor, pamidronate, enhanced paclitaxel-induced apoptotic cell death., Increased expression of farnesyl pyrophosphate synthase attenuated paclitaxel-induced apoptotic cell death in human glioblastoma cells [26]., farnesyl pyrophosphate synthase inhibition can also lead to formation of the highly apoptotic isopentenyl ester of ATP (ApppI) [56]., R…	info:pmid/20298756#abs:4, info:pmid/22407328#cont:166, info:pmid/22303942#cont:210, info:pmid/22864810#cont:56, info:pmid/22428170#cont:14, info:pmid/23756181#body:296, info:pmid/11566436#body:88, info:pmid/23261819#body:142, info:pmid/24063859#body:9, info:pmid/16627025#body:65	2	10		Neighbors of apoptosis, (3hits) 48 vs 1week, 4, New Combined Pathway Hippo-contra 3_hit_48h vs Sham up, New Combined Pathway Hippo-contra 3_hit_1w vs Sham up, intrcatome
FSCN1 ---> cell differentiation	Colon {Organ urn:agi-ncimorgan:C1281569}	Regulation	Fascin is expressed early in biliary carcinogenesis and might contribute to poor differentiation and to growth of intrahepatic cholangiocarcinoma., protein kinase C inhibition or fascin-1 knockdown is sufficient to abrogate Sema5A-induced morphological differentiation, whereas the process is hastened by forced expression of fascin-1., Thirteen proteins from several pathways (nucleoside diphosphat…	info:pmid/18835624#abs:11, info:pmid/21706053#abs:6, info:pmid/19156760#abs:5, info:pmid/12507891#title:1, info:pmid/23302954#cont:547, info:pmid/22917928#cont:904, info:pmid/17396145#body:256, info:pmid/19308044#body:494, info:pmid/19556073#body:78, info:pmid/17029629#body:80	2	10		Neighbors of cell differentiation, group 1 selected, intrcatome
CAT ---| TP53	Liver {Organ urn:agi-ncimorgan:CL384198}, Kidney {Organ urn:agi-ncimorgan:C1278978}, Cheek {Organ urn:agi-ncimorgan:C0007966}	Expression	Proteasome inhibitors but not calpeptin prevented the catalase-mediated decrease of p53 content., Catalase (scavenger of H(2)O(2)), superoxide dismutase (scavenger of O(2)(•-)), and SB203580 (inhibitor of p38) attenuated upregulation of p53 expression, suggesting that p53 might be partially regulated by reactive oxygen species-p38 pathway., As shown in Fig. 5a, BDE47, as well as 3-OH-BDE47, signi…	info:pmid/12468545#abs:9, info:pmid/21212516#abs:4, info:pmid/23762486#cont:294, info:pmid/22487794#body:90, info:pmid/23579096#body:73, info:pmid/17977949#body:76, info:pmid/22381695#body:155, info:pmid/16357363#body:239, info:pmid/23063463#body:40, info:doi/10.1016/j.bbrc.2012.03.120#body:90	2	10		intrcatome
NOS2 ---| cell proliferation	Pulmonary artery, Coronary artery	Regulation	However, iNOS activity in rat cells suppressed their proliferation., And iNOS transgenosis significantly inhibited proliferation of vascular smooth muscle cell., Overexpression of Ezrin and iNOS may promote proliferation and malignant transformation of salivary gland pleomorphic adenoma., Both iNOS inhibitors increased the number and proliferation of T cells but not of B cells., The underlying me…	info:pmid/10385598#abs:8, info:pmid/21158045#abs:9, info:pmid/19799816#abs:7, info:pmid/17785863#abs:7, info:pmid/12899770#abs:1, info:pmid/22613330#abs:11, info:pmid/18070432#abs:5, info:pmid/18008356#abs:2, info:pmid/21083499#abs:3, info:pmid/17384145#abs:3	2	10		Mechanism of Cetuximab Resistance in Colorectal Cancer, Nuclear EGFR, Neighbors of cell proliferation, intrcatome
TXNRD1 --+> cell proliferation	Brain {Organ urn:agi-ncimorgan:C1269537}, Fetus {Organ urn:agi-ncimorgan:C1305737}, Synovial Membrane {Organ urn:agi-ncimorgan:C0039099}	Regulation	Chemical inhibition of thioredoxin reductase 1 with IV-2 also completely inhibited cellular proliferation at concentrations between 10 and 25 micromol/L, resulting in a G1 phase cell cycle arrest consistent with the results from cells expressing the pCXN2-myc-mTR gene., TXNRD1 is involved in nucleotide metabolism, replication and proliferation ( )., In this context it is interesting that also Trx…	info:pmid/15374989#abs:8, info:pmid/20083162#body:183, info:pmid/19289149#body:317, info:pmid/19433132#body:146, info:pmid/16298692#body:13, info:pmid/21838923#cont:944, info:pmid/18267104#body:101, info:pmid/20864247#body:122, info:pmid/18187038#body:85	2	9		Neighbors of cell proliferation, grp 2-3, intrcatome
IQGAP1 ---| cell differentiation		Regulation	IQGAP1 expression by podocytes increased during their in vitro differentiation., Here, we demonstrate that IQ motif containing GTPase activating protein 1 (IQGAP1) binds to TGF-ß receptor II (TßRII) and suppresses TßRII-mediated signaling in pericytes to prevent myofibroblastic differentiation in the tumor microenvironment., These observations suggest that the absence of IQGAP1 delays differentia…	info:pmid/22662192#abs:7, info:pmid/23454766#abs:3, info:pmid/17460084#body:188, info:pmid/22483753#body:4, info:pmid/23639840#body:88, info:pmid/24209905#cont:1017, info:pmid/22328503#cont:248, info:pmid/9182573#body:308, info:doi/10.1016/j.bbrc.2012.03.112#body:4	2	9		Neighbors of cell differentiation, 4, anova 2, intrcatome
STIP1 ---> apoptosis	Retina {Organ urn:agi-ncimorgan:C1962966}, Ovary {Organ urn:agi-ncimorgan:CL384202}	Regulation	We therefore hypothesized that Hop may have an anti-apoptotic function that is abolished upon cleavage, lowering the threshold for GzmB-induced apoptosis., In addition, in vivo experiments using STIP1 small interfering RNA clearly showed a strong inhibition of tumor growth and a modulation of expression of prosurvival and apoptotic genes, further suggesting that STIP1 silencing can prevent cell p…	info:pmid/17005566#abs:7, info:pmid/24488757#abs:8, info:pmid/16095574#body:154, info:pmid/21850170#cont:42, info:pmid/20724128#body:153, info:pmid/15670743#body:87, info:pmid/12829011#body:33, info:doi/10.1016/j.ygyno.2013.04.371#body:8	2	8		Neighbors of apoptosis, New Combined Pathway cluster 1 and 2 (48h) 1hit vs 3hits, 5 sous exp jaune B, 527 3, intrcatome
FKBP5 ---> cell proliferation	Colon {Organ urn:agi-ncimorgan:C1281569}, Colorectal Region {Organ urn:agi-ncimorgan:C1711309}	Regulation	We also show that FKBP51 suppresses the proliferation of colorectal adenocarcinoma, possibly due to the suppression of functions of the glucocorticoid receptors., Our findings show that FKBP51 and Cyp40 are positive regulators of androgen receptor that can be selectively targeted by cyclosporine A and FK506 to achieve inhibition of androgen-induced cell proliferation., (A) Transfecting CEM/C1 cel…	info:pmid/18443959#abs:3, info:pmid/20023700#abs:8, info:pmid/24030073#cont:667, info:pmid/22087835#cont:122, info:pmid/21889356#body:89, info:pmid/22681779#cont:30, info:pmid/16631145#body:67, info:pmid/20394856#body:70	2	8		Neighbors of cell proliferation, New Combined Pathway 3hits 48 vs 7days clus2, New Combined Pathway 3hits 48 vs 7days cluster 1, New Combined Pathway Hippo-contra 3_hit_48h vs Sham down, New Combined Pathway Hippo-contra 3_hit_1w vs Sham/Hippo-contra 3_hit_1w vs Sham down, intrcatome
CAT ---> cell cycle	Aorta {Organ urn:agi-ncimorgan:C1278934}	Regulation	However, catalase changed the cell cycle distributions of pyrogallol-treated cells to those of pyrogallol-untreated cells., Furthermore NAC (0.5-10 mm) and catalase (250-1000 U/ml) obviously attenuated the Urethane dimethacrylate-induced toxicity by reducing reactive oxygen species generation and cell cycle disturbance, and the effects were dose-related., Apart from the apoptotic pathway, G2/M ce…	info:pmid/17382355#abs:11, info:pmid/20579731#abs:11, info:pmid/12899928#body:67, info:pmid/21411221#body:151, info:pmid/18652887#body:120, info:pmid/22846600#body:108, info:pmid/19341793#body:203, info:pmid/22970236#cont:268	2	8		Neighbors of cell cycle, 17 common elements in "L5_Injury" and "C3_Injury":, New Combined Pathway, intrcatome
TP53 ---> HSPA1A		PromoterBinding	Wild-type p53 has been reported to repress HSP70 gene expression., Thus, the repression of the hsp70 promoter by p53 may be mediated by direct protein-protein interaction with CCAAT binding factor., The expression of actin, tubulin, and HSP70 genes was elevated at the non-permissive temperature for p53 function., Our data suggest that re-activation of p53 by MDM2-inhibition modulates Hsp70 membra…	info:pmid/10385551#abs:3, info:pmid/8418500#abs:6, info:pmid/9285562#abs:5, info:pmid/22933182#abs:8, info:pmid/7718482#abs:5, info:pmid/10678350#abs:4, info:pmid/17251428#body:342, info:pmid/10463776#body:66	2	8		intrcatome
GRB10 --+> cell proliferation	Endometrium {Organ urn:agi-ncimorgan:C1550633}, Fetus {Organ urn:agi-ncimorgan:C1305737}	Regulation	Proliferation was severely reduced by Gab1 gene disruption whereas an elevated Gab1 gene dose proportionally stimulated Grb10-potentiated cell proliferation., Expression of Grb10 furthermore resulted in an increased proliferation and survival of Ba/F3-FLT3-ITD cells as well as increased colony formation in semisolid culture., Various isoforms of Grb10 have been shown to regulate cell proliferatio…	info:pmid/18985678#abs:10, info:pmid/23246379#abs:11, info:pmid/11607834#abs:8, info:pmid/14766359#abs:6, info:pmid/10713090#body:308, info:pmid/24149516#cont:585, info:pmid/11207209#body:261, info:pmid/9651371#body:47	2	8		intrcatome
TXNRD1 ---> TP53	Liver {Organ urn:agi-ncimorgan:CL384198}	Regulation	It has also been shown that TrxR1 inhibition can influence p53 protein conformation and function.47, Prostaglandins have been shown to covalently modify and inhibit the function of TrxR1 leading to the repression of p53 and hypoxia-inducible factor (9)., It has been shown that depleting thioredoxin reductase 1 increases the DNA-binding capacity of p53 by sequestering oxidized thioredoxin in the c…	info:pmid/24157875#cont:440, info:pmid/15199063#body:64, info:pmid/22841759#body:57, info:pmid/19766715#body:159, info:pmid/18382651#body:130, info:pmid/19272412#body:13, info:pmid/15471857#body:285, info:pmid/19820694#body:120	2	8		intrcatome
NOS2 --+> apoptosis	Central Nervous System, Intestines, Spleen	Regulation	Furthermore, lipopolysaccharide-induced early apoptosis was only moderately reduced in the presence of an inhibitor of iNOS or when using macrophages from iNOS -/-mice., Similarly, expression of the inducible nitric oxide synthase in response to lipopolysaccharide and interferon-gamma also caused apoptosis in RAW macrophages and neo controls within 24 h., INOS is not only required for apoptosis o…	info:pmid/10845916#abs:4, info:pmid/8702745#abs:7, info:pmid/15710464#abs:5, info:pmid/11567042#abs:9, info:pmid/11122252#abs:9, info:pmid/19901657#abs:13, info:pmid/19535454#abs:10, info:pmid/18079278#title:1	2	8		Mechanism of Cetuximab Resistance in Colorectal Cancer, Nuclear EGFR, Neighbors of apoptosis, excl 15, intrcatome
TES ---> apoptosis	Breast {Organ urn:agi-ncimorgan:C0006141}, Ground substance {Organ urn:agi-ncimorgan:C1383501}, Bone Marrow {Organ urn:agi-ncimorgan:C0005953}	Regulation	In contrast, inhibin (activin A), testin and epiregulin may inhibit cell proliferation and induce apoptosis ., Adenoviral transduction of TESTIN gene into breast and uterine cancer cell lines promotes apoptosis and tumor reduction in vivo., Moreover, restoration of TES expression in breast cancer and uterine sarcoma cell lines inhibited their growth by induction of apoptosis (34)., Drusco, A.,. e…	info:pmid/16413676#body:46, info:pmid/15701871#title:1, info:pmid/23715752#cont:57, info:pmid/18079171#body:1685, info:pmid/21843504#body:102, info:pmid/20573277#body:231, info:pmid/23109895#cont:138	2	7		Neighbors of apoptosis, intrcatome
COMT ---> apoptosis	Ovary {Organ urn:agi-ncimorgan:CL384202}	Regulation	Finally, we show that the COMT inhibitor tolcapone induces cell death via the mechanism of apoptosis, and its cytotoxicity is dependent on dosage and correlated with COMT Val/Met genotypes in human lymphoblastoid cells., Together, these findings show that COMT in the presence of 4-OHE(2) prevents renal cell cancer cell proliferation by enhancing apoptosis and that GADD45a plays a critical role in…	info:pmid/21846718#abs:9, info:pmid/22159223#abs:10, info:pmid/20596647#abs:4, info:pmid/17230533#abs:6, info:pmid/17535988#body:220, info:pmid/21247384#cont:290, info:doi/10.1016/j.juro.2012.02.194#body:15	2	7		Neighbors of apoptosis, New Combined Pathway cluster 2 1hit 48v7, New Combined Pathway Hippo-contra 3_hit_48h vs Sham up, New Combined Pathway Hippo-contra 3_hit_1w vs Sham up, grp 3-2, intrcatome
VCL ---| cell differentiation	Fetus {Organ urn:agi-ncimorgan:C1305737}, Central Nervous System {Organ urn:agi-ncimorgan:C0927232}	Regulation	Our data indicate that increased expression of vinculin is a component of the GH-induced portion of the adipose differentiation program., Thus, vinculin and talin, in association with the membrane components of adherens junctions, may actively participate both in the control of cellular interactions during early embryonic development and in cell differentiation., Gene trapping or knockdown of vin…	info:pmid/1905230#abs:12, info:pmid/2112421#abs:10, info:pmid/22416133#abs:8, info:pmid/19156760#abs:5, info:pmid/23800719#body:160, info:pmid/21079765#cont:405, info:pmid/10029173#body:129	2	7		Neighbors of cell differentiation, intrcatome
RAN ---> cell cycle	Nervous system {Organ urn:agi-ncimorgan:C0027763}	Regulation	Ran GTPase has multiple functions during the cell division cycle, including nucleocytoplasmic transport, mitotic spindle assembly and nuclear envelope formation., The GTPase Ran regulates multiple cellular functions throughout the cell cycle, including nucleocytoplasmic transport, nuclear membrane assembly, and spindle assembly., Expression of a Ran/TC4 mutant protein deficient in GTP hydrolysis …	info:pmid/19765287#abs:1, info:pmid/12121620#abs:1, info:pmid/8196659#abs:4, info:pmid/8026746#abs:3, info:pmid/23290424#body:191, info:pmid/20436954#cont:237, info:pmid/15572412#body:45	2	7		Neighbors of cell cycle, intrcatome
TP53 ---| NOS2	Liver {Organ urn:agi-ncimorgan:CL384198}, Cardiovascular system {Organ urn:agi-ncimorgan:C1269562}, Brain {Organ urn:agi-ncimorgan:C1269537}	PromoterBinding	We have shown previously that nitric oxide-induced p53 protein accumulation down-regulates basal and cytokine-modulated inducible nitric oxide synthase (NOS2) expression in human cells in vitro., In addition, expression of wild-type p53 in a variety of human tumor cell lines, as well as murine fibroblasts, results in down-regulation of NOS2 expression through inhibition of the NOS2 promoter., The…	info:pmid/9671763#abs:3, info:pmid/8637893#abs:4, info:pmid/9721329#abs:3, info:pmid/22946055#cont:482, info:pmid/9380023#body:141, info:pmid/22229939#cont:213, info:pmid/23289390#cont:188	2	7		intrcatome
TP53 ---> EPCAM	Breast {Organ urn:agi-ncimorgan:C0006141}	PromoterBinding	The loss of p53 was shown to induce loss of DNA methylation in the TROP1 gene, a human cancer-expressed locus that undergoes amplification when hypomethylated., We show by chromatin immunoprecipitation assays that p53 interacts with a candidate p53 binding site within the EpCAM gene. p53-mediated transcriptional repression of EpCAM was confirmed in gain-of-function and loss-of-function experiment…	info:pmid/12642870#abs:3, info:pmid/19141643#abs:4, info:pmid/21733992#cont:222, info:pmid/20727991#body:38, info:pmid/21799003#cont:285, info:pmid/22391566#cont:521, info:pmid/23758908#cont:335	2	7		intrcatome
S100A11 --+> apoptosis	myometrium {Organ urn:agi-ncimorgan:C1281171}	Regulation	Beside decreased p21 protein, down-regulation of S100A11 triggered the induction of apoptosis in HaCaT cells., These findings suggest that S100A11 has an anti-apoptotic function and is related to the process of growth of human uterine leiomyoma., Additionally, S100A11 down-regulated HaCaT cells showed a restricted proliferation capacity and an increase of the apoptotic cell fraction., Introductio…	info:pmid/23745637#abs:12, info:pmid/15322223#abs:7, info:pmid/18463164#abs:9, info:pmid/15241500#title:1, info:pmid/17624315#body:12, info:pmid/23928665#cont:233	2	6		Neighbors of apoptosis, intrcatome
GSN ---> cell proliferation	Blood Vessels {Organ urn:agi-ncimorgan:C0005847}, Lymph Nodes {Organ urn:agi-ncimorgan:C0154054}	Regulation	These results provide strong evidence that gelsolin plays an important role in cellular proliferation and migration in cervical cancer and suggest that gelsolin is a promising marker for cervical cancer screening and prognosis., Here, we show that actin-depolymerizing factor is upregulated in the giant feeding cells of Arabidopsis thaliana that develop upon nematode infection and that knockdown o…	info:pmid/21035170#abs:13, info:pmid/19794115#abs:2, info:pmid/16753328#body:126, info:pmid/23031678#body:114, info:pmid/15922735#body:193, info:pmid/21741201#body:142	2	6		Neighbors of cell proliferation, global interaction, cleaned 'global interaction ', original 'global interaction', genaral, intrcatome
S100A11 ---> cell proliferation	Epidermis {Organ urn:agi-ncimorgan:C0014520}	Regulation	Impeded nuclear translocation of S100A11 inhibits cell proliferation, Conversely, S100A11 and human glycated albumin induced decreased bovine smooth muscle cell p-AMPK levels, and stimulated proliferation and migration that both were suppressed by pharmacologic AMPK activation ( )., The subunits of ferritin ( ferritin heavy chain 1 and ferritin light subunit), as well as S100A11, which are involv…	info:pmid/21167017#cont:165, info:pmid/22552116#body:57, info:pmid/18276170#body:173, info:doi/10.1016/S1570-9639(02)00448-X#body:10, info:doi/10.1016/j.oraloncology.2011.10.001#body:61, info:doi/10.1016/j.atherosclerosis.2012.04.001#body:57	2	6		Neighbors of cell proliferation, intrcatome
ANXA11 ---> cell proliferation	Arteries {Organ urn:agi-ncimorgan:C0003842}	Regulation	Annexin A11 has complex and essential functions in several biological pathways, including apoptosis and proliferation., Collectively, annexin A11 is directly involved in cell proliferation and cisplatin resistance of ovarian cancer., Annexin XI is involved in several biological pathways, particularly apoptosis and cell proliferation., Thus it is possible that the annexin XI-calcyclin complex may …	info:pmid/19165924#abs:8, info:pmid/19484149#abs:11, info:pmid/21527362#abs:8, info:pmid/10037139#body:14, info:pmid/19932381#body:32, info:pmid/9497364#body:43	2	6		Neighbors of cell proliferation, New Combined Pathway Hippo-contra 3_hit_48h vs Sham up, 4, anova 3, intrcatome
VCL ---> cell proliferation	Colon {Organ urn:agi-ncimorgan:C1281569}, Skeletal system {Organ urn:agi-ncimorgan:C1283922}, Pancreas {Organ urn:agi-ncimorgan:C1278931}	Regulation	Our data suggest that vinculin is a major driving gene of the 10q22 amplification in prostate cancer and that vinculin overexpression might contribute to prostate cancer progression by enhancing tumour cell proliferation., Thirteen proteins from several pathways (nucleoside diphosphate kinase A, stathmin, valosin-containing protein, annexin A1, dihydropyrimidinase-related protein-3, DJ-1 protein,…	info:pmid/21294127#abs:12, info:pmid/19156760#abs:5, info:pmid/23131534#body:247, info:pmid/23454583#body:189, info:pmid/20483354#body:170, info:pmid/22940724#cont:150	2	6		Neighbors of cell proliferation, global interaction, cleaned 'global interaction ', original 'global interaction', 1 surr 1, 2 sous 2, clust 1 3, clust 1 4, 527 1, grp 2-3 <more data available...>
FKBP5 --+> Prostate Cancer	Prostate {Organ urn:agi-ncimorgan:C1278980}	Regulation	Taken together these results confirm FKBP51 as an androgen induced gene, demonstrate a physical interaction between FKBP51 and androgen receptor and suggest that FKBP51 over expression increases androgen receptor transcriptional activity in prostate cancer., Thus, the case is being made that targeting FKBP51 expression or activity may be an effective way to treat prostate cancers., ... FKBP51 in …	info:pmid/15821585#abs:9, info:pmid/21565552#body:54, info:pmid/15131019#body:331, info:pmid/21119664#body:102, info:pmid/24154878#cont:26, info:pmid/17142810#body:254	2	6		Neighbors of Prostate Cancer, intrcatome
PPP2R1A ---> apoptosis	Kidney {Organ urn:agi-ncimorgan:C1278978}	Regulation	Overexpression of PP2A-Aalpha in D816V c-KIT cells induced apoptosis and inhibited proliferation., Protein phosphatase (PP) 2A (PP2A), a major serine/threonine phosphatase highly active in the brain, is known to regulate programmed cell death by different mechanisms including downregulation of Ca++/calmodulin-dependent kinase IV (CaMK IV). CONTEXT{8801429}, As expected, near complete suppression …	info:pmid/20551067#abs:5, info:pmid/15262326#abs:1, info:pmid/18588945#body:177, info:pmid/17374643#body:241, info:pmid/17540176#body:155, info:pmid/18804122#body:36	2	6		Neighbors of apoptosis, grp 1-3, intrcatome
ANXA11 ---> apoptosis	Arteries {Organ urn:agi-ncimorgan:C0003842}	Regulation	Annexin A11 has complex and essential functions in several biological pathways, including apoptosis and proliferation., Annexin XI is involved in several biological pathways, particularly apoptosis and cell proliferation., Annexin A11 has regulatory functions in calcium signaling, cell division, vesicle trafficking, and apoptosis., Fluorescence-activated cell sorting To determine the level of apo…	info:pmid/19165924#abs:8, info:pmid/21527362#abs:8, info:pmid/21208877#cont:116, info:pmid/15197175#body:258, info:pmid/19932381#body:32, info:pmid/23526832#cont:115	2	6		Neighbors of apoptosis, New Combined Pathway Hippo-contra 3_hit_48h vs Sham up, anova 3, intrcatome
RAN ---| apoptosis	Colon {Organ urn:agi-ncimorgan:C1281569}, Head and neck {Organ urn:agi-ncimorgan:C0460004}	Regulation	Moreover, in vivo delivery of PSMA7 small interfering RNA and RAN small interfering RNA markedly induced apoptosis in HT-29 xenograft tumors in mice., Systemic delivery of transferrin-conjugated OEI-HD/RAN siRNA formulations (three intravenous applications at 3 days interval) resulted in >80% reduced Ran protein expression, apoptosis, and a reduced tumor growth in Neuro2A tumors of treated mice.,…	info:pmid/20360909#abs:6, info:pmid/18637733#abs:4, info:pmid/19011643#body:94, info:pmid/21173221#cont:474, info:pmid/19818597#body:168, info:pmid/24067364#cont:213	2	6		Neighbors of apoptosis, New Combined Pathway cluster 2 1hit 48v7, cluster 1 and 2 (1week) 1hit vs 3hits, intrcatome
FDPS ---> cell proliferation	Bone and Bones {Organ urn:agi-ncimorgan:C0262950}, Prostate {Organ urn:agi-ncimorgan:C1278980}	Regulation	We show that the SREBP-2- and NF-Y-mediated regulation of FDPS gene transcription modulates cell proliferation., Overexpression of Farnesyl pyrophosphate synthase inhibits fibroblast growth factor-2-induced cell proliferation, accompanied by a failure of the fibroblast growth factor-2-mediated induction of cyclins D1 and E., Farnesyl diphosphate synthase activity affects ergosterol level and prol…	info:pmid/20450493#abs:6, info:pmid/12020352#abs:5, info:pmid/14984745#title:1, info:pmid/23225439#cont:125, info:pmid/11566436#body:88, info:pmid/21876554#cont:53	2	6		Neighbors of cell proliferation, New Combined Pathway Hippo-contra 3_hit_48h vs Sham up, New Combined Pathway Hippo-contra 3_hit_1w vs Sham up, intrcatome
VCL ---| apoptosis		Regulation	Thirteen proteins from several pathways (nucleoside diphosphate kinase A, stathmin, valosin-containing protein, annexin A1, dihydropyrimidinase-related protein-3, DJ-1 protein, glutathione S-transferase P, lamin A/C, fascin, cofilin, vimentin, vinculin, and moesin) were differentially expressed and most have been shown to play a role in differentiation, migration, invasion, proliferation, apoptos…	info:pmid/19156760#abs:5, info:pmid/15138291#body:90, info:pmid/24413171#cont:307, info:pmid/20663867#cont:330, info:pmid/18650496#body:220, info:pmid/20470912#body:137	2	6		Neighbors of apoptosis, global interaction, cleaned 'global interaction ', original 'global interaction', New Combined Pathway cluster 2 1hit 48v7, cluster 1 and 2 (1week) 1hit vs 3hits, New Combined Pathway (3hits) sham vs 48h, New Combined Pathway (48h) 1hit vs 3hits, 1 surr 2, 2 sous 2 <more data available...>
EPCAM ---> cell cycle	Kidney {Organ urn:agi-ncimorgan:C1278978}	Regulation	Here, we show that EpCAM has a direct impact on cell cycle and proliferation, and the ability to rapidly upregulate the proto-oncogene c-myc and cyclin A/E., [8] reported that overexpres-sion of EpCAM up-regulated c-myc and cyclin A, accelerated cell cycle and promoted cell proliferation., In carcinoma cells, CD326/EpCAM affects upregulation of the proto-oncogene c-myc and cyclin A/E and thereby …	info:pmid/15195135#abs:6, info:pmid/22322561#cont:29, info:pmid/19383417#body:100, info:pmid/22391566#cont:516, info:pmid/22993038#cont:290, info:embase/2010445069#cont:396	2	6		intrcatome
VIM ---> TP53	Blood Vessels {Organ urn:agi-ncimorgan:C0005847}, Synovial Membrane {Organ urn:agi-ncimorgan:C0039099}	DirectRegulation	It included broad-spectrum antibodies to cytokeratins (CKAE1/AE3, CKMNF116), vimentin, epithelial membrane antigen , mesothelial cells (HBME1, CK5/6, calretinin), adenocarcinoma cells (BerEp4, B72.3, CEA, TTF1), antibodies enabling the assessment of proliferation (Mib1) and cell-cycle regulating proteins (p53)., Immunohistochemical staining of sections from 12 cases of paratesticular adenomatoid …	info:pmid/17541913#abs:7, info:pmid/10672054#abs:2, info:pmid/19341485#body:251, info:pmid/16127151#body:160, info:pmid/23404342#cont:147, info:pmid/22595945#cont:311	2	6		intrcatome
TP53 ---> LMNA		DirectRegulation	Activation of p53 leads to a dramatic increase in levels of caspase-6 mRNA, caspase-6 activity and cleavage of lamin A., The proteins fall into different functional categories, such as mRNA processing, translation, redox regulation, and apoptosis, consistent with the idea that p53 regulates multiple cellular pathways. p53-dependent regulation of five of the up-regulated proteins, eIF5A, hnRNP C1/…	info:pmid/24070868#abs:5, info:pmid/17372198#abs:6, info:pmid/11742986#body:93, info:pmid/9890562#body:129, info:pmid/16344005#body:38, info:pmid/21613826#cont:92	2	6		intrcatome
TXNRD1 ---> cell differentiation	Prostate {Organ urn:agi-ncimorgan:C1278980}, Mesoderm {Organ urn:agi-ncimorgan:C0025485}	Regulation	The human selenoenzyme TrxR1 is part of a major biological anti-oxidative defence system and is also an important factor for cell growth and differentiation., In addition, TrxR1 and TrxR2 overexpression in these cells affected the cellular differentiation as illustrated by novel expression of gene products regarded as epithelial markers., Overexpression of enzymatically active human TrxR1 and Trx…	info:pmid/18405881#body:106, info:pmid/15471857#body:81, info:pmid/16298692#body:13, info:pmid/17697936#body:77, info:pmid/15199063#body:76	2	5		Neighbors of cell differentiation, intrcatome
SPTAN1 ---> apoptosis	Intestines {Organ urn:agi-ncimorgan:C0021853}, Lacrimal gland {Organ urn:agi-ncimorgan:C0022907}, Nerve {Organ urn:agi-ncimorgan:C1280541}	Regulation	Moreover, we found that alpha-fodrin autoantigen induced Th1 immune responses and accelerated disturbance of Fas-mediated T cell apoptosis in aged Sjogren's syndrome model mice., Apoptosis in HepG2 cells mediated by immature plums was associated with "death receptor signaling." Immature plum extracts significantly increased the activation of caspase-8, -10, and -3 and expression of the caspase-3 …	info:pmid/15593201#abs:10, info:pmid/19627199#abs:4, info:pmid/12127692#body:105, info:pmid/16309672#body:101, info:pmid/19798107#body:51	2	5		Neighbors of apoptosis, 4, grp 1-3, intrcatome
FKBP4 ---> cell differentiation		Regulation	Phenotypic characterization of 52KO mice reveals that FKBP52 is critical for proper development and differentiation of some male reproductive organs, and ..., These results suggest that FKBP52 can prevent the differentiation process in PC12 cells by acting as a blocker of tubulin polymerization., While the overexpression of FKBP52 induces fast differentiation of N2a neuroblastoma cells and neurit…	info:pmid/15831525#body:67, info:pmid/17435176#body:237, info:pmid/21864675#body:333, info:pmid/17045295#body:48, info:pmid/19112104#body:182	2	5		Neighbors of cell differentiation, New Combined Pathway 3hits 48 vs 7days clus2, New Combined Pathway 3hits 48 vs 7days cluster 1, intrcatome
GRB10 ---> cell differentiation	Fetus {Organ urn:agi-ncimorgan:C1305737}	Regulation	Here we show that imprinted Maternally expressed gene1 (Meg1) in maize is both necessary and sufficient for the establishment and differentiation of the endosperm nutrient transfer cells located at the mother:seed interface., Therefore, while IRS1 may play a role, it is unlikely that Grb10 is involved in the negative regulation of adipogenic differentiation by mTOR., Maternally expressed gene1 is…	info:pmid/22245001#abs:3, info:pmid/23740969#cont:169, info:pmid/23000433#body:39, info:pmid/22995735#body:156, info:doi/10.1016/j.cub.2011.11.059#body:13	2	5		intrcatome
ENO1 ---> cell differentiation	Intestines {Organ urn:agi-ncimorgan:C0021853}, Eye {Organ urn:agi-ncimorgan:C1550636}	Regulation	We suggest that alpha-enolase may play a significant role in the differentiation of lymphoma in man., Enolase 1 and calreticulin regulate the differentiation and function of mouse mast cells., In addition to this role in the glycolytic pathway, ENO1 is also reactive to hypoxic stress (38) and acts as a Myc-binding protein to regulate cell growth and differentiation (39)., Moreover, some investiga…	info:pmid/7787969#abs:9, info:pmid/21803152#title:1, info:pmid/21795435#cont:304, info:pmid/24116183#cont:894, info:pmid/17289554#body:30	2	5		Neighbors of cell differentiation, New Combined Pathway 3hits 48 vs 7days clus2, New Combined Pathway 3hits 48 vs 7days cluster 1, intrcatome
S100A11 ---> cell differentiation		Regulation	S100A11 is involved in a variety of intracellular activities such as growth regulation and differentiation., Exogenous S100A11 stimulates chondrocyte hypertrophic differentiation., In the nucleus, S100A11 suppresses the growth of keratinocytes through p21(CIP1/WAF1) activation and induces cell differentiation., Of these, S100A11 belongs to the S100 protein family and is involved in regulation of …	info:pmid/18463164#abs:1, info:pmid/18523305#abs:4, info:pmid/18618420#abs:5, info:pmid/24056206#body:233, info:doi/10.1016/j.bbadis.2012.01.006#body:103	2	5		Neighbors of cell differentiation, intrcatome
NQO1 --+> cell proliferation		Regulation	Thus, deletion of NQO1 might suppress the proliferation induced by TNF., These results strongly suggest that NQO1 induces the proliferation of melanoma cells., Inhibition of NQO1 using siRNA or dicoumarol abrogated the ß-lapachone-induced inhibition of cell proliferation and DNA synthesis (Figure 6A)., Furthermore, overexpression of NQO1 significantly increased cell proliferation and decreased ap…	info:pmid/16682409#body:270, info:pmid/20226854#body:85, info:pmid/19229058#body:184, info:pmid/24300172#body:197, info:pmid/16905546#body:321	2	5		Neighbors of cell proliferation, intrcatome
PSAT1 --+> cell proliferation	Bone and Bones {Organ urn:agi-ncimorgan:C0262950}	Regulation	Consistently, we observed that the proliferation of MDA-MB-231(SA) cells in serine-free conditions was dependent on PSAT1 expression., Importantly, the loss of either PHGDH or PSAT1 completely abolished the proliferation of PKC?-deficient cells in the absence of glucose ( H and 3I)., PSAT1 plays an important role in the G2/M phase to modify the cell cycle and stimulate cell proliferation ., In su…	info:pmid/20352489#abs:6, info:pmid/23374352#body:84, info:pmid/24279306#cont:237, info:pmid/18221502#body:322, info:pmid/22509023#cont:107	2	5		Neighbors of cell proliferation, 5 sous exp jaune B, intrcatome
PSMB8 --+> cell differentiation	Skin {Organ urn:agi-ncimorgan:C0684084}	Regulation	Additionally, LMP7 inhibition led to reduced STAT1 phosphorylation and Th1 differentiation., On the other hand, downregulation of ß5i inhibited the differentiation of murine and human adipocytes in vitro., We demonstrated herein that PSMB8 is involved in the differentiation of preadipocytes to adipocytes, which might contribute to lipodystrophy in Japanese autoinflammatory syndrome with lipodystr…	info:pmid/22984077#abs:8, info:pmid/23563787#cont:208, info:pmid/21881205#cont:312, info:pmid/24286712#body:64, info:pmid/22441638#cont:229	2	5		Neighbors of cell differentiation, 5, intrcatome
RANBP1 ---| apoptosis	Retina {Organ urn:agi-ncimorgan:C1962966}	Regulation	We report that RanBP1 downregulation by RNA interference activates apoptosis in several transformed cell lines regardless of their p53 status, but not in the caspase-3-defective MCF-7 breast cancer cell line., The indication of a functional role of RanBP1 in cancerous cells has led to a therapeutic method that downregulates RanBP1, leading to induce apoptosis within cells., Expression of exogenou…	info:pmid/19270727#abs:6, info:pmid/21902650#cont:228, info:pmid/23108393#cont:199, info:pmid/21998203#cont:229, info:pmid/19696782#body:162	2	5		Neighbors of apoptosis, New Combined Pathway (3hits) sham vs 1week, intrcatome
RANBP1 ---> cell cycle	Retina {Organ urn:agi-ncimorgan:C1962966}, Cerebral cortex {Organ urn:agi-ncimorgan:C0007776}	Regulation	We report here that forced expression of the RanBP1 gene disrupts the orderly execution of the cell division cycle at several stages, causing inhibition of DNA replication, defective mitotic exit and failure of chromatin decondensation during the telophase-to-interphase transition in cells that achieve nuclear duplication and chromosome segregation., It is known that knockdown of RanBP1 can have …	info:pmid/9410874#abs:3, info:pmid/21998203#cont:229, info:pmid/20658144#cont:301, info:pmid/19805316#body:84, info:pmid/12840069#body:330	2	5		Neighbors of cell cycle, New Combined Pathway, intrcatome
SPTAN1 --+> apoptosis		Regulation	Moreover, we found that alpha-fodrin autoantigen induced Th1 immune responses and accelerated disturbance of Fas-mediated T cell apoptosis in aged Sjogren's syndrome model mice., Apoptosis in HepG2 cells mediated by immature plums was associated with "death receptor signaling." Immature plum extracts significantly increased the activation of caspase-8, -10, and -3 and expression of the caspase-3 …	info:pmid/15593201#abs:10, info:pmid/19627199#abs:4, info:pmid/17635674#body:288, info:pmid/8940132#body:109, info:pmid/11058563#body:253	2	5		Apoptosis, Neighbors of apoptosis, 4, grp 1-3, intrcatome
SND1 --+> cell proliferation	Intestines {Organ urn:agi-ncimorgan:C0021853}	Regulation	Inhibition of enzymatic activity of SND1 significantly inhibited proliferation of human hepatocellular carcinoma cells., Therefore, we concluded that SND1 could affect SMMC-7721 cells proliferation by regulating IGFBP3 expression and insulin-like growth factor signaling pathway., This suggests that up-regulation of SND1 may induce loss of contact inhibition and thereby promotes cell proliferation…	info:pmid/21520169#abs:8, info:pmid/23878061#abs:11, info:pmid/20883704#body:23, info:pmid/10561494#body:83	2	4		Neighbors of cell proliferation, common drg 52 drg 51, bluec 1, 527 1, grp 3-2, intrcatome
TP53 ---> NQO1		PromoterBinding	Chromatin immunoprecipitation analysis revealed that p53 interacted antioxidant responsive elements -containing promoter of NQO1., Our sequence analysis of the NQO1 promoter has revealed a putative p53-binding element., Sequence analysis of the NQO1 promoter revealed a putative p53-binding element; however, NQO1 expression was not affected by p53 (unpublished data)., As shown in E, p53 binds to a…	info:pmid/22154326#abs:8, info:pmid/11158615#body:186, info:pmid/15047108#body:127, info:doi/10.1016/j.metabol.2011.09.005#body:115	2	4		intrcatome
NQO1 ---> cell differentiation		Regulation	These studies together suggest that NQO1 through stabilization of factors regulates biological processes, leading to cell growth and differentiation., Furthermore, it was found that endothelin 1 (EDN1), some complement components, NADPH oxidase 4 (NOX4) and NAD(P)H dehydrogenase, quinone 1 (NQO1) might be involved in myofibroblast differentiation., sulforaphane treatments established that the int…	info:pmid/22249251#cont:47, info:pmid/16906334#abs:16, info:pmid/22683604#body:147, info:doi/10.1016/j.ijcard.2009.09.248#body:10	2	4		Neighbors of cell differentiation, intrcatome
MAP4 ---> cell cycle		Regulation	This approach relies on the finding that overexpression of MAP4 alone stabilizes microtubules during all phases of the cell cycle in human leukemia cells, and causes a potent mitotic block and a dramatic, previously unobserved, phenotype characterized by large monoastral spindles., microtubule-regulatory proteins such as MAP4, MCAK, TOG, survivin and stathmin [52–55] can stabilize or destabilize …	info:pmid/12890753#abs:3, info:pmid/22027536#cont:224, info:pmid/18538179#body:9, info:pmid/16093351#body:430	2	4		Neighbors of cell cycle, grp 3-3, intrcatome
STIP1 ---> cell differentiation	Hippocampus {Organ urn:agi-ncimorgan:C0019564}	Regulation	In summary, we show that STI1 interaction with PrPC can modulate Ca2+ influx via a7nAChR, thereby promoting neuronal survival and differentiation (Fig. 8)., STI1/ PrPC engagement can protect hippocampal neurons against staurosporine-mediated cell death and also increase their differentiation (4, 16, 17)., We have previously shown that STI1 is able to promote neuritogenesis and neuronal survival (…	info:pmid/20837487#cont:273, info:pmid/23729591#cont:28, info:doi/10.1016/j.neuroscience.2011.10.025#body:210, info:doi/10.1016/j.mod.2003.09.004#body:22	2	4		Neighbors of cell differentiation, 5 sous exp jaune B, intrcatome
TPD52 ---> apoptosis		Regulation	Our data indicate that PrLZ protects prostate cancer cells from apoptosis and promotes tumor progression following androgen deprivation., Here we report that human D53L1, a member of the tumor protein D52 family involved in cell proliferation and calcium signaling, up-regulates the ASK1-induced apoptosis., Altered expression of tumor protein D52 regulates apoptosis and migration of prostate cance…	info:pmid/21385902#abs:7, info:pmid/14761963#abs:5, info:pmid/18959755#title:1, info:pmid/19201387#body:17	2	4		Neighbors of apoptosis, New Combined Pathway cluster 1 and 2 (48h) 1hit vs 3hits, grp 1-3, intrcatome
TES ---| cell proliferation		Regulation	Previous studies indicate that TES and survivin can functionally interact and modulate cell death and proliferation in breast cancer cells., We revealed that ectopic TES expression significantly inhibited cell proliferation, invasive ability, and angiogenesis, whereas knockdown of TES by RNAi enhanced cell proliferation, invasive ability, and angiogenesis., In contrast, inhibin (activin A), testi…	info:pmid/23715752#abs:3, info:pmid/22957844#abs:5, info:pmid/16413676#body:46, info:pmid/20573277#body:233	2	4		Neighbors of cell proliferation, intrcatome
RPL23 ---| cell proliferation		Regulation	The data obtained in the present study suggest that, through the inhibition of the p53-MDM2 interaction, adenovirus delivery of RPL23 can inhibit the proliferation of gastric cancer cells harboring wild-type p53 in vitro and in vivo., L23 binds nucleophosmin, sequestering it in the nucleolus, thus reducing Miz1 activation and promoting cell proliferation ( )., A recent study demonstrated that ade…	info:pmid/20020415#abs:8, info:pmid/19362532#body:78, info:pmid/20500145#cont:184, info:pmid/22391559#cont:105	2	4		Neighbors of cell proliferation, New Combined Pathway Hippo-contra 3_hit_48h vs Sham up, New Combined Pathway Hippo-contra 3_hit_1w vs Sham up, intrcatome
FKBP5 ---> cell differentiation		Regulation	FKBP51 expression increases during the process of 3T3-L1 preadipocyte differentiation., On the other hand, FKBP51 overexpression decreases both the neurite length and the rate of cell differentiation, whereas its knock-down favors neurite outgrowth., FKBP51 also colocalizes with glucocorticoid receptor at the beginning of adipogenesis and reduces the transcriptional activity of glucocorticoid rec…	info:pmid/24101724#cont:72, info:pmid/21864675#body:334, info:pmid/23288357#cont:15, info:pmid/23263277#cont:151	2	4		Neighbors of cell differentiation, New Combined Pathway 3hits 48 vs 7days clus2, New Combined Pathway 3hits 48 vs 7days cluster 1, New Combined Pathway Hippo-contra 3_hit_48h vs Sham down, New Combined Pathway Hippo-contra 3_hit_1w vs Sham/Hippo-contra 3_hit_1w vs Sham down, intrcatome
MAP4 ---| apoptosis	Foreskin {Organ urn:agi-ncimorgan:C0227952}	Regulation	Accordingly, MAP4 overexpression was shown to interfere with p53-induced apoptosis, but was reported to have no effect on cell-cycle arrest (Murphy et al., 1996)., In addition, inhibition of p53-mediated apoptosis has been demonstrated through overexpression of MAP4 that supports a potential role for p53-dependent transrepression in mediating apoptosis (9)., microtubule regulation by MAP4 appears…	info:pmid/9724637#body:272, info:pmid/11053449#body:50, info:pmid/12123579#body:2, info:pmid/17599100#body:179	2	4		Neighbors of apoptosis, New Combined Pathway cluster 2 1hit 48v7, New Combined Pathway cluster 1 and 2 (48h) 1hit vs 3hits, cluster 1 and 2 (1week) 1hit vs 3hits, New Combined Pathway (3hits) sham vs 48h, New Combined Pathway (3hits) sham vs 1week, 5 sous exp jaune B, clust 1 2, 527 3, grp 3-2 <more data available...>
CNDP2 ---> apoptosis		Regulation	The ectopic expression of CNDP2 resulted in significant inhibition of cell proliferation, induction of cell apoptosis and cell cycle arrest, and suppressed gastric tumor growth in nude mice., Although 20 and 40 ng/ml ADo-Pep1 also inhibited apoptosis significantly, it was less effective than the dose of 30 ng/ml., These results demonstrated that PEP-1-CBR1 protein protects HT-22 cells from oxidat…	info:pmid/24395568#abs:3, info:pmid/22120956#cont:174, info:pmid/24440593#body:174, info:pmid/15319422#body:144	2	4		Neighbors of apoptosis, cluster 1 and 2 (1week) 1hit vs 3hits, 1hit 1week vs sham, New Combined Pathway (3hits) sham vs 48h, 5 sous exp jaune B, 527 3, anova 3, grp 1-3, intrcatome
MYH9 ---> cell differentiation	Bone Marrow {Organ urn:agi-ncimorgan:C0005953}, Kidney {Organ urn:agi-ncimorgan:C1278978}	Regulation	Finally, we demonstrated not only RhoA activity through its effector Rho-associated coiled coil kinase II , but also Myosin IIa promotes early osteogenic differentiation, as shown by alkaline phosphatase staining., In this issue of Cell Stem Cell, Shin et al. (2014) show that myosin-II isoforms sense matrix stiffness in hematopoietic stem and progenitor cells, with polarized myosin-IIB promoting …	info:pmid/24104522#abs:9, info:pmid/24388168#abs:2, info:pmid/24468067#body:156, info:pmid/15505042#body:270	2	4		Neighbors of cell differentiation, intrcatome
TP53 ---> VIM	Mesenchyme {Organ urn:agi-ncimorgan:C0162415}	Expression	After p53 suppression in A549 or MCF-7 cells, E-cadherin protein expression and reporter activity decrease in tandem with (a) the down-regulation of claudin-3 and occludin expression, (b) increases in fibronectin and vimentin mRNA levels, and (c) the induction of Snail1 protein expression (Fig. 2, A–F; and Fig. S1)., As Fig. 2 shows, the anti-miR-145 completely counteracted the effects of wild-ty…	info:pmid/22024162#cont:38, info:pmid/23404342#cont:123, info:pmid/24168183#cont:171, info:doi/10.1016/j.jcpa.2012.11.088#body:2	2	4		intrcatome
TGM2 ---> TP53		ProtModification	Here we report that p53 is a substrate for TG2 kinase activity., Besides Retinoblastoma, p53 and histones were shown to be phosphorylated by TG2 (Mishra and Murphy 2006; Mishra et al. 2007)., In their original paper and in the follow up studies that came from the same laboratory , the authors reported that TG2 phosphorylates insulin-like growth factor-binding protein-3 , histones , p53 and retino…	info:pmid/16313886#body:16, info:pmid/20148342#cont:215, info:pmid/22015769#body:67, info:pmid/24349085#cont:43	2	4		intrcatome
EPCAM ---| TP53		Expression	Furthermore, overexpression of EpCAM or EpCAM intercellular domain significantly repressed the expression of p53 and p21 in the reprogramming mouse embryonic fibroblasts, and both EpCAM and EpCAM intercellular domain activated the promoter activity of Oct4., EpCAM was furthermore shown to repress the expression of p53 and p21 during processes of reprogramming of murine embryonic fibroblasts.12, S…	info:pmid/21799003#abs:7, info:pmid/22391566#cont:515, info:pmid/19002182#body:275, info:pmid/22989882#cont:239	2	4		intrcatome
TP53 --+> ANXA1		Expression	Here, we show the existence of a functional binding site for the tumor suppressor p53 near the proximal CCAAT box and the fact that the basal expression of annexin A1 in human colon adenocarcinoma cells is driven by p53 at the transcriptional level., Indeed, the transcription of two of these proteins (annexin A1and keratin, type I cytoskeletal 15) has been shown to be dependent on TP53 in human c…	info:pmid/18541673#abs:2, info:pmid/20739354#cont:462, info:pmid/23660133#body:34, info:pmid/22138487#body:100	2	4		intrcatome
FKBP4 ---> cell proliferation	Decidua {Organ urn:agi-ncimorgan:C0011106}	Regulation	Its expression is reduced in CCL39 mutant-transformed cells or cells able to grow in low serum-containing medium, suggesting that FKBP-59 might participate in the negative feedback control to cell proliferation., At 110 and 180 days post-conception, we identified proteins such as TCP1, FKBP4, or HSPD1 that may regulate adipocyte precursor proliferation by controlling cell-cycle progression and/or…	info:pmid/7664831#abs:8, info:pmid/21678425#abs:5, info:pmid/15528267#body:259, info:pmid/21871105#cont:155	2	4		Neighbors of cell proliferation, New Combined Pathway 3hits 48 vs 7days clus2, New Combined Pathway 3hits 48 vs 7days cluster 1, intrcatome
PCBP1 --+> cell proliferation		Regulation	This alphaCP1/2 co-depletion was also noted to inhibit cell proliferation and trigger a G(1) cell cycle arrest., This aCP1/2 co-depletion was also noted to inhibit cell proliferation and trigger a G1 cell cycle arrest., Depletion of Pcbp1 and Pcbp2 in human eryth-roleukemia cells (K562) was shown to decrease cell proliferation, leading to G1 arrest via the induction of p21WAF (51)., Such interact…	info:pmid/19211566#abs:5, info:pmid/19211565#body:27, info:pmid/23665500#cont:822, info:pmid/22351779#cont:519	2	4		Neighbors of cell proliferation, 5 sous exp jaune B, intrcatome
TPD52 ---> Prostate Cancer		Regulation	We previously found that PrLZ overexpression can enhance the survival of prostate cancer LNCaP cells in vitro., Alternative splicing may contribute to abnormally enhanced PrLZ levels in prostate cancer, and interaction with 14-3-3 proteins may be a mechanism by which PrLZ promotes cell proliferation and survival during prostate cancer development and progression., From these results, we conclude …	info:pmid/19624875#abs:2, info:pmid/19732746#abs:8, info:pmid/18959755#abs:11, info:pmid/17875733#title:1	2	4		intrcatome
GLUD1 --+> cell differentiation	Brain {Organ urn:agi-ncimorgan:C1269537}	Regulation	Induction of excitatory and inhibitory presynaptic differentiation by GluD1., In accord with this, it was reported that GluD1 also induces presynaptic differentiation ., GluD1 is developmentally expressed and has been shown to affect presynaptic differentiation and synapse formation in in vitro systems [8].	info:pmid/22138648#title:1, info:pmid/20599760#body:59, info:pmid/22412961#cont:481	2	3		Neighbors of cell differentiation, 4, intrcatome
CAT ---> Prostate Cancer		Regulation	superoxide dismutase, catalase, and glutathione peroxidase are believed to play vital roles in prostate cancer development., The antioxidant network comprises the enzymes superoxide dismutase , catalase, glutathione peroxidase , glutathione reductase (Gl-Red) and glutathione-s-transferase that play an important role in prostate cancer prevention, protecting cells from genomic damage mediated by c…	info:pmid/22248733#body:44, info:pmid/23650590#body:14, info:doi/10.1016/j.fob.2012.05.001#body:14	2	3		Neighbors of Prostate Cancer, intrcatome
PRDX5 --+> cell differentiation		Regulation	PRDX5 suppresses p53-dependent apoptosis , promotes differentiation and reduces apoptosis in mouse muscle cells ., PrxV suppressed p-53-dependent apoptosis , promoted differentiation, and reduced apoptosis in the mice muscle cells ., Mouse PrxV was shown to be able to suppress p53-dependent apoptosis of cultivated cells and human PrxV was able to promote differentiation and reduce apoptosis in th…	info:pmid/20937353#body:19, info:pmid/16781710#body:23, info:pmid/15304327#body:9	2	3		Neighbors of cell differentiation, intrcatome
TGM2 ---> cell cycle	Mesenchyme {Organ urn:agi-ncimorgan:C0162415}, Intestines {Organ urn:agi-ncimorgan:C0021853}	Regulation	The tight association of TG2 with TGFß1 in a positive feedback loop, implicates TG2 in the control of cell survival, cell cycle and cellular differentiation ., A transient overexpression of rhoA by transfection of Jurkat cells sensitized the cells further to relative cell cycle block induced by the inhibition of transglutaminase 2., Here we report that antibodies against tissue transglutaminase a…	info:pmid/19195940#body:55, info:pmid/19331812#body:81, info:pmid/17408665#body:144	2	3		Neighbors of cell cycle, New Combined Pathway, intrcatome
UBE2V1 ---> cell differentiation		Regulation	UEV-1 is required for motoneuron synaptic bouton differentiation., On the other hand, CROC1 was first isolated through its transactivation of the c- fos promoter ( ), and may also play a role in mammalian cell differentiation and proliferation ( )., UEV1 ( CROC1) was first isolated through its transactivation of the c-fos promoter ( ), and may also play a role in mammalian cell differentiation an…	info:pmid/21179194#cont:173, info:pmid/12039045#body:17, info:pmid/17280872#body:14	2	3		Neighbors of cell differentiation, Hippo-contra 1_hit_1w vs Sham up, New Combined Pathway Hippo-contra 3_hit_48h vs Sham up, intrcatome
ANXA1 ---> cell cycle		Regulation	Annexin I can modulate pancreatic carcinoma cell cycle, promote the cell proliferation, increasingly stimulate the cell growth, and suppress the process of apoptosis in pancreatic carcinoma cells., ANXA1 has been shown to regulate the cell cycle, by modulating p21 (waf/cip) and cyclin D1 ., Up-regulated genes in the mucosal specimens include annexin A1 , a cell cycle regulatory gene known to be i…	info:pmid/18396684#abs:7, info:pmid/20163912#body:108, info:pmid/22748449#body:113	2	3		Neighbors of cell cycle, intrcatome
PPA1 ---> apoptosis		Regulation	Knockdown of PPA1, moreover, significantly increased apoptosis., The differential expressions of Hsp70.1, Sti1, STRAP, pyrophosphatase, TCTP and hnRNP-E1 may contribute to the apoptotic and G2/M arresting effects of oridonin., The newer aminobisphosphonates inhibit the activity of farnesyl pyrophosphatase, an enzyme in the HMG-CoA (3-hydroxy-3-methylglutaryl-coenzyme A) reductase pathway, which l…	info:pmid/22810813#abs:12, info:pmid/20724128#body:153, info:pmid/21593365#cont:31	2	3		Neighbors of apoptosis, New Combined Pathway cluster 2 1hit 48v7, New Combined Pathway cluster 1 and 2 (48h) 1hit vs 3hits, cluster 1 and 2 (1week) 1hit vs 3hits, intrcatome
OXR1 ---> apoptosis	Eye {Organ urn:agi-ncimorgan:C1550636}	Regulation	Furthermore, overexpression of recombinant Oxr1 attenuated oxidative stress marker, nitration of cellular proteins, and ameliorated apoptosis induced by 4-hydroxynonenal , an oxidative stressor., MiR-200b was reported to inhibit oxidation resistance 1 that may lead to increase apoptosis [45], but also to attenuation of VEGF levels, that may have potential beneficial effects [29]., Significantly, …	info:pmid/23404117#abs:11, info:pmid/24018047#body:151, info:pmid/22028674#cont:112	2	3		Neighbors of apoptosis, New Combined Pathway cluster 2 1hit 48v7, New Combined Pathway cluster 1 and 2 (48h) 1hit vs 3hits, cluster 1 and 2 (1week) 1hit vs 3hits, New Combined Pathway (3hits) sham vs 48h, New Combined Pathway (3hits) sham vs 1week, grp 1-3, intrcatome
COMT ---> cell differentiation		Regulation	Catechol-O-methyltransferase (COMT) 158 polymorphism can reduce the activity of the COMT enzyme that may trigger defective differentiation of keratinocytes in psoriasis., We also found that knockdown of COMT expression by COMT shRNA expression reduced catechol-enhanced erythroid differentiation of K562 cells., Thus, COMT gene variation might constitute one of the neurobiological mechanisms of thi…	info:pmid/21637643#abs:2, info:pmid/24141029#body:121, info:pmid/22745815#cont:616	2	3		Neighbors of cell differentiation, New Combined Pathway Hippo-contra 3_hit_48h vs Sham up, New Combined Pathway Hippo-contra 3_hit_1w vs Sham up, intrcatome
EIF3C ---> cell proliferation		Regulation	The results showed that suppression of eIF3c expression significantly (P<0.001) reduced cell proliferation and colony formation of RKO colon cancer cells., Interaction between schwannomin and eIF3c suggests a role for schwannomin in eIF3c-mediated regulation of proliferation related to changes in protein translation., Our findings demonstrated that reducing the expression of eIF3c attenuated the …	info:pmid/23733421#abs:7, info:pmid/16497727#abs:4, info:pmid/23623922#body:118	2	3		Neighbors of cell proliferation, bluec 1, 6, grp 3-2, intrcatome
PCBP1 ---> cell cycle		Regulation	Retinoblastoma Phosphorylation in the aCP1 and aCP2 Co-depletion—Phosphorylation of Retinoblastoma plays a major role in Retinoblastoma-mediated cell cycle controls., Determination of up-regulated transcripts in the cell cycle and anti-apoptosis and of down-regulated TP53 at the condition of overexpressing PCBP1 indicates that PCBP1 is a positive regulator for the cell cycle and anti-apoptosis.	info:pmid/19211565#body:271, info:pmid/19211566#body:271, info:pmid/18656558#body:91	2	3		Neighbors of cell cycle, New Combined Pathway, intrcatome
EPCAM ---> Prostate Cancer	Prostate {Organ urn:agi-ncimorgan:C1278980}, Bone and Bones {Organ urn:agi-ncimorgan:C0262950}	Regulation	Gene transduction via Ep-CAM and HAI-1 may be a novel strategy for treatment of prostate cancer., Stably and highly expressed EpCAM has been found in primary chemotherapy to treat prostate cancer tissues, effusions and chemotherapy to treat prostate cancer metastases, making it an ideal candidate of tumour-associated antigen to detect metastasis of chemotherapy to treat prostate cancer cells in t…	info:pmid/17516570#abs:10, info:pmid/22718399#abs:4, info:pmid/24309103#body:15	2	3		intrcatome
TP53 ---> GSN		Regulation	These results suggested that Gelsolin repressed p53-mediated transcriptional activities through the interaction of Gelsolin and p53., It is therefore possible that although gelsolin is activated by p53 in both systems, it has an opposite effect in each of them and may explain, in part, the difference in the phenotype of these cells upon activation of p53., Moreover, p53-mediated downregulation of…	info:pmid/21801713#body:86, info:pmid/11423996#body:130, info:pmid/22024107#body:149	2	3		intrcatome
TP53 ---| TXNRD1		Regulation	Cellular TrxR1 activity was also inhibited by APR-246 irrespective of p53 status., p53-dependent inhibition of TrxR1 contributes to the tumor-specific induction of apoptosis by RITA., More recently, RITA was shown to sensitize tumor cells to agents that induce oxidative stress through a p53-dependent inhibition of thioredoxin reductase 1 (TrxR1), a key enzyme of the thioredoxin system, which prot…	info:pmid/24157875#abs:8, info:pmid/19838062#title:1, info:pmid/24345738#cont:268	2	3		intrcatome
PCBP1 ---> cell differentiation		Regulation	As components of different mRNA-protein complexes, hnRNP K and hnRNP E1/E2 function in the control of mRNA translation and mRNA stability in haematopoietic cell differentiation., These findings suggest that hnRNP E1 phosphorylation may also contribute to translational activation in erythroid differentiation., Finally, two recent reports suggest that hnRNP E1 may be involved in controlling embryon…	info:pmid/15384226#abs:4, info:pmid/22708489#cont:107, info:pmid/20584894#cont:428	2	3		Neighbors of cell differentiation, 5 sous exp jaune B, intrcatome
NQO1 ---> Prostate Cancer	Prostate {Organ urn:agi-ncimorgan:C1278980}	Regulation	Nevertheless, the NQO1 protein might play an important role in prostate cancer etiology., Previous analysis of the online human prostate gene expression data sets demonstrated that the expression of Nrf2 and glutathione S-transferases [11] as well as NQO1 was gradually decrease during human prostate carcinogenesis (Figure S4)., ... the cells to environmental and endogenous stresses (1), the loss …	info:pmid/23109831#cont:152, info:pmid/20062804#body:223, info:pmid/22457388#cont:143	2	3		intrcatome
PCBP1 ---> TP53		Expression	In contrast to the lack of p53 expression, p21WAF was strongly induced in the cells co-depleted for aCP1 and aCP2 (Fig. 4B)., Overexpression of PCBP1 can lead to reduced expression of p53,10 and the expression of p53 gene product is significantly increased in complete HMs, which progress to gestational trophoblastic tumors compared to HMs, which remit spontaneously, implying that increased expres…	info:pmid/19211565#body:190, info:pmid/19211566#body:190, info:pmid/22801034#cont:32	2	3		intrcatome
SEPT7 ---| cell proliferation		Regulation	Overexpression of SEPT7 is able to inhibit cell proliferation and arrest cell cycle progression in the G0/G1 phase both in vitro and in vivo., SEPT7 inhibited cell proliferation, arrested the cell cycle at G0/ G1 phase, and induced cell apoptosis in vitro and in vivo [14]., However, in contrast to reported effects on adhesion substrate–dependent cell lines (reviewed in Weirich et al., 2008), we d…	info:pmid/20035367#abs:6, info:pmid/23383034#cont:28, info:pmid/21737677#cont:131	2	3		Neighbors of cell proliferation, excl clust 11, intrcatome
IQGAP1 ---> apoptosis		Regulation	IQGAP1 contributes to AngII-induced apoptosis of podocytes by interacting with the ERK1/2 signaling protein., The absence of IQGAP1 in wildtype cardiomyocytes also resulted in increased apoptotic death in response to oxidative stress (supplementary material Fig. S4B), In open conformation IQGAP1-P promotes cell division and proliferation (Wang et al., 2009) through IQGAP1 S1443-Pq, mTOR complex 1…	info:pmid/24247724#abs:14, info:pmid/22010199#cont:166, info:pmid/22328503#cont:248	2	3		Neighbors of apoptosis, 1 surr 2, 2 sous 2, clust 1 2, anova 3, intrcatome
PKM ---| cell differentiation		Regulation	The interference of pkm2 gene could significantly enhance the cell differentiation in the drug resistant NB4R2 cell line., Silencing of PKM2 enhances both apoptosis and differentiation of rat and human glioma spheroids., According to previous reports, pyruvate kinase M2 plays an important role in both cell proliferation and differentiation.	info:pmid/20137124#abs:8, info:pmid/24481450#abs:3, info:pmid/21526124#cont:206	2	3		Neighbors of cell differentiation, common clust 7 and 8, 'common clust 8 and 9, intrcatome
GSN ---> cell cycle		Regulation	Based on flow cytometric analysis over expression of gelsolin may cause these cells to arrest or delay at the G2/M phase of the cell cycle., In addition, apicidin induced selective changes in the expression of p21WAF1/Cip1 and gelsolin, which control the cell cycle and cell morphology, respectively., The induction of apoptosis occurred in concert with the altered expression of p21AW F1/Cip1 , p27…	info:pmid/12187264#abs:9, info:pmid/11085529#abs:5, info:pmid/23409715#cont:373	2	3		Neighbors of cell cycle, intrcatome

## Sheet: Interactome process
Relation	Status	Type	Sentence	TextRef
CASP3 --+> apoptosis		Regulation	Caspase-3 plays a central role in apoptosis.	info:pmid/14976035#abs:1
CASP3 --+> apoptosis		Regulation	Caspase-3 (CASP3) plays a key role in apoptosis.	info:pmid/18319618#abs:1
CASP3 --+> apoptosis		Regulation	Caspase-3 is a major mediator of apoptotic cell death.	info:pmid/15268725#abs:3
CASP3 --+> apoptosis		Regulation	Activation of caspase-3 is a central event in apoptosis.	info:pmid/11355879#abs:1
CASP3 --+> apoptosis		Regulation	It may directly activate caspase 3 leading to apoptosis.	info:pmid/11836567#abs:14
CASP3 --+> apoptosis		Regulation	Caspase-3 plays an important role in apoptotic execution.	info:pmid/15870885#abs:1
CASP3 --+> apoptosis		Regulation	Caspase-3 has a central role in the execution of apoptosis.	info:pmid/12753292#abs:1
CASP3 --+> apoptosis		Regulation	Apoptosis was inhibited by a caspase-3 inhibitor, Z-DEVD-fmk.	info:pmid/12872143#abs:7
CASP3 --+> apoptosis		Regulation	Caspase-3 plays a critical role as an executioner of apoptosis.	info:pmid/16644107#abs:1
CASP3 --+> apoptosis		Regulation	Caspase 3 activation is required for menadione-induced apoptosis.	info:pmid/12965111#abs:7
CASP3 --+> apoptosis		Regulation	Mature Ols underwent caspase-3-mediated apoptosis.	info:pmid/22363061#abs:9
CASP3 --+> apoptosis		Regulation	Caspase-3 is essential for Fas-mediated apoptosis in vitro.	info:pmid/10528193#abs:1
CASP3 --+> apoptosis		Regulation	Caspase-8 and -3 are key mediators of apoptosis in many cells.	info:pmid/20626822#abs:2
CASP3 --+> apoptosis		Regulation	Inhibition of caspase-3 blocks the apoptotic process.	info:pmid/12115657#abs:7
CASP3 --+> apoptosis		Regulation	In particular, caspase-3 plays a key role in the execution of apoptosis.	info:pmid/11181796#abs:2
CASP3 --+> apoptosis		Regulation	Caspase-3 inhibition reduced stretch-induced apoptosis.	info:pmid/19415683#abs:8
CASP3 --+> apoptosis		Regulation	Specific caspase-3 inhibitors partially blocked MK-886-induced apoptosis.	info:pmid/14675240#abs:10
CASP3 --+> apoptosis		Regulation	Caspase-3 is the major effector in apoptosis triggered by various stimuli.	info:pmid/11773055#abs:1
CASP3 --+> apoptosis		Regulation	Caspase-3 activation is the first step in the execution phase of apoptosis.	info:pmid/11368540#abs:2
CASP3 --+> apoptosis		Regulation	A specific caspase-3 inhibitor, z-DEVD-fmk, blocked SC236-induced apoptosis.	info:pmid/15946562#abs:5
CASP3 --+> apoptosis		Regulation	The activation of caspase-3 plays an important role in the apoptotic process.	info:pmid/15662635#abs:12
CASP3 --+> apoptosis		Regulation	However, the mechanism of apoptosis inhibition by caspase-3s remains unknown.	info:pmid/22216167#abs:2
CASP3 --+> apoptosis		Regulation	The activation of caspase-3 plays an important role in the apoptotic process.	info:pmid/18261973#abs:1
CASP3 --+> apoptosis		Regulation	Further, a caspase-3 inhibitor, zDEVD-fmk completely inhibited the apoptosis.	info:pmid/11894131#abs:11
CASP3 --+> apoptosis		Regulation	Caspase-3 is a crucial component of the apoptotic machinery in many cell types.	info:pmid/11256610#abs:1
CASP3 --+> apoptosis		Regulation	Caspase-3 cleavage and activation are known to play central roles in apoptosis.	info:pmid/17185628#abs:1
CASP3 --+> apoptosis		Regulation	Caspase-3 is a most likely candidate to mediate Sulforaphane-induced apoptosis.	info:pmid/21649489#abs:7
CASP3 --+> apoptosis		Regulation	Cell apoptosis was blocked by caspase-3 inhibitor Ac-DEVD-CHO.	info:pmid/12890378#abs:7
CASP3 --+> apoptosis		Regulation	Caspase-3 is a major mediator of both apoptotic and necrotic cell death.	info:pmid/16178788#abs:2
CASP3 --+> apoptosis		Regulation	Caspase-3 activity has been described to be essential for drug-induced apoptosis.	info:pmid/12181741#abs:1
CASP3 --+> apoptosis		Regulation	Furthermore, inhibition of caspase-3 activity reduced apoptosis.	info:pmid/11254483#abs:11
CASP3 --+> apoptosis		Regulation	Inhibition of caspase-3 decreased MK886-induced apoptosis by 50% in control cells.	info:pmid/9774436#abs:9
CASP3 --+> apoptosis		Regulation	This apoptosis was mainly dependent on activation of caspase-3 and caspase-9.	info:pmid/17075314#abs:7
CASP3 --+> apoptosis		Regulation	The apoptosis was induced by acyclovir and initiated by caspase3.	info:pmid/22515095#abs:7
CASP3 --+> apoptosis		Regulation	Caspase-3 activation leads to activation of the JNK pathway and apoptosis.	info:pmid/10409755#abs:14
CASP3 --+> apoptosis		Regulation	Caspase-3 is a pivotal effector of the apoptosis machinery.	info:pmid/20427168#abs:2
CASP3 --+> apoptosis		Regulation	Caspase 3 appeared to be involved in high-energy pulse electron beam-induced apoptosis.	info:pmid/23142492#abs:8
CASP3 --+> apoptosis		Regulation	Activation of the protease caspase-3 is commonly thought to cause apoptotic cell death.	info:pmid/17178408#abs:1
CASP3 --+> apoptosis		Regulation	This release is an important feature of caspase 3-mediated apoptosis.	info:pmid/9860973#abs:10
CASP3 --+> apoptosis		Regulation	Inhibition of caspase-3 abrogated white tea extract-induced apoptosis.	info:pmid/20668019#abs:9
CASP3 --+> apoptosis		Regulation	The ifenprodil-induced apoptosis was prevented by a caspase-3 inhibitor.	info:pmid/15312803#abs:6
CASP3 --+> apoptosis		Regulation	This resulted in caspase-3 activation, which in turn induced apoptosis.	info:pmid/23192945#abs:5
CASP3 --+> apoptosis		Regulation	Both pathways lead to caspase-3 activation, which results in apoptosis.	info:pmid/21307848#abs:6
CASP3 --+> apoptosis		Regulation	Caspase-3, -6 and -7 cleave many proteins at specific sites to induce apoptosis.	info:pmid/18780184#abs:1
CASP3 --+> apoptosis		Regulation	The activation of Caspase-3 may play an important role in cell apoptosis.	info:pmid/17166376#abs:10
CASP3 --+> apoptosis		Regulation	In addition, this apoptosis appeared to involve caspase-3.	info:pmid/17538954#abs:6
CASP3 --+> apoptosis		Regulation	This causes cleavage of caspase 9, 3 and PARP leading to apoptosis.	info:pmid/22252531#abs:7
CASP3 --+> apoptosis		Regulation	Caspase-3 is a downstream effector cysteine protease in the apoptotic pathway.	info:pmid/15098015#abs:1
CASP3 --+> apoptosis		Regulation	The caspase-3 inhibitor, Ac-DEVD-CHO, was also found to inhibit apoptosis.	info:pmid/12147221#abs:7
CASP3 --+> apoptosis		Regulation	Moreover, we found that caspase-3 activation is required for valproic acid-induced apoptosis.	info:pmid/17653085#abs:5
CASP3 --+> apoptosis		Regulation	Caspase-3 activation is the first step in the execution phase of apoptosis.	info:pmid/18092300#abs:4
CASP3 --+> apoptosis		Regulation	The subsequent activation of caspase-8 and caspase-3 led to apoptosis.	info:pmid/23396055#abs:6
CASP3 --+> apoptosis		Regulation	Colchicine-induced apoptosis is mediated through the activation of caspase-3.	info:pmid/15005753#abs:5
CASP3 --+> apoptosis		Regulation	Etoposide-induced apoptosis can be suppressed by the CPP32 inhibitor DEVD-CHO.	info:pmid/10930016#abs:13
CASP3 --+> apoptosis		Regulation	The apoptosis induced by Aroclors involves the increase of caspase-3 activity.	info:pmid/15454307#abs:7
CASP3 --+> apoptosis		Regulation	Moreover, the triggering of caspase-3 activation mediated apoptotic induction.	info:pmid/23550028#abs:9
CASP3 --+> apoptosis		Regulation	The caspase-3 has been shown to be involved in mediating apoptosis induced by different stimuli.	info:pmid/9766652#abs:1
CASP3 --+> apoptosis		Regulation	Apoptotic nuclei were correlated, increased with expression of caspase-3 and PARP.	info:pmid/16020270#abs:10
CASP3 --+> apoptosis		Regulation	Overexpression of CPP32 or ICE in Sf9 insect cells resulted in apoptosis.	info:pmid/7983002#abs:4
CASP3 --+> apoptosis		Regulation	Pretreatment with caspase-3 and caspase-8 inhibitors reduced cotreatment-induced apoptosis.	info:pmid/19617819#abs:6
CASP3 --+> apoptosis		Regulation	geldanamycin induced G2/M cell cycle arrest and caspase-3-mediated apoptosis.	info:pmid/17610208#abs:4
CASP3 --+> apoptosis		Regulation	Apoptosis was partially blocked by the caspase-3 inhibitor Ac-DEVD-CHO.	info:pmid/22203883#abs:4
CASP3 --+> apoptosis		Regulation	As expected, inhibition of caspase 3 reduced the induction of apoptosis by Vpr.	info:pmid/22832123#abs:6
CASP3 --+> apoptosis		Regulation	Subsequent apoptosis was induced by the gradual activation of caspase-3 and the cleavage of PARP.	info:pmid/20512478#abs:8
CASP3 --+> apoptosis		Regulation	Interestingly, the apoptotic pathway did not appear to be mediated by the activation of caspase-3.	info:pmid/17191904#abs:10
CASP3 --+> apoptosis		Regulation	Western blot analysis showed that apoptosis was dependent on caspase-3 activity.	info:pmid/21872580#abs:3
CASP3 --+> apoptosis		Regulation	Apoptotic hepatic injury seems to be mediated through caspase-3 activity.	info:pmid/16151631#abs:10
CASP3 --+> apoptosis		Regulation	Caspase 3, 6 and 9 inhibitors reduced caspase 8 activation and blocked apoptosis.	info:pmid/17657164#abs:6
CASP3 --+> apoptosis		Regulation	Apoptotic hepatic injury seems to be mediated through caspase-3 activity.	info:pmid/16215674#abs:11
CASP3 --+> apoptosis		Regulation	Caspase-3 and 8-mediated apoptosis appeared to play an important role in the drugs synergism.	info:pmid/21633925#abs:6
CASP3 --+> apoptosis		Regulation	Caspase-3 and -9 inhibitors inhibited cis-platin-induced apoptosis in U2-OS cells, respectively.	info:pmid/24266102#abs:6
CASP3 --+> apoptosis		Regulation	Inhibition of caspase-3 activity markedly reduced apoptosis.	info:pmid/11509621#abs:7
CASP3 --+> apoptosis		Regulation	Apoptosis induced by Bleomycin sulfate and BSO was blocked by a caspase-3 inhibitor.	info:pmid/10693950#abs:9
CASP3 --+> apoptosis		Regulation	Seladin-1 inhibits the activation of caspase-3, a key modulator of apoptosis.	info:pmid/18499757#abs:3
CASP3 --+> apoptosis		Regulation	Apoptosis was induced by a strong activation of caspase-3 and -9, and cleavage of PARP-1.	info:pmid/17024969#abs:5
CASP3 --+> apoptosis		Regulation	Seladin-1 inhibits the activation of caspase-3, a key modulator of apoptosis.	info:pmid/18768664#abs:6
CASP3 --+> apoptosis		Regulation	CPP32 but not ICE was involved in the ricin-induced apoptosis in HeLa cells.	info:pmid/11324424#abs:9
CASP3 --+> apoptosis		Regulation	Inhibition of caspase-3-mediated apoptosis has been hypothesized to be associated with chemoresistance.	info:pmid/11566177#abs:1
CASP3 --+> apoptosis		Regulation	The caspase-3 and caspase-8 inhibitors blocked apoptosis in MG63 cells.	info:pmid/21964477#abs:8
CASP3 --+> apoptosis		Regulation	Results found that dioscin induced caspase-3- and -9-dependent cell apoptosis in a dose-dependent manner.	info:pmid/23193420#abs:4
CASP3 --+> apoptosis		Regulation	The increase was shown to be due to enhanced caspase-3 activity resulting in apoptosis.	info:pmid/22314265#abs:5
CASP3 --+> apoptosis		Regulation	Inhibition of caspase-3 by AC-DEVD-CHO attenuated the H2S-induced cell apoptosis.	info:pmid/15371330#abs:8
CASP3 --+> apoptosis		Regulation	It also negatively or positively regulates apoptosis depending on the extent of its cleavage by caspase-3.	info:pmid/22205990#abs:2
CASP3 --+> apoptosis		Regulation	Recipient cells were functionally selected for induction of caspase 3-mediated apoptosis.	info:pmid/15361835#abs:4
CASP3 --+> apoptosis		Regulation	Caspase-3 and p38 MAPK are involved in MMT-induced PC-3M cells apoptosis.	info:pmid/17498346#abs:9
CASP3 --+> apoptosis		Regulation	Tannic acid-induced apoptosis involved activation of caspase 3/7 and caspase 9 but not caspase 8.	info:pmid/24369505#abs:6
CASP3 --+> apoptosis		Regulation	Caspase-9 and caspase-3 inhibitors suppressed apoptosis induced by these alkaloids.	info:pmid/16635744#abs:6
CASP3 --+> apoptosis		Regulation	The apoptotic process was eventually induced by caspase 3 activation and PARP degradation.	info:pmid/18671963#abs:7
CASP3 --+> apoptosis		Regulation	D7-induced apoptosis was mediated via activation of caspase 3 and caspase 8.	info:pmid/12406552#abs:8
CASP3 --+> apoptosis		Regulation	We find that JQ1 causes caspase 3/7-mediated apoptosis and DNA damage response in these cells.	info:pmid/24403256#abs:3
CASP3 --+> apoptosis		Regulation	The apoptosis of HepG2 cells was induced ultimately by the increase in caspase-3.	info:pmid/22824823#abs:11
CASP3 --+> apoptosis		Regulation	Metformin also reduced the caspase 3-dependent apoptosis induced by albumin.	info:pmid/23108012#abs:13
CASP3 --+> apoptosis		Regulation	Special Caspase 3 enzyme inhibitor can apparently decrease the neuronal apoptosis.	info:pmid/12162906#abs:13
CASP3 --+> apoptosis		Regulation	Apigenin-induced-apoptosis was mediated by the activation of caspase-9 and caspase-3.	info:pmid/16844095#abs:3
CASP3 --+> apoptosis		Regulation	Furthermore, FTY720-induced apoptosis was prevented by caspase-3 inhibitor.	info:pmid/10344723#abs:8
CASP3 --+> apoptosis		Regulation	ESE-3 increased the level of procaspase-3, a key element in the apoptotic cascade.	info:pmid/18037958#abs:6
CASP3 --+> apoptosis		Regulation	Caspase-8 and caspase-3 were involved in the induction of apoptosis.	info:pmid/16337741#abs:6
CASP3 --+> apoptosis		Regulation	Cytotoxic agents induce caspase-3-dependent apoptosis in caspase-3-proficient cells.	info:pmid/21080333#abs:10
CASP3 --+> apoptosis		Regulation	These data demonstrate that CPP32 activation is a key event during apoptosis initiated by granzyme B.	info:pmid/8665848#abs:7
CASP3 --+> apoptosis		Regulation	Caspase-3 activity, which is responsible for apoptosis, increases significantly after 3.5 hr.	info:pmid/12486082#abs:9
TP53 --+> apoptosis		Regulation	p53 plays a pivotal role in apoptosis.	info:pmid/21616517#abs:1
TP53 --+> apoptosis		Regulation	Alternatively, p53 can induce apoptosis.	info:pmid/8844397#abs:3
TP53 --+> apoptosis		Regulation	The accumulated p53 quickly induces apoptosis.	info:pmid/21285945#abs:6
TP53 --+> apoptosis		Regulation	HBx could also abrogate p53-mediated apoptosis.	info:pmid/12760803#abs:9
TP53 --+> apoptosis		Regulation	Similar data exist for p53-dependent apoptosis.	info:pmid/8603071#abs:8
TP53 --+> apoptosis		Regulation	The p53 oncoprotein is also involved in apoptosis.	info:pmid/16313886#abs:2
TP53 --+> apoptosis		Regulation	p53-mediated apoptosis involves multiple mechanisms.	info:pmid/10623880#abs:1
TP53 --+> apoptosis		Regulation	p53 plays an important role in regulating apoptosis.	info:pmid/17998337#abs:1
TP53 --+> apoptosis		Regulation	The mechanism of p53-induced apoptosis are reviewed.	info:pmid/9609948#abs:3
TP53 --+> apoptosis		Regulation	One function of TP53 is the suppression of apoptosis.	info:pmid/12820330#abs:6
TP53 --+> apoptosis		Regulation	This survival pathway limits p53-dependent apoptosis.	info:pmid/12393587#abs:10
TP53 --+> apoptosis		Regulation	The p53 gene is involved in the regulation of apoptosis.	info:pmid/12440809#abs:3
TP53 --+> apoptosis		Regulation	Activation of p53 is an important mechanism in apoptosis.	info:pmid/19366707#abs:1
TP53 --+> apoptosis		Regulation	The p53 gene is one of the regulatory genes of apoptosis.	info:pmid/12084746#abs:2
TP53 --+> apoptosis		Regulation	Activation of p53 induces apoptosis in various cell types.	info:pmid/11281652#abs:1
TP53 --+> apoptosis		Regulation	In these domains, cells can undergo p53-dependent apoptosis.	info:pmid/15107830#abs:2
TP53 --+> apoptosis		Regulation	The P53 protein is a key regulator of modified-cell apoptosis.	info:pmid/15651660#abs:1
TP53 --+> apoptosis		Regulation	SIAH-1 is also induced during p53-mediated apoptosis.	info:pmid/11146551#abs:2
TP53 --+> apoptosis		Regulation	p53 triggers apoptosis in response to cellular stress.	info:pmid/16917513#abs:1
TP53 --+> apoptosis		Regulation	Noxa may thus represent a mediator of p53-dependent apoptosis.	info:pmid/10807576#abs:7
TP53 --+> apoptosis		Regulation	c-myc, bcl-2 and p53 are known to regulate apoptosis.	info:pmid/20396555#abs:1
TP53 --+> apoptosis		Regulation	The p53 tumour suppressor is the central regulator of apoptosis.	info:pmid/19074170#abs:1
TP53 --+> apoptosis		Regulation	Knockdown of PDCD6 suppressed p53-dependent apoptosis.	info:pmid/22712728#abs:9
TP53 --+> apoptosis		Regulation	However, it is unlikely that this apoptosis is regulated by p53.	info:pmid/8646681#abs:9
TP53 --+> apoptosis		Regulation	However, a small number of clones escaped p53-mediated apoptosis.	info:pmid/16380088#abs:4
TP53 --+> apoptosis		Regulation	EPO (erythropoietin) counteracts p53-dependent apoptosis.	info:pmid/19846965#abs:1
TP53 --+> apoptosis		Regulation	But the apoptotic pathway mediated by p53 is not fully understood.	info:pmid/12402042#abs:2
TP53 --+> apoptosis		Regulation	iASPP is a specific regulator of p53-mediated apoptosis.	info:pmid/21926165#abs:1
TP53 --+> apoptosis		Regulation	Silencing of Bcl-2 induced massive p53-dependent apoptosis.	info:pmid/12670866#abs:3
TP53 --+> apoptosis		Regulation	The apoptosis is modulated by p53, Bcl2 and Bax proteins.	info:pmid/18470731#abs:2
TP53 --+> apoptosis		Regulation	Knockdown of S100A9 impaired the apoptosis induced by p53.	info:pmid/19534726#abs:7
TP53 --+> apoptosis		Regulation	We found that p53 had weak activity towards half the apoptotic REs.	info:pmid/12446780#abs:10
TP53 --+> apoptosis		Regulation	Furthermore, p53 facilitated apoptosis caused by Dihydroartemisinin.	info:pmid/22342732#abs:8
TP53 --+> apoptosis		Regulation	Likewise, peroxiredoxin V inhibited p53-induced apoptosis.	info:pmid/10679306#abs:7
TP53 --+> apoptosis		Regulation	They have been shown to be direct targets in p53-mediated apoptosis.	info:pmid/11779719#abs:4
TP53 --+> apoptosis		Regulation	Thus, p53 remains functional and induces apoptosis of damaged cells.	info:pmid/12481433#abs:4
TP53 --+> apoptosis		Regulation	Our data suggest that Pidd is an effector of p53-dependent apoptosis.	info:pmid/10973264#abs:10
TP53 --+> apoptosis		Regulation	C1q did not enhance p53-mediated apoptosis.	info:pmid/19484134#abs:10
TP53 --+> apoptosis		Regulation	The tumor suppressor wild-type p53 can induce apoptosis.	info:pmid/11959917#abs:1
TP53 --+> apoptosis		Regulation	p53 induces both growth arrest and apoptosis in cancer cells.	info:pmid/10200459#abs:1
TP53 --+> apoptosis		Regulation	The p53 tumor-suppressor protein plays an integral role in apoptosis.	info:pmid/20532936#abs:1
TP53 --+> apoptosis		Regulation	The mechanism of p53-dependent apoptosis is still only partly defined.	info:pmid/12719722#abs:1
TP53 --+> apoptosis		Regulation	The stability of wild-type p53 is critical for its apoptotic function.	info:pmid/15705871#abs:1
TP53 --+> apoptosis		Regulation	At the same time, p53 represses anti-apoptotic and survival functions.	info:pmid/17485365#abs:4
TP53 --+> apoptosis		Regulation	In the rat, p53 promotes tubular apoptosis after ischemic AKI.	info:pmid/23222126#abs:1
TP53 --+> apoptosis		Regulation	The p53 protein is involved in cell cycle arrest and apoptosis.	info:pmid/11494153#abs:1
TP53 --+> apoptosis		Regulation	However, the apoptotic pathway mediated by p53 is not fully understood.	info:pmid/18689861#abs:2
TP53 --+> apoptosis		Regulation	Tumor suppressor genes can promote p53-mediated apoptosis.	info:pmid/15777220#abs:1
TP53 --+> apoptosis		Regulation	Exogenous p53 transactivated p21CIP/WAF and induced apoptosis.	info:pmid/12839017#abs:9
TP53 --+> apoptosis		Regulation	Transfer of p53 induces growth arrest and, more importantly, apoptosis.	info:pmid/11407598#abs:6
TP53 --+> apoptosis		Regulation	Neither is it clear how p53 induces apoptosis.	info:pmid/9796694#abs:5
TP53 --+> apoptosis		Regulation	Above this threshold, p53 and its targets triggered extensive apoptosis.	info:pmid/23306555#abs:7
TP53 --+> apoptosis		Regulation	p53 protein is a critical regulator of cell cycle and apoptosis.	info:pmid/17966099#abs:1
TP53 --+> apoptosis		Regulation	Furthermore, PRMT5 depletion triggers p53-dependent apoptosis.	info:pmid/19011621#abs:6
TP53 --+> apoptosis		Regulation	p53 plays a key role in DNA damage-induced apoptosis.	info:pmid/11923280#abs:1
TP53 --+> apoptosis		Regulation	The p53 protein is involved in the regulation of initiation of apoptosis.	info:pmid/11429213#abs:1
TP53 --+> apoptosis		Regulation	The tumour-suppressor protein p53 is an important activator of apoptosis.	info:pmid/10391249#abs:2
TP53 --+> apoptosis		Regulation	This inhibition is required for p53-mediated apoptosis in malignant cells.	info:pmid/11959846#abs:10
TP53 --+> apoptosis		Regulation	Among them, the ASPP family specifically regulate p53-dependent apoptosis.	info:pmid/16969108#abs:3
TP53 --+> apoptosis		Regulation	How p53-mediated apoptosis is negatively regulated remains largely unclear.	info:pmid/19377469#abs:2
TP53 --+> apoptosis		Regulation	The activation of p53 induces either cell cycle arrest or apoptosis.	info:pmid/19458054#abs:2
TP53 --+> apoptosis		Regulation	This allows escape from p53-induced cell cycle arrest and apoptosis.	info:pmid/12932659#abs:2
TP53 --+> apoptosis		Regulation	MDM2 is a substrate of caspase-3 in p53-mediated apoptosis.	info:pmid/11306736#abs:1
TP53 --+> apoptosis		Regulation	Conversely, inactivation of EGR2 attenuated p53-mediated apoptosis.	info:pmid/21042708#abs:8
TP53 --+> apoptosis		Regulation	The inhibition of translation is not a consequence of p53-mediated apoptosis.	info:pmid/16504179#abs:5
TP53 --+> apoptosis		Regulation	Bax and p53 were required for caspase-dependent apoptosis.	info:pmid/17278191#abs:5
TP53 --+> apoptosis		Regulation	TP53 plays a pivotal role in the process of DNA repair and apoptosis.	info:pmid/21232794#abs:1
TP53 --+> apoptosis		Regulation	Siva1 strongly inhibits p53-mediated gene expression and apoptosis.	info:pmid/19590512#abs:6
TP53 --+> apoptosis		Regulation	Murine double minute 2 (MDM2) gene inhibits p53-dependent apoptosis.	info:pmid/23626610#abs:3
TP53 --+> apoptosis		Regulation	Moreover, p53-dependent apoptosis is robustly increased upon depletion of NIR.	info:pmid/16322561#abs:10
TP53 --+> apoptosis		Regulation	The p53 tumor suppressor promotes apoptosis in response to DNA damage.	info:pmid/15605074#abs:1
TP53 --+> apoptosis		Regulation	The tumour suppressor p53 plays a complex role in the regulation of apoptosis.	info:pmid/10467417#abs:1
TP53 --+> apoptosis		Regulation	Bcl-2 and P53 are key controllers of programmed cell death or apoptosis.	info:pmid/20587385#abs:3
TP53 --+> apoptosis		Regulation	We found that RASSF3-induced apoptosis depended upon p53 expression.	info:pmid/22593196#abs:4
TP53 --+> apoptosis		Regulation	Induction of apoptosis by the stilbene required Ser-15 phosphorylation of p53.	info:pmid/17174366#abs:7
TP53 --+> apoptosis		Regulation	Transfection with dominant-negative p53 abolished apoptosis and AP1 activation.	info:pmid/14993250#abs:4
TP53 --+> apoptosis		Regulation	The tumor suppressor p53 protein is known to play a critical role in apoptosis.	info:pmid/12149652#abs:1
TP53 --+> apoptosis		Regulation	An elevation of p53 is required for phenethyl isothiocyanate-induced apoptosis.	info:pmid/11216482#abs:6
TP53 --+> apoptosis		Regulation	Moreover, peptide 14 blocked p53-induced apoptosis in two different cell lines.	info:pmid/14504475#abs:6
TP53 --+> apoptosis		Regulation	p53 is a pivotal regulator of apoptosis but its mechanism of action is obscure.	info:pmid/9285684#abs:1
TP53 --+> apoptosis		Regulation	In contrast, p53 tumour suppressor gene is known to induce apoptosis.	info:pmid/8834522#abs:2
TP53 --+> apoptosis		Regulation	Antioxidant-induced apoptosis required the p53 tumor suppressor gene.	info:pmid/9563490#abs:6
TP53 --+> apoptosis		Regulation	p53-mediated apoptosis is antagonized by growth factor stimulation.	info:pmid/10383145#abs:1
TP53 --+> apoptosis		Regulation	Here we show that P53 and E2f1 constitute a UV-inducible apoptosis switch.	info:pmid/17586682#abs:3
TP53 --+> apoptosis		Regulation	Furthermore, apoptosis induction by NaB is greatly reduced in the absence of p53.	info:pmid/15688418#abs:9
TP53 --+> apoptosis		Regulation	The tumour suppressor p53 triggers either cell-cycle arrest or apoptosis.	info:pmid/19043433#abs:1
TP53 --+> apoptosis		Regulation	Phosphorylation of p53 at Ser(46) is important to activate the apoptotic program.	info:pmid/17332358#abs:1
TP53 --+> apoptosis		Regulation	The onset of p53-dependent apoptosis results from the accumulation of damaged DNA.	info:pmid/9001225#abs:1
TP53 --+> apoptosis		Regulation	When damage to DNA is unrepairable, p53 induces programmed cell death (apoptosis).	info:pmid/16525651#abs:2
TP53 --+> apoptosis		Regulation	Apoptosis may be dependent on increased p53 expression.	info:pmid/9558449#abs:5
TP53 --+> apoptosis		Regulation	Activation of the p53 protein can lead to apoptosis and cell cycle arrest.	info:pmid/8524262#abs:1
TP53 --+> apoptosis		Regulation	The mechanism by which p53 activates apoptosis in various cell systems is unknown.	info:pmid/9223370#abs:1
TP53 --+> apoptosis		Regulation	Like p53, p51 was found to activate p21Waf1/Cip1 and to induce apoptosis.	info:pmid/10391684#abs:2
TP53 --+> apoptosis		Regulation	We found that p53RDL1 mediated p53-dependent apoptosis.	info:pmid/12598906#abs:4
TP53 --+> apoptosis		Regulation	The p53 gene is involved in the control of cell-cycle arrest and apoptosis.	info:pmid/16739124#abs:1
TP53 --+> apoptosis		Regulation	Tumor suppressor p53 induces apoptosis through the transactivation of target genes.	info:pmid/15684611#abs:1
TP53 --+> apoptosis		Regulation	Modulation of apoptosis by p53 and Bcl-2 was also evaluated.	info:pmid/9434061#abs:2
TP53 --+> apoptosis		Regulation	Consequently, p53-mediated apoptosis was significantly attenuated by BRCA2.	info:pmid/20421506#abs:6
TP53 --+> apoptosis		Regulation	Moreover, inhibition of Stra6 severely compromised p53-induced apoptosis.	info:pmid/23449393#abs:5
TP53 --+> apoptosis		Regulation	Thus, wild type p53 may potentiate ICE-induced apoptosis.	info:pmid/9121770#abs:5
TP53 ---| cell proliferation		Regulation	The regulation of cell proliferation involves p53.	info:pmid/1953903#abs:1
TP53 ---| cell proliferation		Regulation	Dysregulation of p53 can result in uncontrolled cellular proliferation.	info:pmid/19121375#abs:2
TP53 ---| cell proliferation		Regulation	p53 activation prevents the proliferation of genetically unstable cells.	info:pmid/15029243#abs:1
TP53 ---| cell proliferation		Regulation	The protein p53 is involved in the control of normal cell proliferation.	info:pmid/2428168#abs:1
TP53 ---| cell proliferation		Regulation	p53 plays an important role in restriction of abnormal cell proliferation.	info:pmid/9416842#abs:1
TP53 ---| cell proliferation		Regulation	The perceived function of wild-type p53 is suppression of cell proliferation.	info:pmid/9299258#abs:1
TP53 ---| cell proliferation		Regulation	The p53 gene product is known to regulate cell growth and proliferation.	info:pmid/11562772#abs:3
TP53 ---| cell proliferation		Regulation	The p53 gene product is known to regulate cell growth and proliferation.	info:pmid/7922972#abs:1
TP53 ---| cell proliferation		Regulation	Wild type p53 protein has an inhibitory effect on cell proliferation and transformation.	info:pmid/10430340#abs:1
TP53 ---| cell proliferation		Regulation	The p53 protein is essential for the regulation of cell proliferation.	info:pmid/17535401#abs:5
TP53 ---| cell proliferation		Regulation	These observations indicate that mutated p53 protein might accelerate cell proliferation.	info:pmid/9413227#abs:8
TP53 ---| cell proliferation		Regulation	Thus, wild type p53 or p21 protein negatively regulates cancer cell proliferation.	info:pmid/10522058#abs:2
TP53 ---| cell proliferation		Regulation	These findings support the notion that p53 is essential for continuous cell proliferation.	info:pmid/2455263#abs:8
TP53 ---| cell proliferation		Regulation	The nuclear phosphoprotein p53 is an important regulator of cell proliferation in normal cells.	info:pmid/1437144#abs:1
TP53 ---| cell proliferation		Regulation	Cellular tumor suppressors p53 and Rb play an important role in controlling cell proliferation.	info:pmid/8183918#abs:1
TP53 ---| cell proliferation		Regulation	The putative tumor suppressor gene p53 plays a key role in the regulation of cell proliferation.	info:pmid/1468914#abs:1
TP53 ---| cell proliferation		Regulation	We conclude that the appropriate expression of p53 appears to be required for cell proliferation.	info:pmid/2464739#abs:5
TP53 ---| cell proliferation		Regulation	The tumor suppressor gene p53 plays an essential role in cell proliferation and apoptosis.	info:pmid/15753979#abs:1
TP53 ---| cell proliferation		Regulation	The p53 family of transcription factors is a key regulator of cell proliferation and death.	info:pmid/23799104#abs:1
TP53 ---| cell proliferation		Regulation	The transcription factor p53 suppresses tumorgenesis by regulating cell proliferation and migration.	info:pmid/19386914#abs:1
TP53 ---| cell proliferation		Regulation	p53 is known to play a central role in the control of cell proliferation and carcinogenesis.	info:pmid/7909277#abs:1
TP53 ---| cell proliferation		Regulation	Loss of p53 function therefore allows the uncontrolled proliferation associated with cancerous cells.	info:pmid/12108946#abs:3
TP53 ---| cell proliferation		Regulation	Through the inhibition of malic enzymes, p53 regulates cell metabolism and proliferation.	info:pmid/23334421#abs:7
TP53 ---| cell proliferation		Regulation	The p53 protein interacts with other p53 signal pathway members to control cell proliferation.	info:pmid/22047081#abs:2
TP53 ---| cell proliferation		Regulation	Suppression of p53 activity is essential for proliferation and survival of tumor cells.	info:pmid/21460101#abs:1
TP53 ---| cell proliferation		Regulation	The transcription factor p53 is essentially involved in regulation of cell death and proliferation.	info:pmid/11834713#abs:1
TP53 ---| cell proliferation		Regulation	SAHH inactivation confers resistance to both p53 and p16(INK4)-induced proliferation arrest.	info:pmid/18713839#abs:4
TP53 ---| cell proliferation		Regulation	The p53 protein averts tumor formation by preventing the proliferation of damaged cells.	info:pmid/15190198#abs:1
TP53 ---| cell proliferation		Regulation	These experiments add strength to the suggestion that p53 is involved in the regulation of cell proliferation.	info:pmid/6292898#abs:6
TP53 ---| cell proliferation		Regulation	Wild-type p53 has been shown to control normal cell proliferation possibly through transcriptional regulation.	info:pmid/1616957#abs:3
TP53 ---| cell proliferation		Regulation	The p53 family member p63 has been shown to be critical for growth, proliferation and chemosensitivity.	info:pmid/21364617#abs:1
TP53 ---| cell proliferation		Regulation	The cell cycle regulator p21 mediates the ability of the tumor suppressor p53 to arrest cellular proliferation.	info:pmid/11507077#abs:1
TP53 ---| cell proliferation		Regulation	Missense mutations in the middle conserved conformational domain of p53 decrease its antiproliferation function.	info:pmid/7947385#abs:2
TP53 ---| cell proliferation		Regulation	The expressed wild-type p53 protein suppressed tumor cell proliferation as compared to the mutant control.	info:pmid/22764405#abs:8
TP53 ---| cell proliferation		Regulation	In addition, p53 has been shown to play an important role in controlling cell proliferation and apoptosis.	info:pmid/9722726#abs:4
TP53 ---| cell proliferation		Regulation	The p53 tumor suppressor protein plays a pivotal role in preventing uncontrolled cellular proliferation.	info:pmid/12517797#abs:1
TP53 ---| cell proliferation		Regulation	Transfection of the wild-type p53 gene into malignant cell lines usually results in an inhibition of proliferation.	info:pmid/1868448#abs:1
TP53 ---| cell proliferation		Regulation	There was a dose-dependent and time-dependent inhibition of cell proliferation by Ad-p53.	info:pmid/21144296#abs:7
TP53 ---| cell proliferation		Regulation	The p53 protein appeared to be involved in both spermatogonial cell proliferation and radiation response.	info:pmid/10200522#abs:1
TP53 ---| cell proliferation		Regulation	Tumor suppressor gene p53 has been shown to regulate both cell proliferation and cell death in many cell types.	info:pmid/19608184#abs:2
TP53 ---| cell proliferation		Regulation	Oncogene-induced senescence is a p53-dependent defence mechanism against uncontrolled proliferation.	info:pmid/20228809#abs:1
TP53 ---| cell proliferation		Regulation	Overexpression of p53 or p27(kip) suppressed GM-CSF-induced macrophage proliferation.	info:pmid/19843515#abs:9
TP53 ---| cell proliferation		Regulation	Conversely, knockdown of P53 in melanoma cells resulted in decreased proliferation.	info:pmid/21615965#abs:11
TP53 ---| cell proliferation		Regulation	Cyclin D2, P53, Rb and ATM as cell cycle genes regulate cell growth and proliferation.	info:pmid/20077038#abs:1
TP53 ---| cell proliferation		Regulation	Overexpression of the wild type p53 gene in normal and transformed cells induces G1 arrest of cellular proliferation.	info:pmid/8552389#abs:1
TP53 ---| cell proliferation		Regulation	Overexpression of wild-type p53 gene in malignant cell lines has been shown to inhibit cell proliferation in a number of cases.	info:pmid/8161788#abs:1
TP53 ---| cell proliferation		Regulation	The transcription factor p53 controls the proliferation and survival of cells exposed to DNA damage.	info:pmid/9537652#abs:1
TP53 ---| cell proliferation		Regulation	The p53 tumor suppressor as a cell cycle check-point determinant plays a critical role in cell proliferation.	info:pmid/19027820#abs:2
TP53 ---| cell proliferation		Regulation	We propose that the suppression of S100A6 is yet another mechanism by which p53 inhibits proliferation.	info:pmid/18714402#abs:8
TP53 ---| cell proliferation		Regulation	Considerable effort is currently being devoted to understand the functions of protein p53, a major regulator of cell proliferation.	info:pmid/8645226#abs:1
TP53 ---| cell proliferation		Regulation	The wild-type p53 gene product plays an important role in the control of cell proliferation, differentiation, and survival.	info:pmid/8114731#abs:1
TP53 ---| cell proliferation		Regulation	The growth suppressor p53 plays an important role in the regulation of cell proliferation, DNA repair and apoptosis.	info:pmid/7488939#abs:1
TP53 ---| cell proliferation		Regulation	Tight regulation of p53 is thus essential for the maintenance of genome integrity and normal cell proliferation.	info:pmid/21127074#abs:2
TP53 ---| cell proliferation		Regulation	Expression of the p53 gene plays an important role in the regulation of cellular proliferation and malignant transformation.	info:pmid/1851994#abs:1
TP53 ---| cell proliferation		Regulation	Tight regulation of p53 is thus essential for the maintenance of genome integrity and normal cell proliferation.	info:pmid/19509332#abs:2
TP53 ---| cell proliferation		Regulation	Moreover, we summarize existing concepts how HIF-1alpha and p53 interact to direct proliferation, death or adaptation.	info:pmid/15579021#abs:8
TP53 ---| cell proliferation		Regulation	These results suggest that p53 positively regulates neurogenesis via cell proliferation.	info:pmid/22659737#abs:9
TP53 ---| cell proliferation		Regulation	The MDM2 protein suppresses the ability of p53 to inhibit cellular proliferation or to induce cell death.	info:pmid/11485818#abs:1
TP53 ---| cell proliferation		Regulation	Recent evidence suggests that the tumor-suppressor protein p53 functions as a transcriptional regulator to control cell proliferation.	info:pmid/8378089#abs:1
TP53 ---| cell proliferation		Regulation	Activated p53 inhibits cell proliferation, induces apoptosis or senescence, and maintains genome integrity.	info:pmid/21213101#abs:4
TP53 ---| cell proliferation		Regulation	We use this RNA interference library in human cells to identify one known and five new modulators of p53-dependent proliferation arrest.	info:pmid/15042092#abs:5
TP53 ---| cell proliferation		Regulation	The p53 gene may play an important role in inflammatory responses including cell proliferation and apoptosis.	info:pmid/15138611#abs:11
TP53 ---| cell proliferation		Regulation	The p53 gene can arrest proliferation and trigger death by apoptosis subsequent to several factors.	info:pmid/23762373#abs:2
TP53 ---| cell proliferation		Regulation	In apoptosis-resistant tissues, spontaneous unbuffered p53 activity triggers profound inhibition of cell proliferation.	info:pmid/17157790#abs:4
TP53 ---| cell proliferation		Regulation	The p53 tumor suppressor inhibits the proliferation of cells that undergo prolonged activation of the mitotic checkpoint.	info:pmid/20062083#abs:1
TP53 ---| cell proliferation		Regulation	Pancreatic cancers frequently carry mutations in the K-ras, p53, and p16 genes, which regulate cell proliferation.	info:pmid/9841966#abs:1
TP53 ---| cell proliferation		Regulation	Tumor suppressor p53, which prevents aberrant cell proliferation, is destabilized through ubiquitylation by MDM2.	info:pmid/24462112#abs:2
TP53 ---| cell proliferation		Regulation	Previous studies revealed that wild type p53 gene can suppress proliferation ,and induce apoptosis of tumor cells.	info:pmid/15473923#abs:2
TP53 ---| cell proliferation		Regulation	Thus, p53 and mTOR signaling machineries can cross-talk and coordinately regulate cell growth, proliferation, and death.	info:pmid/15928081#abs:7
TP53 ---| cell proliferation		Regulation	The transcription factor p53 and AP-1 play an important role in cellular proliferation, transformation and death.	info:pmid/24091941#abs:1
TP53 ---| cell proliferation		Regulation	Mutant p53(273H) may affect cell proliferation by interrupting murine endogenous p53 function.	info:pmid/17968669#abs:9
TP53 ---| cell proliferation		Regulation	Inactivation, at least partial, of these genes confers resistance to both p53- and p16INK4a-induced proliferation arrest.	info:pmid/17968325#abs:5
TP53 ---| cell proliferation		Regulation	c-Myc and wild-type p53 have been shown to play important roles in the regulation of cellular proliferation and oncogenic transformation.	info:pmid/8494784#abs:1
TP53 ---| cell proliferation		Regulation	In people over 60 years, thymocytes contain proliferation protein Ki67 and proapoptotic protein P53.	info:pmid/22448366#abs:1
TP53 ---| cell proliferation		Regulation	Because p53 is essential for proliferation processes, the effect of GKLF on p53 gene expression was investigated.	info:pmid/17659301#abs:7
TP53 ---| cell proliferation		Regulation	Whether the p16, p21 and p53 genes inhibit the proliferation of lung cancer cells after transfecting the genes alone or jointly was examined.	info:pmid/11812373#abs:1
TP53 ---| cell proliferation		Regulation	p53 protein plays an important role in control of cell proliferation by suppressing proliferation of cells with DNA damage.	info:pmid/7499569#abs:1
TP53 ---| cell proliferation		Regulation	P53 gene abnormalities play an important role in the development of transformation and proliferation of osteosarcoma cells.	info:pmid/9275350#abs:12
TP53 ---| cell proliferation		Regulation	The tumor suppressor p53 confers protection against cancer (and death) by interrupting the abnormal proliferation of cells.	info:pmid/18639575#abs:3
TP53 ---| cell proliferation		Regulation	Decreased amount of p53 increased self-renewal and proliferation, whereas pRb affected only proliferation.	info:pmid/16532024#abs:7
TP53 ---| cell proliferation		Regulation	Arrest of proliferation was induced by wild-type p53; increased proportions of G1-arrested cells and of apoptotic cells were observed.	info:pmid/9862562#abs:3
TP53 ---| cell proliferation		Regulation	Expression of p53 after transfection with a constitutive promotor, blocks cellular proliferation and leads to an apoptotic cell death.	info:pmid/8361226#abs:5
TP53 ---| cell proliferation		Regulation	Reactivation of p53 results in a G 1 cell cycle arrest, leading to inhibition of proliferation and apoptosis.	info:pmid/22421142#abs:4
TP53 ---| cell proliferation		Regulation	We show that p53 plays an important role in cell proliferation, but not apoptosis, when BLM is absent.	info:pmid/17630856#abs:3
TP53 ---| cell proliferation		Regulation	The results suggest that in cultured rat cells, endogenous wild-type p53 plays an essential role in cell proliferation, even in the presence of myc plus ras.	info:pmid/8350396#abs:11
TP53 ---| cell proliferation		Regulation	p53, a tumor suppressor, inhibits cell proliferation by inducing cellular genes involved in the regulation of the cell cycle.	info:pmid/10891498#abs:1
TP53 ---| cell proliferation		Regulation	Mutations of p53 gene are reported in 50-60% of human cancers and reintroduction of wild-type p53 can suppress cell proliferation.	info:pmid/8622881#abs:1
TP53 ---| cell proliferation		Regulation	It is well established that the p53 tumor suppressor plays a crucial role in controlling cell proliferation and apoptosis upon various types of stress.	info:pmid/23343762#abs:1
TP53 ---| cell proliferation		Regulation	Gene transfer of wild-type p53 inhibited proliferation of both cell lines, showing that also SK-MEL-147 cells respond to wild-type p53 overexpression.	info:pmid/10844565#abs:11
TP53 ---| cell proliferation		Regulation	We showed that TAp63 isoforms are capable of inducing p53-responsive genes, inhibiting cell proliferation and promoting apoptosis.	info:pmid/18037962#abs:5
TP53 ---| cell proliferation		Regulation	In as much as p53 is a key modulator of cell proliferation, tight regulation of its function is critical for normal growth and homeostasis of cells and tissues.	info:pmid/10628400#abs:2
TP53 ---| cell proliferation		Regulation	The oncoprotein p53 is a key regulator in neuronal development, notably in cell proliferation and neuronal death.	info:pmid/12591120#abs:2
TP53 ---| cell proliferation		Regulation	Bcl-2 and p53 may each play a role in modulating cell apoptosis or proliferation during the development of colorectal carcinoma.	info:pmid/9870685#abs:10
TP53 ---| cell proliferation		Regulation	In conclusion, p53 production is stimulated by HGF and may contribute to the proliferation of rat hepatocytes.	info:pmid/12143041#abs:10
TP53 ---| cell proliferation		Regulation	Re-expression of p53(wt) in p53(null) cells restored the inhibition of proliferation by activated Notch.	info:pmid/18049480#abs:8
TP53 ---| cell proliferation		Regulation	It seems that p53 plays an important role in proliferation in our studied population, since it is overexpressed in 92% of T-cell lymphoma cases.	info:pmid/18540692#abs:9
TP53 ---| cell proliferation		Regulation	Expression of wild-type p16(INK4a) and p53 genes in K562 cells results in reduced proliferation and apoptosis.	info:pmid/11836163#abs:9
TP53 ---| cell proliferation		Regulation	We show that loss of p53 is sufficient for oncogenic Ras to stimulate proliferation in the absence of extrinsic mitogens in attached cells.	info:pmid/12640134#abs:3
TP53 ---| cell proliferation		Regulation	The tumor suppressor p53 regulates cell proliferation and apoptosis, two key processes in the pathogenesis of occlusive vascular disease.	info:pmid/17570351#abs:1
TP53 ---| cell proliferation		Regulation	The protein product of the p53 oncogene prevents cell proliferation and induces apoptosis and is overexpressed in the dysfunctional (mutated) form.	info:pmid/7631541#abs:3
TP53 ---| cell cycle		Regulation	The p53 protein controls the entrance to the cell cycle.	info:pmid/8815489#abs:3
TP53 ---| cell cycle		Regulation	TP53 also regulates the cell cycle through the activation of p21.	info:pmid/19020536#abs:4
TP53 ---| cell cycle		Regulation	P53 protein plays an important role in regulation of the cell cycle.	info:pmid/9472715#abs:1
TP53 ---| cell cycle		Regulation	The protein p53 plays an active role in the regulation of cell cycle.	info:pmid/22110706#abs:1
TP53 ---| cell cycle		Regulation	p53 protein is a critical regulator of cell cycle and apoptosis.	info:pmid/17966099#abs:1
TP53 ---| cell cycle		Regulation	However, the p53-induced cell cycle block is neither immediate nor absolute.	info:pmid/19233169#abs:5
TP53 ---| cell cycle		Regulation	Genes of the p53 family are known to be critical regulators of the cell cycle.	info:pmid/19563905#abs:1
TP53 ---| cell cycle		Regulation	Both p16INK4a and p53 proteins are negative regulators of the cell cycle.	info:pmid/10952243#abs:1
TP53 ---| cell cycle		Regulation	Cell cycle was altered through the upregulation of p53 and p21 protein expressions.	info:pmid/17588343#abs:9
TP53 ---| cell cycle		Regulation	Such is the case with the protein p53, a major negative regulator of the cell cycle.	info:pmid/7735327#abs:4
TP53 ---| cell cycle		Regulation	The tumor suppressor gene p53 encodes for an important cell cycle regulatory protein.	info:pmid/11326641#abs:1
TP53 ---| cell cycle		Regulation	The tumor suppressor gene p53 regulates apoptotic cell death and the cell cycle.	info:pmid/18315954#abs:1
TP53 ---| cell cycle		Regulation	The p53 tumor suppressor plays a central role in the regulation of the normal cell cycle.	info:pmid/12435075#abs:4
TP53 ---| cell cycle		Regulation	The tumor suppressor p53 regulates apoptosis, cell cycle, and oncogenesis.	info:pmid/15855329#abs:1
TP53 ---| cell cycle		Regulation	Tumor-suppressor protein p53 is an important regulator of cell cycle and apoptosis.	info:pmid/11681800#abs:1
TP53 ---| cell cycle		Regulation	Accumulation of Xenopus p53 is parallel to a drastic change in the cell cycle distribution.	info:pmid/11439340#abs:6
TP53 ---| cell cycle		Regulation	Tumor suppressor p53 is a genome guardian and important negative regulator of the cell cycle.	info:pmid/22611192#abs:3
TP53 ---| cell cycle		Regulation	The cellular phosphoprotein p53 inhibits progression through the mammalian cell cycle.	info:pmid/1533443#abs:1
TP53 ---| cell cycle		Regulation	It has been reported that p21, p53, and p16 affect the cell cycle and cell senescence.	info:pmid/10082130#abs:1
TP53 ---| cell cycle		Regulation	The p53 protein plays an important role in the control of the cell cycle and DNA repair.	info:pmid/10718211#abs:1
TP53 ---| cell cycle		Regulation	The p53 transcription factor is involved in cell cycle, apoptosis and differentiation.	info:pmid/21362455#abs:1
TP53 ---| cell cycle		Regulation	As a tumor suppressor, p53 protein regulates the cell cycle and is involved in preventing tumorgenesis.	info:pmid/21523548#abs:1
TP53 ---| cell cycle		Regulation	A major function of the p53 tumor suppressor is the regulation of the cell cycle and apoptosis.	info:pmid/21586550#abs:1
TP53 ---| cell cycle		Regulation	As a tumor suppressor protein, p53 plays a crucial role in the cell cycle and in cancer prevention.	info:pmid/22949826#abs:1
TP53 ---| cell cycle		Regulation	The G1/S checkpoint of the cell cycle is regulated by p16, p53 and RB tumor suppressor genes.	info:pmid/9221801#abs:1
TP53 ---| cell cycle		Regulation	Whereas Bcl-2 promotes cell survival, p53 can arrest cell cycle.	info:pmid/15647429#abs:12
TP53 ---| cell cycle		Regulation	However, expression of wild-type p53 in these cells altered their cell cycle pattern and reduced their growth in vivo.	info:pmid/1809377#abs:3
TP53 ---| cell cycle		Regulation	The human tumour suppressor protein p53 is critical for regulation of the cell cycle on genotoxic insult.	info:pmid/7575491#abs:1
TP53 ---| cell cycle		Regulation	The p53 gene acts as a tumor suppressor gene, controlling entry into the S-phase of the cell cycle.	info:pmid/10870059#abs:2
TP53 ---| cell cycle		Regulation	The tumor suppressors retinoblastoma and p53 are important regulators of the cell cycle.	info:pmid/21704587#abs:1
TP53 ---| cell cycle		Regulation	Further, these two p53 residues are required for LKB1-dependent cell cycle G(1) arrest.	info:pmid/17108107#abs:8
TP53 ---| cell cycle		Regulation	The tumor suppressor p53 plays a critical role in the regulation of the cell cycle and the maintenance of genetic stability.	info:pmid/9690508#abs:1
TP53 ---| cell cycle		Regulation	The p53 tumor suppressor protein plays a critical role in the regulation of the cell cycle and apoptosis.	info:pmid/11423969#abs:1
TP53 ---| cell cycle		Regulation	p53 regulates apoptosis and the cell cycle through actions in the nucleus and cytoplasm.	info:pmid/18181020#abs:1
TP53 ---| cell cycle		Regulation	The tumor suppressor protein p53 plays an important role in the cell-cycle G(1) and G(2) checkpoints.	info:pmid/11156855#abs:1
TP53 ---| cell cycle		Regulation	Thus, Reprimo may be a new member involved in the regulation of p53-dependent G(2) arrest of the cell cycle.	info:pmid/10930422#abs:5
TP53 ---| cell cycle		Regulation	Moreover, the cell cycle inhibiting protein p21(WAF) is induced by hNRAGE in a p53 dependent manner.	info:pmid/15094062#abs:4
TP53 ---| cell cycle		Regulation	The p53 gene controls the cell cycle by transactivating p21WAF1/CIP1, a cyclin dependent kinase inhibitor.	info:pmid/9820864#abs:1
TP53 ---| cell cycle		Regulation	Thus, phosphorylation and the resultant degradation of p53 provide a mechanism for regulation of the cell cycle by TAF1.	info:pmid/15053879#abs:7
TP53 ---| cell cycle		Regulation	P53 tumor suppressor protein is one of the pivotal regulators for genome integrity, cell cycle and apoptosis.	info:pmid/20309662#abs:1
TP53 ---| cell cycle		Regulation	The tumor suppressor p53 is a master regulator of apoptosis and also plays a key role in cell cycle checking.	info:pmid/22671997#abs:1
TP53 ---| cell cycle		Regulation	P53 is a transcription factor with multifaceted regulatory functions in the cell cycle, DNA repair and apoptosis.	info:pmid/11508790#abs:4
TP53 ---| cell cycle		Regulation	One mechanism by which p53 functions is to induce a block in the transition between the G(1) and S phase of the cell cycle.	info:pmid/12427745#abs:2
TP53 ---| cell cycle		Regulation	Wild-type p53 mediates imperative functions such as regulation of the cell cycle and programmed cell death.	info:pmid/12629332#abs:14
TP53 ---| cell cycle		Regulation	However, its mechanism was yet not clearly understood. p53, p21WAF1, and p16 are main negative regulator genes of cell cycle.	info:pmid/12508544#abs:2
TP53 ---| cell cycle		Regulation	p53 has been shown to suppress tumor growth by regulating the cell cycle and by triggering apoptosis.	info:pmid/8821948#abs:1
TP53 ---| cell cycle		Regulation	The p53 gene regulates the cell cycle response to DNA damage, which may allow time for adequate DNA repair.	info:pmid/10363973#abs:1
TP53 ---| cell cycle		Regulation	P53-tumor suppressor gene has an essential role in controlling cell cycle and initiating carcinogenesis.	info:pmid/20495739#abs:1
TP53 ---| cell cycle		Regulation	The tumor suppressor p53 plays a key role in the regulation of cell cycle, apoptosis, DNA repair, and senescence.	info:pmid/19579266#abs:1
TP53 ---| cell cycle		Regulation	The p53 tumour suppressor gene plays a major role in controlling cell cycle and apoptosis in many different cell types.	info:pmid/8833094#abs:1
TP53 ---| cell cycle		Regulation	We examined the expression patterns of the pRb, E2F1, p53, and p21 proteins involved in cell cycle withdrawal.	info:pmid/12749855#abs:12
TP53 ---| cell cycle		Regulation	p53 protein is a critical regulator of the cell cycle and apoptosis and its levels and functions change in response to many stimuli.	info:pmid/12937839#abs:1
TP53 ---| cell cycle		Regulation	Thus, changes in the cell cycle mediated by the p53/miR-34c axis are involved in the transformation cells induced by benzo[a]pyrene.	info:pmid/24362009#abs:9
TP53 ---| cell cycle		Regulation	Besides, oncogene (proto-oncogene) products such as p53 and pRB also directly regulate the progression of cell cycle.	info:pmid/9772381#abs:2
TP53 ---| cell cycle		Regulation	By interaction with targets such as WAF1/CIP1, mdm2 or GADD45 p53 functions as a negative or positive regulator of the cell cycle.	info:pmid/21556650#abs:2
TP53 ---| cell cycle		Regulation	Tumor protein 53 (p53) is a critical regulator of cell cycle and apoptosis that is frequently disabled in human tumors.	info:pmid/19856920#abs:1
TP53 ---| cell cycle		Regulation	Tumor suppressor p53 plays an important role in the control of cell cycle and apoptosis in response to genotoxic stress.	info:pmid/12802279#abs:2
TP53 ---| cell cycle		Regulation	p53 may function as a checkpoint by arresting the G1 cell cycle in response to DNA damage induced by radiation or other stimuli.	info:pmid/8663350#abs:1
TP53 ---| cell cycle		Regulation	The tumour suppressor genes p53 and p16(INK4a)encode cell cycle regulatory proteins that are important candidates for gene replacement therapy.	info:pmid/11313791#abs:3
TP53 ---| cell cycle		Regulation	Transcription factor p53 forms a network with associated factors to regulate the cell cycle and apoptosis in response to environmental stresses.	info:pmid/16322560#abs:1
TP53 ---| cell cycle		Regulation	These genes act upon cyclin D1 and/or p53, both of which are key regulators of the G1 phase of the cell cycle.	info:pmid/16572589#abs:9
TP53 ---| cell cycle		Regulation	The increased expression of p53 mediates silica-induced cell cycle change and inhibits silica-induced DNA double strand breaks repair.	info:pmid/20465947#abs:12
TP53 ---| cell cycle		Regulation	Data do not support a clear example of a phenotype that shows an overexpression of p53 with downregulation of p21 or p27 leading to cell cycle alterations.	info:pmid/9736426#abs:7
TP53 ---| cell cycle		Regulation	The p53 protein product regulates the transition from G1 to S phase of the cell cycle and entry to the DNA damage repair pathway.	info:pmid/9006333#abs:2
TP53 ---| cell cycle		Regulation	The p53 tumor-suppressor protein is stabilized under stress conditions and induces transcription of several genes to regulate cell cycle and apoptosis.	info:pmid/22935615#abs:2
TP53 ---| cell cycle		Regulation	Although p53 regulates the cell cycle and apoptosis, gross embryonic development is normal in the p53 knockout (-/-) mouse.	info:pmid/11373269#abs:1
TP53 ---| cell cycle		Regulation	The cellular transcription factor DRTF1/E2F and the tumor suppressor protein p53 play important roles in controlling early cell cycle events.	info:pmid/8816502#abs:1
TP53 ---| cell cycle		Regulation	This would represent a novel mechanism for p53-dependent control of the cell cycle, in addition to the well-known p21(WAF1) machinery.	info:pmid/12824889#abs:6
TP53 ---| cell cycle		Regulation	The p53 protein is thought to prevent chromosomal replication specifically during the cell cycle if DNA damage is present.	info:pmid/9893255#abs:6
TP53 ---| cell cycle		Regulation	The tumor suppressor protein p53 plays a role in cellular responses to cancer-initiating events by regulating progress through the cell cycle.	info:pmid/20881002#abs:1
TP53 ---| cell cycle		Regulation	Recent studies have suggested that p53 regulates the G2 checkpoint in the cell cycle and this function is required for the maintenance of genomic integrity.	info:pmid/19771247#abs:1
TP53 ---| cell cycle		Regulation	The p53 protein is mutated in 50% of all human tumors and plays a key role in apoptosis, cell cycle, and the expression of several genes.	info:pmid/16050136#abs:1
TP53 ---| cell cycle		Regulation	In addition, alterations of other cell-cycle-regulating signal pathways (CDKN2B/CDKN2A-CCND1 and ARF-MDM2-TP53) are frequently observed.	info:pmid/16258956#abs:2
TP53 ---| cell cycle		Regulation	p53 acts as a tumor suppressor gene because of to its negative control of the cell cycle and its central role in programmed cell death.	info:pmid/8625095#abs:1
TP53 ---| cell cycle		Regulation	The p53 protein is mutated in 50% of all human tumors and plays a key role in apoptosis, cell cycle, and the expression of several proteins.	info:pmid/17404014#abs:2
TP53 ---| cell cycle		Regulation	The activation of p53 was accompanied by an upregulation of GADD45 to arrest the cell cycle and to allow the repair mechanisms to take place.	info:pmid/18662769#abs:11
TP53 ---| cell cycle		Regulation	The tumor suppressor protein p53 mediates critical cellular functions including regulation of cell cycle, apoptosis, DNA repair, and senescence.	info:pmid/21254973#abs:1
TP53 ---| cell cycle		Regulation	Under physiological conditions, p53 plays a role in maintaining genomic stability and regulating progression through the cell cycle.	info:pmid/9713357#abs:3
TP53 ---| cell cycle		Regulation	Recent studies have suggested that p53 regulates the G2 checkpoint in the cell cycle and that this function is required for the maintenance of genomic integrity.	info:pmid/10676633#abs:1
TP53 ---| cell cycle		Regulation	In p53-positive cells, hPygo2 knockdown triggered the ribosomal stress pathway, culminating in p53-dependent growth arrest at G1-phase of the cell cycle.	info:pmid/23517060#abs:6
TP53 ---| cell cycle		Regulation	In a normal situation, p53 is activated upon the induction of DNA damage to either arrest the cell cycle or else induce apoptosis.	info:pmid/17301441#abs:2
TP53 ---| cell cycle		Regulation	The p53 tumor suppressor protein functions via specific gene activation to inhibit passage through the cell cycle and to trigger apoptosis.	info:pmid/15846087#abs:1
TP53 ---| cell cycle		Regulation	The p53 gene is a common marker for neoplasia, and is known to control cell cycle, cell differentiation and apoptosis.	info:pmid/12194078#abs:5
TP53 ---| cell cycle		Regulation	Overexpression of the p53 protein results either in arrest in the G1 phase of the cell cycle or in the induction of apoptosis.	info:pmid/8123467#abs:3
TP53 ---| cell cycle		Regulation	The p53 protein is not only involved in the regulation of cell cycle and apoptosis, it is also involved in the in vitro regulation of IL-6 gene expression.	info:pmid/9470814#abs:2
TP53 ---| cell cycle		Regulation	Thus, the interaction of p53 and Agnoprotein can lead to a higher level of p21 expression and suppression of cell cycle progression during the cell cycle.	info:pmid/12165856#abs:7
TP53 ---| cell cycle		Regulation	p53 plays an important role in the regulation of the cell cycle, DNA repair, and apoptosis and is an attractive cancer therapeutic target.	info:pmid/22410433#abs:1
TP53 ---| cell cycle		Regulation	p53 is a key tumor suppressor and a master regulator of various signaling pathways, such as those related to apoptosis, cell cycle and DNA repair.	info:pmid/23128672#abs:1
TP53 ---| cell cycle		Regulation	The p53 tumor suppressor gene controls the cell cycle through at least two mechanisms, namely, mitotic arrest and apoptosis.	info:pmid/9408971#abs:2
TP53 ---| cell cycle		Regulation	However, mutations of the p53 gene can disturb protein synthesis or may be responsible for synthesis of a changed protein unable to control the cell cycle.	info:pmid/9065648#abs:3
TP53 ---| cell cycle		Regulation	Our results are consistent with a p53-induced cell cycle block at G1 allowing cells to repair chromosomal damage before DNA replication.	info:pmid/7586125#abs:10
TP53 ---| cell cycle		Regulation	Possible modulation of Cdk-inhibitors , e.g., p53 and p21(WAF1), which have checkpoint functions in the cell cycle, by IFN-gamma, was also studied.	info:pmid/21533453#abs:4
TP53 ---| cell cycle		Regulation	TP53 has a fundamental role in cell cycle and apoptosis and is frequently mutated in solid tumours, including pancreatic cancer.	info:pmid/20110284#abs:3
TP53 ---| cell cycle		Regulation	The tumor suppressor p53 exerts its antioncogenic effects in cells chiefly by regulating their progression through the cell cycle and by inducing cell death.	info:pmid/10728678#abs:1
TP53 ---| cell cycle		Regulation	The p53 as a transcription factor in cell stress was activated to regulate cell cycle and programmed cell death to inhibit tumor growth.	info:pmid/20677644#abs:1
TP53 ---| cell cycle		Regulation	Because p53 has a critical role in regulation of cell cycle and apoptosis in mammals, mutations of p53 often cause various cancers in mammals.	info:pmid/24305399#abs:1
TP53 ---| cell cycle		Regulation	After DNA damage, activated p53 first induces Hzf, which promotes the expression of p21 to arrest the cell cycle and facilitate DNA repair.	info:pmid/22677378#abs:5
TP53 ---| cell cycle		Regulation	The human Reprimo gene is a recently identified cytoplasmic protein, which plays an important role in the regulation of p53-dependent G2 arrest of the cell cycle.	info:pmid/12395409#abs:1
TP53 ---| cell cycle		Regulation	When a noxa acts on the DNA, protein p53 inhibits the cell cycle allowing the repair systems to operate and, if the damage is significant enough, cell apoptosis.	info:pmid/9658641#abs:4
TP53 ---| cell cycle		Regulation	Inactivation of p53 in c-jun (Deltali*) mice abrogated both hepatocyte cell cycle block and increased p21 protein expression.	info:pmid/16912279#abs:5
NOS2 ---> apoptosis		Regulation	Moreover, apoptosis was prevented by the iNOS inhibitor 1400W.	info:pmid/16202322#abs:12
NOS2 ---> apoptosis		Regulation	Fas and iNOS might mediate chondrocyte apoptosis.	info:pmid/16733918#abs:9
NOS2 ---> apoptosis		Regulation	Transfection with inducible nitric oxide synthase inhibited etoposide-induced apoptosis.	info:pmid/11912135#abs:4
NOS2 ---> apoptosis		Regulation	Inhibitors of p38 MAPK and iNOS partially abolished iohexol-induced apoptosis.	info:pmid/20016144#abs:9
NOS2 ---> apoptosis		Regulation	On the other hand, it is suggested that NO/iNOS is involved in neuronal apoptosis.	info:pmid/9551471#abs:3
NOS2 ---> apoptosis		Regulation	Inducible nitric oxide synthase (NOS2) expression regulates chronic lymphocytic leukemia cell apoptosis.	info:pmid/16039714#abs:2
NOS2 ---> apoptosis		Regulation	T cell apoptosis was prevented in the presence of an inducible NO synthase type 2 inhibitor.	info:pmid/12928365#abs:7
NOS2 ---> apoptosis		Regulation	Specific iNOS inhibitor 1400W partially blocked cisplatin-induced apoptosis in OV2008 cells.	info:pmid/18506185#abs:6
NOS2 ---> apoptosis		Regulation	These effects and apoptosis were inhibited by iNOS suppression and enhanced by iNOS overexpression.	info:pmid/18838522#abs:8
NOS2 ---> apoptosis		Regulation	Taken together, iNOS induction plays an essential role in TNF-alpha-induced apoptosis of the investigated cell lines.	info:pmid/10616218#abs:13
NOS2 ---> apoptosis		Regulation	The coordinate expression of GTPCH prevents apoptosis that is induced by iNOS/nitric oxide.	info:pmid/15033774#abs:4
NOS2 ---> apoptosis		Regulation	Adenoviral-mediated expression of iNOS alone was sufficient to induce caspase activity and apoptosis.	info:pmid/18081694#abs:6
NOS2 ---> apoptosis		Regulation	The inhibition of iNOS reduced apoptosis induced by D-galactosamine in hepatocytes.	info:pmid/12620377#abs:7
NOS2 ---> apoptosis		Regulation	Apoptotic cell death was decreased to a similar degree following inhibition of iNOS by L-nitro-arginine-methyl-ester .	info:pmid/10470105#abs:9
NOS2 ---> apoptosis		Regulation	In vitro studies confirmed that in the absence of NMA the expression of iNOS in C4.L8.5 cells induced apoptosis.	info:pmid/7535333#abs:10
NOS2 ---> apoptosis		Regulation	These findings suggest that iNOS appears to be more important than eNOS in the reduction of apoptosis.	info:pmid/16566960#abs:12
NOS2 ---> apoptosis		Regulation	The selective iNOS inhibitor AG partly blocked 1-methyl-4-phenylpridinium ions-induced apoptosis of PC12 cells.	info:pmid/16547587#abs:4
NOS2 ---> apoptosis		Regulation	The iNOS has potent and long-lasting effects on NO generation, has cytotoxic effects and triggers apoptosis in car diomyocytes.	info:pmid/8741699#abs:3
NOS2 ---> apoptosis		Regulation	In skeletal muscle of these patients, iNOS and Bcl-2 are possibly involved in the regulation of apoptosis.	info:pmid/10091822#abs:10
NOS2 ---> apoptosis		Regulation	Our results indicate that apoptosis is triggered by iNOS and that it mediates the ototoxicity induced by cisplatin.	info:pmid/12553036#abs:10
NOS2 ---> apoptosis		Regulation	Subsequently, iNOS KO mice up-regulated apoptosis of CNS-CD4(+) T cells.	info:pmid/15710464#abs:3
NOS2 ---> apoptosis		Regulation	Inducible nitric oxide synthase blockade also reduced interstitial cell apoptosis and increased collagen III deposition.	info:pmid/16877341#abs:9
NOS2 ---> apoptosis		Regulation	The induction of islet cell apoptosis in vivo may involve an increased expression of iNOS within beta-cells.	info:pmid/9607811#abs:15
NOS2 ---> apoptosis		Regulation	Our results show that short-term NOS2 expression enhances CD95-mediated apoptosis and T cell cytotoxicity dose dependently.	info:pmid/16547226#abs:4
NOS2 ---> apoptosis		Regulation	Inhibition of iNOS by N(G)-nitro-L-arginine methylester hydrochloride (L-NAME) partially abolished chloroform extract-induced apoptosis.	info:pmid/11305508#abs:8
NOS2 ---> apoptosis		Regulation	Cellular apoptosis after LPS challenge is blocked upon inhibition of iNOS activity using the pharmacological inhibitor 1400W.	info:pmid/16421203#abs:4
NOS2 ---> apoptosis		Regulation	In the absence of iNOS, there is decreased necrosis, increased apoptosis, and reduced liver fibrosis.	info:pmid/18506890#abs:10
NOS2 ---> apoptosis		Regulation	Understanding the molecular mechanisms of iNOS-mediated apoptotic cell death in ischemia may offer opportunities for potential therapeutic intervention.	info:pmid/15664123#abs:3
NOS2 ---> apoptosis		Regulation	Inducible nitric oxide synthase (iNOS) through its product, nitric oxide , may contribute to the induction of germ cell apoptosis.	info:pmid/12810565#abs:1
NOS2 ---> apoptosis		Regulation	One H. pylori pathogenic mechanism for causing gastric damage is the induction of iNOS-dependent apoptosis that is strongly enhanced by IFN-gamma.	info:pmid/15142623#abs:10
NOS2 ---> apoptosis		Regulation	Overexpression of iNOS led to a marked inhibition of DNA synthesis as well as induction of apoptosis in vascular smooth muscle cells.	info:pmid/9743513#abs:4
NOS2 ---> apoptosis		Regulation	Expression of iNOS in HeLa G cells induces apoptosis which can be prevented by co-expression of bcl-2 or by addition of reduced glutathione or N-acetylcysteine.	info:pmid/9091316#abs:3
NOS2 ---> apoptosis		Regulation	Inhibitors of iNOS significantly attenuated the induction of apoptosis, increased NO(X) production, and release of cytochrome c.	info:pmid/12208351#abs:8
NOS2 ---> apoptosis		Regulation	This reduced the levels of VCAM-1 to inhibit apoptosis induced by iNOS; thus, the tissue of the allografted vessel was protected and rejection was averted.	info:pmid/19545753#abs:12
NOS2 ---> apoptosis		Regulation	In parallel with this, Ref-1 also mitigated alteration of inducible nitric oxide synthase expression and nitric oxide-mediated apoptosis.	info:pmid/14706822#abs:6
NOS2 ---> apoptosis		Regulation	These agents also reduced inducible nitric oxide synthase mRNA and nitric oxide production, which are involved in Free fatty acid-induced apoptosis.	info:pmid/9482914#abs:8
NOS2 ---> apoptosis		Regulation	Both iNOS and Bcl-2 were believed to play roles in the pathogenesis and development of prostate carcinoma by influencing the cell apoptosis.	info:pmid/14979207#abs:8
NOS2 ---> apoptosis		Regulation	Furthermore, SP600125 (a specific inhibitor of JNK) and 1400W (a specific inhibitor of iNOS) significantly attenuated cell apoptosis induced by high glucose.	info:pmid/21435358#abs:5
NOS2 ---> apoptosis		Regulation	Inducible nitric oxide synthase (iNOS) and nitric oxide can ameliorate apoptosis induced by toxic glycochenodeoxycholate in hepatocytes.	info:pmid/21693187#abs:1
NOS2 ---> apoptosis		Regulation	The enhanced iNOS gene expression significantly promoted cell apoptosis, whereas the proliferation and migration of A549 cells were inhibited.	info:pmid/22613330#abs:13
NOS2 ---> apoptosis		Regulation	These findings indicate that C/EBPa and C/EBPß regulate the iNOS expression, which may further modify cell responses such as apoptosis and cell survival.	info:pmid/21539866#abs:10
NOS2 ---> apoptosis		Regulation	Previous studies have shown that inducible nitric oxide synthase (iNOS) plays an important protective role against sepsis-induced pulmonary apoptosis.	info:pmid/22101001#abs:3
NOS2 ---> apoptosis		Regulation	Addition of the iNOS selective inhibitor L-NIL mildly increased liver transaminase levels and also increased apoptosis in the liver graft.	info:pmid/12198649#abs:11
NOS2 ---> apoptosis		Regulation	These results suggest that NO from iNOS induces Fas and Fas ligand-mediated apoptosis and associates with regression of atherosclerosis.	info:pmid/11139364#abs:10
NOS2 ---> apoptosis		Regulation	Moreover, coincubation of OVCAR-3 and HOC-7 with the specific iNOS inhibitor aminoguanidine suppressed apoptosis induced by IFN-gamma, IL-1beta, and TNF-alpha.	info:pmid/11426981#abs:7
NOS2 ---> apoptosis		Regulation	Caspase-3/7 activation and apoptosis were stimulated by NOS2 inhibitors and a nitric oxide scavenger, implying that induced nitric oxide was acting cytoprotectively.	info:pmid/24080338#abs:4
NOS2 ---> apoptosis		Regulation	valosin-containing protein, but not its dominant-negative mutant, protected against chelerythrine-induced apoptosis, which was suppressed by inhibition of either NF-?B or iNOS.	info:pmid/23737493#abs:7
NOS2 ---> apoptosis		Regulation	Lymphopenia and increase in S-nitrosylation and apoptosis in GSNOR-deficient mice are largely abolished by genetic deletion of inducible NO synthase.	info:pmid/20980633#abs:5
NOS2 ---> apoptosis		Regulation	Experiments with the inducible nitric oxide synthase (iNOS) inhibitor GW274150 significantly reduced the stress-dependent apoptosis indicating that the production of NO was relevant for this effect.	info:pmid/19668373#abs:6
NOS2 ---> apoptosis		Regulation	Blocking of iNOS activity significantly decreased polyinosinic-polycytidylic acid- plus IL-1beta-induced, but not polyinosinic-polycytidylic acid- plus IFN-gamma-induced, apoptosis.	info:pmid/11356709#abs:9
NOS2 ---> apoptosis		Regulation	For example, inhibition of the NF-kappaB mediated induction of iNOS in epithelial cells could block important anti-apoptotic and anti-microbial survival mechanisms.	info:pmid/12408502#abs:10
NOS2 ---> apoptosis		Regulation	In contrast, in mice with complete ureteral obstruction, iNOS attenuates apoptosis and enhances renal parenchymal thickness.	info:pmid/19889956#abs:9
NOS2 ---> apoptosis		Regulation	We have demonstrated previously that gene transfer of the inducible nitric oxide synthase gene (iNOS) into colorectal cancer cells enhances radiation-induced apoptosis in vitro.	info:pmid/14973054#abs:2
NOS2 ---> apoptosis		Regulation	Our previous results indicate that TRPV1 activation in the adult retina can lead to constitutive and inducible nitric oxide synthase-dependent protein nitration and apoptosis.	info:pmid/23324998#abs:2
NOS2 ---> apoptosis		Regulation	Apoptotic cell killing was strongly enhanced by an iNOS inhibitor (1400W), iNOS knockdown , or a nitric oxide scavenger, suggesting that nitric oxide was acting cytoprotectively.	info:pmid/23261943#abs:3
NOS2 ---> apoptosis		Regulation	Short hairpin RNA-based iNOS knockdown in COH-BR1 cells dramatically reduced nitric oxide production under photostress while enhancing caspase-9 activation and apoptosis.	info:pmid/21143607#abs:6
NOS2 ---> apoptosis		Regulation	Inhibition of iNOS gene expression by use of N(G)-monomethyl-L-arginine (NMMA) inhibited apoptosis, whereas inhibition of TNF-alpha and interleukin-1 biological activity did not.	info:pmid/15838805#abs:5
NOS2 ---> apoptosis		Regulation	In conclusion, iNOS inhibition delayed the death of rabies virus-infected mice by affecting viral replication and apoptotic death of infected cells.	info:pmid/11232769#abs:8
NOS2 ---> apoptosis		Regulation	These results suggest that the increased expression of nuclear factor-kappaB and iNOS caused by Methylglyoxal is involved in rat retinal pericyte apoptosis.	info:pmid/20621070#abs:11
NOS2 ---> apoptosis		Regulation	Inducible NOS-mediated osteoblast apoptosis and depressed bone formation play important roles in the pathogenesis of inflammation-mediated osteoporosis.	info:pmid/11762939#abs:10
NOS2 ---> apoptosis		Regulation	As an important source of nitric oxide during inflammation, human inducible nitric oxide synthase also plays a role in the regulation of cytokine-driven cell proliferation and apoptosis.	info:pmid/12807916#abs:2
NOS2 ---> apoptosis		Regulation	Minocycline, a tetracycline derivative is a caspase inhibitor, and also inhibits the inducible nitric oxide synthase which are important for apoptotic cell death.	info:pmid/14965330#abs:7
NOS2 ---> apoptosis		Regulation	The results revealed that iNOS gene therapy may significantly enhance low-dose cisplatin-mediated inhibition of cell proliferation, invasion, migration and promotion of cell apoptosis in A549 cells.	info:pmid/23128378#abs:6
NOS2 ---> apoptosis		Regulation	Similarly, expression of the inducible nitric oxide synthase in response to lipopolysaccharide and interferon-gamma also caused apoptosis in RAW macrophages and neo controls within 24 h.	info:pmid/8702745#abs:7
NOS2 ---> apoptosis		Regulation	Inhibition of iNOS catalysis by N(6)-(1-iminoethyl)-l-lysine dihydrochloride in human melanoma A375 cells reversed VP-16 resistance, leading to increased DNA damage and apoptosis.	info:pmid/24049059#abs:5
NOS2 ---> apoptosis		Regulation	The inducible nitric oxide synthase (iNOS) inhibitors N(G)-methyl-L-arginine and 1,4-PBIT attenuated thymic epithelial cell line-induced apoptosis of double-positive thymic cells.	info:pmid/19692538#abs:6
NOS2 ---> apoptosis		Regulation	Furthermore, lipopolysaccharide-induced early apoptosis was only moderately reduced in the presence of an inhibitor of iNOS or when using macrophages from iNOS -/-mice.	info:pmid/10845916#abs:4
NOS2 ---> apoptosis		Regulation	Expression of the inducible Nitric oxide synthase in response to lipopolysaccharide and interferon-gamma caused apoptosis in RAW 264.7 macrophages and neomycin-vector controls within 24 h.	info:pmid/8870682#abs:8
NOS2 ---> apoptosis		Regulation	TNF-a-induced AMP-activated protein kinase activation has been shown to be necessary for nuclear factor ?appa B -induced inducible nitric oxide synthase expression and for blocking TNF-a-induced apoptosis.	info:pmid/21427236#abs:5
NOS2 ---> apoptosis		Regulation	To determine whether apoptosis promoted by NOS2 may contribute, we used a heterotopic transplant model to study mouse cardiac allografts placed in recipients with targeted gene deletion of NOS2.	info:pmid/9989972#abs:2
NOS2 ---> apoptosis		Regulation	Suppression of iNOS signaling by aminoguanidine led to decreased hepatocellular carcinoma growth and nuclear factor-kB and RAS/ERK expression and increased apoptosis both in vivo and in vitro.	info:pmid/18579559#abs:4
NOS2 ---> apoptosis		Regulation	CCL-34-activated macrophages induced cancer cell death via the apoptotic pathway, and this cytotoxicity was significantly inhibited by NG-monomethyl-L-arginine (an inducible NOS inhibitor).	info:pmid/21949133#abs:5
NOS2 ---> apoptosis		Regulation	We also exposed iNOS(-/-) mice via inhalation in the same protocol and compared with wild-type mice and demonstrated that iNOS(-/-) mice had significantly reduced apoptosis and inflammation.	info:pmid/11850347#abs:7
NOS2 ---> apoptosis		Regulation	Indeed, silencing of MPO or iNOS gene expression resulted in decreased S-nitrosylation of caspase-3, increased caspase-3 activity, and increased apoptosis but with a more significant effect when silencing MPO.	info:pmid/19962178#abs:7
NOS2 ---> apoptosis		Regulation	These results indicate that the activity of iNOS plays a critical role in the apoptosis of spinal cord neurons by influencing the dephosphorylation of p-BAD (Ser 136) and the interaction between BAD and 14-3-3.	info:pmid/23643992#abs:11
NOS2 ---> apoptosis		Regulation	Melanoma cell apoptosis induced by iNOS inhibition was completely blocked by peptide inhibitors of caspase-1 and caspase-3 (Ac-DEVD-CHO and AC-YVAD-CHO) or by an exogenous NO donor, sodium nitroprusside, or by addition of serum.	info:pmid/11196180#abs:8
NOS2 ---> apoptosis		Regulation	Finally, AMPK-dependent MIN6 cell apoptosis, induced by IL1ß or Alloxan, required increased iNOS expression, an effect that was reversed by CNTF downregulation of AMPK pathway and iNOS expression.	info:pmid/21689743#abs:7
NOS2 ---> apoptosis		Regulation	Although the pattern of positive expression was similar in both enzymes, the effect on tumor progression differed; iNOS expression may play a role in apoptosis of tumor cell, while COX-2 expression may contribute to tumor proliferation.	info:pmid/12164968#abs:12
NOS2 ---> apoptosis		Regulation	The apoptosis related genes, Bcl-2, bax, and iNOS may play important roles in regulation of apoptosis of olfactory sensory neurons of mice infected with influenza virus.	info:pmid/17674769#abs:3
NOS2 ---> apoptosis		Regulation	Conversely, reduction in iNOS expression and total nitrite level are associated with meiotic resumption in diplotene-arrested oocytes, but induce apoptosis in aged oocytes.	info:pmid/19184696#abs:4
NOS2 ---> apoptosis		Regulation	Here we report that immunostimulated glial expression of inducible nitric oxide synthase enhances the apoptotic death of glucose-deprived cerebellar granule cells via the excitotoxicity-independent pathway.	info:pmid/10401981#abs:2
NOS2 ---> apoptosis		Regulation	The iNOS inhibitor, L-NAME, sensitized HuH7 to IFN-gamma, Hep3B/HuH7 coculture partially inhibited Hep3B apoptosis, and HuH7 transfection with iNOS siRNA induced a 50% inhibition of iNOS protein and cell apoptosis.	info:pmid/17238833#abs:9
NOS2 ---> apoptosis		Regulation	Nevertheless, excessive production of iNOS and subsequent high levels of nitric oxide during H5N1 infection may have negative effects, acting with other damaging oxidants to promote excessive inflammation or induce apoptosis.	info:pmid/21283521#abs:5
NOS2 ---> apoptosis		Regulation	It is concluded that manganese- and cytokine-dependent apoptosis in PC12 neurons requires astroglial-derived nitric oxide and NF-kappaB-dependent expression of NOS2.	info:pmid/16168523#abs:7
NOS2 ---> apoptosis		Regulation	In the neonatal rats with white matter damage, the expression of iNOS may be involved in the ischemic cellular events including apoptosis, and plays a role in the pathophysiological process of white matter damage.	info:pmid/21507301#abs:9
NOS2 ---> apoptosis		Regulation	These results suggest that apoptosis induced in the chorion trophoblast cells by the iNOS gene expression is closely linked to a physiological consequence, such as the rupture of fetal membranes.	info:pmid/18984062#abs:7
NOS2 ---> apoptosis		Regulation	Moreover, apoptosis was prevented by the iNOS inhibitor 1400W. 2-Methoxyestradiol treatment resulted in a slight increase of the G2/M population, but no apoptosis, in normal cervical epithelial cells.	info:pmid/15161040#abs:6
NOS2 ---> apoptosis		Regulation	In addition, it was demonstrated through treating rat primary cortical neurons with media conditioned with 2,3,7,8-tetrachlorodibenzo-p-dioxin treated microglia that microglial iNOS activation mediates neuronal apoptosis.	info:pmid/23969120#abs:6
NOS2 ---> apoptosis		Regulation	Overexpression of inducible Nitric oxide synthase (iNOS) by transfection of the iNOS-expressing vector, which increased Nitric oxide production, also inhibited the TGF-beta1-induced epithelial-to-mesenchymal transition and apoptosis in these cells.	info:pmid/19821529#abs:3
NOS2 ---> apoptosis		Regulation	Taken together, our data suggest that T-lymphocyte activation by drugs in Toxic epidermal necrolysis patients may indirectly lead to FasL-mediated keratinocyte apoptosis, via a molecular bridge involving TNF-a, IFN-?, and iNOS.	info:pmid/22992806#abs:7
NOS2 ---> apoptosis		Regulation	Under chronic isoproterenol stimulation, the up-regulated iNOS produced a significantly increased amount of nitric oxide and its byproduct, peroxynitrite, in the circulation and heart and subsequently resulted in an accelerated myocardial apoptosis.	info:pmid/16574780#abs:4
NOS2 ---> apoptosis		Regulation	Darbepoetin stimulates expression of haeme oxygenase, iNOS, BNP and angiogenic factors specifically in infarcted left ventricle that attenuates inflammation, apoptosis and fibrosis; elevate vessel numbers; and improve cardiac function.	info:pmid/20649603#abs:13
NOS2 ---> apoptosis		Regulation	These results suggest that nitric oxide production via iNOS activity in microglia and peripheral macrophages contributes to secondary tissue damages such as neuronal apoptosis and intestinal necrosis, respectively.	info:pmid/11567042#abs:9
NOS2 ---> apoptosis		Regulation	These results suggest that expression of iNOS following challenge with Helicobacter pylori lipopolysaccharide provokes duodenal epithelial cell injury and apoptosis by a process involving superoxide, implicating peroxynitrite involvement.	info:pmid/10928954#abs:8
NOS2 ---> apoptosis		Regulation	In conclusion, the results presented novel evidence that imbalanced expression of iNOS/eNOS could contribute to protein nitration and cardiomyocyte apoptosis in human atrial fibrillation, in which condition inflammation may be an important participant.	info:pmid/18585800#abs:15
NOS2 ---> apoptosis		Regulation	The combination of catechins and sialic acid showed synergistic or additive anti-H. pylori activity and significantly reduced inducible nitric oxide synthase expression and Bax/Bcl-2-mediated apoptosis but enhanced Beclin-1-mediated autophagy.	info:pmid/18936202#abs:8
NOS2 ---> apoptosis		Regulation	At various time points after surgery, thoracic spinal cords were sampled and sliced for histochemistry, immunohistochemistry of inducible nitric oxide synthase (iNOS), and terminal deoxynucleotidyl transferase-mediated dUTP nick-end labeling of apoptotic cells.	info:pmid/16415923#abs:7
NOS2 ---> apoptosis		Regulation	Therefore, elucidation of the mechanisms of glial iNOS expression and nitric oxide-induced neuronal apoptosis could be important in terms of the pharmacological manipulation of brain in-farction induced by several stress factors, such as ischemia.	info:pmid/19519641#abs:3
NOS2 ---> apoptosis		Regulation	Using iNOS knock-out mice and iNOS inhibitor 1400W, we demonstrate in vivo that iNOS expression induces apoptosis locally in the inner nuclear layer of the avascular retina and that protein nitration may be involved in this process.	info:pmid/12019318#abs:7
NOS2 ---> apoptosis		Regulation	Furthermore, the addition of a reactive oxygen species inhibitor (N-acetyl cysteine, NAC) or iNOS inhibitor (N-[3-(aminomethyl) benzyl] acetamidine, dihydrochloride, 1400W) significantly diminished the apoptosis induced by Isoorientin and also blocked the phosphorylation of Akt.	info:pmid/23026832#abs:9
LMNA --+> cell differentiation		Regulation	Furthermore, lamin A/C plays a minimal role in the differentiation of 3T3-L1.	info:pmid/16184025#abs:8
LMNA --+> cell differentiation		Regulation	These results strongly suggest that lamin A plays a role in the early events of cell differentiation.	info:pmid/1522148#abs:6
LMNA --+> cell differentiation		Regulation	Some authors have proposed that a deregulation of LMNA affects the differentiation potential of stem cells.	info:pmid/23994728#abs:4
LMNA --+> cell differentiation		Regulation	Subcutaneous preadipocytes expressed all four lamins, with lamin A and C expression increasing with ex vivo differentiation.	info:pmid/11836312#abs:5
LMNA --+> cell differentiation		Regulation	In the presence of adipogenic stimuli, lamin A/C knockdown promotes adipocytes differentiation, as assessed by the detection of an increase in Oil Red O staining.	info:pmid/22119912#abs:7
LMNA --+> cell differentiation		Regulation	In particular, erythroid differentiation is promoted by high lamin-A and low lamin-B1 expression whereas megakaryocytes of high ploidy are inhibited by lamin suppression.	info:pmid/24191023#abs:6
LMNA --+> cell differentiation		Regulation	In human adipocyte progenitors, deregulation of lamin A expression leads to FXR1P up-regulation, impairment of adipogenic differentiation and induction of myogenin expression.	info:pmid/24108105#abs:7
LMNA --+> cell differentiation		Regulation	We demonstrated for the first time in neuroblastoma cells that Lamin A/C plays a central role in the differentiation, and that the loss of this protein gave rise to a more aggressive tumor phenotype.	info:pmid/23049808#abs:10
LMNA --+> cell differentiation		Regulation	Altogether, these data suggest that the LMNA mutation p.R545C impairs both proliferation and differentiation capacities of myoblasts as part of the pathogenesis of autosomal dominant Emery-Dreifuss muscular dystrophy.	info:pmid/19589617#abs:11
LMNA --+> cell differentiation		Regulation	We suggest that the dominant LMNA mutations seen in many clinically disparate laminopathies may similarly alter Rb function, with regard to either the timing of exit from the cell cycle or terminal differentiation programs or both.	info:pmid/16403804#abs:12
LMNA --+> cell differentiation		Regulation	Since frailty has been associated with increased fat infiltration in muscle and bone, we hypothesized that lamin A/C, a protein of the nuclear envelope that regulates adipose differentiation, could be associated with the pathophysiology of both osteo and sarcopenia in the frailty syndrome.	info:pmid/21982926#abs:2
LMNA --+> cell differentiation		Regulation	Thirteen proteins from several pathways (nucleoside diphosphate kinase A, stathmin, valosin-containing protein, annexin A1, dihydropyrimidinase-related protein-3, DJ-1 protein, glutathione S-transferase P, lamin A/C, fascin, cofilin, vimentin, vinculin, and moesin) were differentially expressed and most have been shown to play a role in differentiation, migration, invasion, proliferation, apoptos…	info:pmid/19156760#abs:5
LMNA --+> cell differentiation		Regulation	At present, how lamin A overexpression affects differentiation is subject to speculation.	info:pmid/18396274#body:178
LMNA --+> cell differentiation		Regulation	Nuclear lamin-A scales with tissue stiffness and enhances matrix-directed differentiation.	info:pmid/23990565#title:1
LMNA --+> cell differentiation		Regulation	Lamin A might have a role not only in ageing but also in differentiation.	info:pmid/21502133#cont:373
LMNA --+> cell differentiation		Regulation	Nuclear lamin-A scales with tissue stiffness and enhances matrix-directed differentiation.	info:pmid/24061223#cont:12
LMNA --+> cell differentiation		Regulation	Lmna-/- and Lmna+/- muscle cells have delayed differentiation kinetics .	info:pmid/16481476#body:89
LMNA --+> cell differentiation		Regulation	[Lamin A/C mutations change differentiation potential of mesenchymal stem cells].	info:pmid/24592738#title:1
LMNA --+> cell differentiation		Regulation	LBR and lamin A/C sequentially tether peripheral heterochromatin and inversely regulate differentiation.	info:pmid/23374351#title:1
LMNA --+> cell differentiation		Regulation	Lamin A/C is required for the proper differentiation of mouse embryonic stem cells .	info:pmid/22574215#cont:238
LMNA --+> cell differentiation		Regulation	Lamin A/C appears to play a role in cell differentiation, and its mutation results in several dystrophic and progeroid syndromes .	info:pmid/15936946#body:27
LMNA --+> cell differentiation		Regulation	such as lamin A; and enhances their in vitro differentiation capacity (Taranger et al., 2005).	info:pmid/24405062#cont:17
LMNA --+> cell differentiation		Regulation	Disruption of Lamin-A/C organization inhibits differentiation, specifically reducing expression of myogenin (21).	info:pmid/21949239#cont:51
LMNA --+> cell differentiation		Regulation	Emerin, lamin A and lamin C also influence cellular differentiation and nuclear remodelling by modulating the	info:pmid/23146893#cont:263
LMNA --+> cell differentiation		Regulation	Alternatively, mutations in lamin A and/or overexpression of SUN could affect the transcriptional activities of important differentiation genes.	info:pmid/22974992#body:50
LMNA --+> cell differentiation		Regulation	Similarly, lamin A mutants have been found to interfere with the differentiation program of C2C12 myoblasts .	info:pmid/16904876#body:222
LMNA --+> cell differentiation		Regulation	Additionally, the presence of lamin-A seems to direct differentiation by enabling myosin and actin activity .	info:pmid/24440140#body:59
LMNA --+> cell differentiation		Regulation	Lamin A/C haploinsufficiency modulates the differentiation potential of mouse embryonic stem cells.	info:pmid/23451281#title:1
LMNA --+> cell differentiation		Regulation	Lamin B receptor and lamin A/C sequentially tether peripheral heterochromatin and inversely regulate differentiation.	info:pmid/23834025#cont:1463
LMNA --+> cell differentiation		Regulation	Mutations in lamin A/C that affect this interaction may disrupt SREBP1 function, thus interfering with the differentiation of adipocytes.	info:pmid/21989830#cont:42
LMNA --+> cell differentiation		Regulation	The interactions of lamin A/C with different transcription factors have also been shown to play an important role in regulating cell differentiation.	info:pmid/16364671#body:239
LMNA --+> cell differentiation		Regulation	Lamin A and lamin B receptor are both involved in cellular differentiation, but inversely with lamin A promoting it and lamin B receptor preventing it [6].	info:pmid/24293108#cont:32
LMNA --+> cell differentiation		Regulation	Lamin A/C protein is marginally expressed in ES cells and has been shown to provide rigidity to the nucleus upon induction of differentiation .	info:pmid/24388387#body:95
LMNA --+> cell differentiation		Regulation	A third, related hypothesis proposes that LMNA mutations can cause depletion and impaired differentiation of adult stem cells (Pekovic and Hutchison, 2008).	info:pmid/22669459#cont:100
LMNA --+> cell differentiation		Regulation	Lamin A/C has a putative role in cell differentiation and Lmna -/ - mice have marked growth retardation after 2 weeks of age.	info:pmid/21156181#body:153
LMNA --+> cell differentiation		Regulation	• Lamin A, a major component of the nuclear lamina, plays an important role in regulating cell differentiation, apoptosis, and senescence.	info:pmid/23564641#cont:628
LMNA --+> cell differentiation		Regulation	The Lamina-associated polypeptide2a-lamin A/C-pRb complex is thought to regulate cell proliferation and differentiation in adult stem cells (3, 12).	info:pmid/17213199#body:66
LMNA --+> cell differentiation		Regulation	Through misregulation of pRb-LAP2a-A-type-lamins complexes, LMNA mutations may affect the balance between proliferation and differentiation in stem cells.	info:pmid/24384368#body:72
LMNA --+> cell differentiation		Regulation	Lamin A maintains the integrity and shape of the nuclear envelope and plays roles in the regulation of transcription, DNA replication, cell-cycle control and cellular differentiation .	info:pmid/22210539#body:16
LMNA --+> cell differentiation		Regulation	Stem cells and lamins Favreau et al. (2004) provided the first evidence that mutations in lamin A can interfere with muscle progenitor differentiation.	info:pmid/18378774#body:80
LMNA --+> cell differentiation		Regulation	At the cellular level, this model proposes that mutations in LMNA result in proliferation and differentiation defects, which may well be directly linked to the mechanic and/or gene regulation defects mentioned above.	info:pmid/24374133#body:54
LMNA --+> cell differentiation		Regulation	A Recent report by Discher et.al., revealed lamin A as a ‘‘mechanostat’’ factor in cell but not B-type lamin which in turn regulate the cellular response to stress and differentiation [29].	info:pmid/24386194#cont:59
LMNA --+> cell differentiation		Regulation	Expression of endogenous mouse LMNA increases with differentiation in cells from both groups with a very slight decrease in wild-type cells and a moderate decrease in FPLD cells at day 7 of differentiation.	info:pmid/19201734#body:336
LMNA --+> cell differentiation		Regulation	Lamin A plays a major role in nuclear envelope architecture and a functional role in heterochromatin organisation, cell cycle, differentiation dynamics, and transcriptional regulation.	info:pmid/22307208#cont:102
LMNA --+> cell differentiation		Regulation	Finally, pre-lamin A overexpression impairs preadipocyte differentiation and reduces expression of the adipogenic transcription factor PPAR-?, which is regulated by SREBP1 (Capanni et al., 2005; Maraldi et al., 2007).	info:pmid/20038676#body:194
LMNA --+> cell differentiation		Regulation	On the basis of these findings, it has been proposed that lamin A/C-LAP2a complexes control the balance between proliferation and differentiation of adult stem cells in tissue homeostasis and regeneration.	info:pmid/17466505#body:72
LMNA --+> cell differentiation		Regulation	A study by Lelliot et al examined lamin expression patterns in preadipocytes and mature adipocytes and demonstrated that lamin A/C expression increases with ex vivo differentiation.	info:pmid/20045150#body:31
LMNA --+> cell differentiation		Regulation	On the other hand, several findings ( ) suggest that Lamin A/C-LAP2a/pRb complexes control the balance between proliferation and differentiation of adult stem cells in tissue homeostasis and regeneration.	info:pmid/18513784#body:156
LMNA --+> cell differentiation		Regulation	Disease-causing mutations in LMNA or a lack of lamin A/C may affect the balance between proliferation and differentiation in stem cells, leading to a defect in tissue regeneration (Gotzmann and Foisner, 2005).	info:pmid/16606692#body:57
LMNA --+> cell differentiation		Regulation	Finally, to check how LMNA affects differentiation potential, we stained Lmna-/- neuronal progenitor cells at day 6 for early and late neuronal markers nestin and ß-tubulin-III (TUJ1), respectively.	info:pmid/22713752#cont:770
LMNA --+> cell differentiation		Regulation	These data are supported by the observation that neuronal LMNA expression seems to vary in different neuronal subtypes (Cance et al. ) and to decrease with the progression of the differentiation state (Pierce et al. ).	info:pmid/11799477#body:102
LMNA --+> cell differentiation		Regulation	In addition, in all the cell genotypes, there is a reduction of lamin A/C resulting from the all-trans retinoic acid-induced granulocytic differentiation; i.e., relative amounts (induced/uninduced) equal to ~0.2 (+/+), ~0.5 (+/ ic), and ~0.6 ( ic/ ic).	info:pmid/18495328#body:75
LMNA --+> cell differentiation		Regulation	Disappearance of lamin A/C speckles is an early event during differentiation In order to determine the stage of differentiation at which lamin A/C speckles disappeared, differentiated cell cultures were stained with LA-2H10 and myogenic markers.	info:pmid/11739632#body:161
LMNA --+> cell differentiation		Regulation	Depletion of lamin A/C induces cellular senescence (39), and knockdown of lamin A/C in BMSCs has been reported to reduce osteoblastic differentiation, increase adipocyte differentiation, and lower RUNX2 DNA binding activity (40–44).	info:pmid/22886301#cont:205
LMNA --+> cell differentiation		Regulation	Through this interaction mediated by lamina-associated polypeptide2a residues 415-615, lamina-associated polypeptide2a-lamin A/C complexes have been shown to affect cell-cycle progression and to influence the balance between cell proliferation and differentiation ( ).	info:pmid/17562312#body:25
LMNA --+> cell differentiation		Regulation	Furthermore, expression of an EDMD lamin A mutant in C2C12 myoblasts, which induces elevated levels of hyperphosphorylated pRb, leads to an inhibition of the differentiation of myoblasts into myotubes (Favreau et al. 2003).	info:pmid/18381888#body:328
LMNA --+> cell differentiation		Regulation	Cell cycle exit and differentiation of C2C12 myoblasts is impaired by ectopic expression of some EDMD-causing lamin A mutants; this effect is possibly caused by the persistence of a large pool phosphorylated pRb and reduced expression of myogenin and MyoD ( ).	info:pmid/21035482#body:84
LMNA --+> cell differentiation		Regulation	Pre-lamin A specifically accumulates in lipodystrophy cells (Capanni et al, 2005) and this phenotype seems to be directly correlated with altered PPAR? induction, because the forced accumulation of pre-lamin A in wild-type pre-adipocytes impairs their differentiation and reduces the amount of DNA-bound SREBP1.	info:pmid/17906672#body:78
LMNA --+> cell differentiation		Regulation	Hence, the precise regulation of lamin A/C localization at the nucleoplasm versus the nuclear envelope seems to be crucial for cell proliferation and differentiation, and part of the phenotype of Lmna?K32/?K32 mice might be due to the maintenance of mutant lamin A/C in the nucleoplasm.	info:pmid/24440603#body:127
LMNA --+> cell differentiation		Regulation	Finally, in a recent report, expression of a lamin-A mutant causing autosomal dominant Emery-Dreifuss muscular dystrophy (R453W) in C2C12 myoblasts inhibited differentiation and promoted apoptosis, leading to the suggestion that this mutant lamin fails to build a functional scaffold required for differentiation (Favreau et al., 2004[Go]).	info:pmid/15654018#body:80
LMNA --+> cell differentiation		Regulation	Overexpression of both wild type lamin A and a mutant lamin A that causes Dunnigan-type familial partial lipodystrophy inhibits differentiation of 3T3-L1 preadipocytes into adipocytes, suggesting that lamin A may negatively regulate adipocyte differentiation and that amino acid changes on the surface of the immunoglobulin-like fold of A-type lamins somehow lead to a "gain" of this function .	info:pmid/17467691#body:95
LMNA --+> cell differentiation		Regulation	Taken together, our results show that lamin A levels have an important effect on the ability of cells to passage through 5-µm constrictions; physiological down-regulation of lamin A following all-trans-retinoic acid-induced differentiation of HL-60 cells results in faster passage through the micron-scale constrictions, whereas ectopically increased expression of lamin A results in slower passage …	info:pmid/23355469#cont:175
LMNA --+> cell differentiation		Regulation	Lmna-/- mouse embryo fibroblasts have altered proliferation, and lamin A and C myoblasts have impaired differentiation.73 Similarly, Hutchinson-Gilford progeria syndrome nuclei show changes in interior chromatin organization, loss of heterochromatin condensation,74 and accumulation of DNA damage.75 Consequently, the "gene regulation hypothesis" proposes that altered interactions of these transcri…	info:pmid/18535268#body:124
LMNA --+> cell differentiation		Regulation	Some authors have proposed that a deregulation of LMNA affects the differentiation potential of stem cells.	info:doi/10.1016/j.joca.2012.02.457#body:3
LMNA --+> cell differentiation		Regulation	Functional studies indicate that lamin A overexpression increases megakaryocyte and erythroid differentiation by 2-fold, while the knockdown increases migration through pores by 2-fold.	info:doi/10.1016/j.bpj.2012.11.854#body:9
LMNA --+> cell differentiation		Regulation	In particular, erythroid differentiation is promoted by high lamin-A and low lamin-B1 expression, whereas megakaryocytes of high ploidy are inhibited by lamin suppression.	info:doi/10.1016/j.bpj.2013.11.3169#body:6
COMT ---> cell proliferation		Regulation	Silencing endogenous COMT expression abolished vitamin D-mediated inhibition of human uterine leiomyoma cell proliferation.	info:pmid/20736132#abs:12
COMT ---> cell proliferation		Regulation	Catechol O-methyltransferase product, 2-ME2, decreased, whereas COMT inhibitor increased granulosa cell proliferation and steroidogenesis.	info:pmid/17612537#abs:11
COMT ---> cell proliferation		Regulation	Knockdown of COMT expression in endometrial glandular cells resulted in increased estrogenic milieu and increased estrogen-induced cell proliferation.	info:pmid/18566989#abs:9
COMT ---> cell proliferation		Regulation	The substrate (2-hydroxyestrogen) and product (2-methoxyestrogen) of catechol-O-methyl transferase (COMT) have been shown to modulate proliferation and angiogenesis of granulosa cells.	info:pmid/17535988#abs:2
COMT ---> cell proliferation		Regulation	In the presence of quinalizarin, a potent catechol O-methyltransferase inhibitor which reduces the O-methylation of the steroid, 10(-7) M and 10(-8) M 2-hydroxyestrone markedly suppresses the growth and proliferation of the cells.	info:pmid/6325410#abs:3
COMT ---> cell proliferation		Regulation	Together, these findings show that COMT in the presence of 4-OHE(2) prevents renal cell cancer cell proliferation by enhancing apoptosis and that GADD45a plays a critical role in the COMT-mediated inhibition of renal cell cancer.	info:pmid/22159223#abs:10
COMT ---> cell proliferation		Regulation	COMT over expression or treatment with 2-Methoxyestradiol stabilize microtubules, ameliorates E(2)-induced proliferation, inhibits ERalpha and progesterone receptor signaling, and reduces HIF-1 alpha and CYP19 expression in human uterine leiomyoma cells.	info:pmid/19809499#abs:7
COMT ---> cell proliferation		Regulation	The COMT gene, which is involved in degradation of dopamine ( ), is reported to be involved in neuronal proliferation and migration ( ).	info:pmid/16670653#body:123
COMT ---> cell proliferation		Regulation	The COMT inhibitors, quercetin and OR486 (28, 39), also blocked the inhibitory effect of estradiol on DNA synthesis (Fig. 6A[Go]), cell proliferation (Fig. ...	info:pmid/15507517#body:172
COMT ---> cell proliferation		Regulation	We have also reported that selective catechol-O-methyltransferase inhibitors are able to inhibit proliferation in both human and rat uterine leiomyoma cells.	info:pmid/20074693#body:131
COMT ---> cell proliferation		Regulation	Thus, in human leiomyoma cells, overexpression of COMT inhibits E2-induced proliferation, ERa signaling, and HIF-1a expression,142 and importantly, the same effects are produced by 2-methoxyestradiol.	info:pmid/20881610#cont:331
COMT ---> cell proliferation		Regulation	Our study shows that COMT in the presence of 4-OHE2 prevents renal cell cancers cell proliferation by enhancing apoptosis, and that GADD45a plays a critical role in the COMT-mediated inhibition of renal cell cancers.	info:doi/10.1016/j.juro.2012.02.194#body:15
EPCAM --+> cell proliferation		Regulation	Ep-CAM inhibition significantly affected Y79 cell proliferation.	info:pmid/20461151#abs:7
EPCAM --+> cell proliferation		Regulation	However, the exact molecular mechanisms underlying the observed EpCAM-dependent cell proliferation remained unexplored.	info:pmid/22391566#abs:3
EPCAM --+> cell proliferation		Regulation	Recent data suggest that EpCAM is also involved in cell signaling, migration, proliferation and differentiation.	info:pmid/21576002#abs:3
EPCAM --+> cell proliferation		Regulation	Epithelial cell adhesion molecule (Ep-CAM) is believed to have a critical role in carcinogenesis and cell proliferation.	info:pmid/17213811#abs:1
EPCAM --+> cell proliferation		Regulation	De novo expression of EpCAM resulted in the rapid upregulation of the proto-oncogene c-Myc along with enhanced cell proliferation and metabolism.	info:pmid/15922867#abs:3
EPCAM --+> cell proliferation		Regulation	The epithelial-specific cell adhesion molecule (EpCAM) modulates cell adhesion and proliferation.	info:pmid/19249674#abs:1
EPCAM --+> cell proliferation		Regulation	Epithelial cell adhesion molecule (EpCAM) is important for cell proliferation and differentiation but mechanisms regulating their expression are unclear.	info:pmid/18485790#abs:1
EPCAM --+> cell proliferation		Regulation	Here, we show that EpCAM has a direct impact on cell cycle and proliferation, and the ability to rapidly upregulate the proto-oncogene c-myc and cyclin A/E.	info:pmid/15195135#abs:6
EPCAM --+> cell proliferation		Regulation	Our hypothesis is that modulation of EpCAM expression can affect cell migration, invasion, and proliferation by enhancing E-cadherin-mediated cell-to-cell adhesion.	info:pmid/15313925#abs:8
EPCAM --+> cell proliferation		Regulation	Together these data demonstrate that EpCAM is a surface marker on undifferentiated Human embryonic stem cells and plays functional roles in proliferation and differentiation.	info:pmid/19785009#abs:11
EPCAM --+> cell proliferation		Regulation	EpCAM-mediated cell proliferation in cancer may result from signaling (i) via regulated intramembrane proteolysis and/or (ii) the localization and association with binding partners in specialized membrane microdomains.	info:pmid/23618806#abs:6
EPCAM --+> cell proliferation		Regulation	knocked down of EpCAM suppressed CaP proliferation and invasive ability, reduced sphere formation, enhanced chemo-/radiosensitivity, and down-regulated E-cadherin, p-Akt, p-mTOR, p-4EBP1 and p-S6K expression in CaP cells.	info:pmid/24076216#abs:11
EPCAM --+> cell proliferation		Regulation	EpCAM [epithelial cell adhesion molecule; CD326 (cluster of differentiation 326)] is highly expressed on epithelium-derived tumours and can play a role in cell proliferation.	info:pmid/23409978#abs:1
EPCAM --+> cell proliferation		Regulation	paclitaxel-NP-EpCAM had superior antiproliferation activity, increased arrested cell population at the G(2)-M phase, and increased activation of caspase-3, followed by PARP cleavage in parallel with the induction of apoptosis.	info:pmid/22065926#abs:6
EPCAM --+> cell proliferation		Regulation	Anti-EpCAM antibody-induced proliferation.	info:pmid/19002182#body:169
EPCAM --+> cell proliferation		Regulation	EpCAM overexpression significantly inhibited cell proliferation (E).	info:pmid/23758908#cont:182
EPCAM --+> cell proliferation		Regulation	However, the exact molecular mechanisms underlying the observed EpCAM-dependent cell proliferation remain unexplored.	info:pmid/23228700#body:124
EPCAM --+> cell proliferation		Regulation	Also, it has been observed that Ep-CAM up-regulates c-myc and induces proliferation .	info:pmid/21074690#body:83
EPCAM --+> cell proliferation		Regulation	This suggested that EPCAM is involved in proliferation or survival of spermatogonia.	info:pmid/21858196#cont:320
EPCAM --+> cell proliferation		Regulation	Transfection with EpCAM short interfering RNA significantly decreased the proliferation in OSC19 at 24, 48, 72, and 96 h ( D).	info:pmid/17207659#body:124
EPCAM --+> cell proliferation		Regulation	EpCAM plays a role in cell proliferation, migration, and mitogenic signal transduction [15].	info:pmid/23478672#cont:39
EPCAM --+> cell proliferation		Regulation	EpCAM also upregulates c-myc, cyclin A and E, promotes cell cycling and enhances proliferation .	info:pmid/20599480#body:230
EPCAM --+> cell proliferation		Regulation	(2004) reported that Ep-CAM upregulated c-myc and induced cell proliferation, and Osta et al.	info:pmid/21399662#cont:331
EPCAM --+> cell proliferation		Regulation	Conversely, reduced EpCAM expression by RNA interference significantly inhibits tumor cell proliferation and invasiveness.	info:pmid/22322561#cont:33
EPCAM --+> cell proliferation		Regulation	This complex includes the epithelial cell adhesion molecule (EpCAM), which is a regulator of cell proliferation.	info:pmid/23506863#body:315
EPCAM --+> cell proliferation		Regulation	They identified 846 proteins of which several, such as Ep-CAM, play a role in cell adhesion and proliferation.	info:pmid/23376433#body:251
EPCAM --+> cell proliferation		Regulation	EpCAM enhances cell proliferation by increasing expression of c-myc, cyclinA, and cyclinE .	info:pmid/20851183#body:103
EPCAM --+> cell proliferation		Regulation	EpCAM seems to alter proliferation by direct feedback on the strength of adherens junctions strength and/or expression levels.	info:pmid/18706883#body:210
EPCAM --+> cell proliferation		Regulation	As activator of the wnt pathway, EpCAM may enhance tumor cell proliferation, migration and invasion.	info:pmid/23623807#body:62
EPCAM --+> cell proliferation		Regulation	Only recently, EpCAM was shown to play a role in cell proliferation, signal transduction, and as a proto-oncogene [13-15].	info:pmid/21044305#cont:19
EPCAM --+> cell proliferation		Regulation	The question of whether anti-EpCAM antibodies directly inhibit tumour cell proliferation remains unanswered.	info:pmid/17325709#body:137
EPCAM --+> cell proliferation		Regulation	EpCAM plays a role in cell proliferation, migration, and mitogenic signal transduction [58].	info:pmid/21651381#cont:114
EPCAM --+> cell proliferation		Regulation	They identified 846 proteins of which several, such as Ep-CAM, play a role in cell adhesion and proliferation.	info:pmid/23159294#body:155
EPCAM --+> cell proliferation		Regulation	Moreover, EpCAM silencing resulted in a significant decrease in the rate of cell proliferation of hepatocellular carcinoma cells.	info:pmid/22993038#cont:285
EPCAM --+> cell proliferation		Regulation	In this way, EpCAM loosens the tight cell-cell adhesions and modulates proliferation, differentiation, and tissue maintenance.	info:pmid/17600130#body:142
EPCAM --+> cell proliferation		Regulation	It has been previously reported that EpCAM upregulates c-myc and e-fabp, promotes cell cycling, and enhances proliferation (23).	info:pmid/23924854#cont:173
EPCAM --+> cell proliferation		Regulation	In addition to its structural function, EPCAM is involved in signaling, migration, proliferation, as well as cell differentiation .	info:pmid/21315192#body:7
EPCAM --+> cell proliferation		Regulation	In-vivo expression of Ep-CAM causes increased epithelial proliferation and correlates negatively with cell differentiation .	info:pmid/11578913#body:31
EPCAM --+> cell proliferation		Regulation	Moreover, silencing of EpCAM gene expression decreases the proliferation, migration and invasive capacity of breast cancer cell lines in vitro.	info:pmid/23264216#cont:20
EPCAM --+> cell proliferation		Regulation	Additionally, EpCAM-CLDN7 complex was suggested to have role in migration, proliferation, apoptosis resistance, metastasis, and tumorigenicity [37],[39].	info:pmid/21789222#cont:170
EPCAM --+> cell proliferation		Regulation	Thus, EpCAM interactions may allow a sensing of the presence of cognate cells to trigger proliferation via EpCAM cleavage and nuclear translocation of EpICD such as in condition D2.	info:pmid/19925656#body:276
EPCAM --+> cell proliferation		Regulation	Using adequate cellular systems, we demonstrated that EpCAM is directly involved in the proliferation and metabolism of epithelial cells (MM, manuscript submitted).	info:pmid/12691820#body:4
EPCAM --+> cell proliferation		Regulation	These results are consistent with a report indicating that overexpression of EpCAM in invasive colon cancer cell lines down-regulated cell proliferation (28).	info:pmid/23486470#cont:172
EPCAM --+> cell proliferation		Regulation	In breast cancer cells, inhibition of Ep-CAM expression by small inhibitory RNA diminishes cell proliferation, migration and invasiveness of cells (Osta et al, 2004).	info:pmid/16404366#body:48
EPCAM --+> cell proliferation		Regulation	Recent immunohistochemical studies of prostate cancer and cervical intraepithelial neoplasia have shown that Ep-CAM expression can increase with disease progression and proliferation .	info:pmid/16678891#body:11
EPCAM --+> cell proliferation		Regulation	As reviewed by W Gillanders (St Louis, USA), EpCAM overexpression on breast cancer cell lines is mandatory for proliferation, migration, and invasiveness of tumour cells (Osta et al, 2004).	info:pmid/17211480#body:111
EPCAM --+> cell proliferation		Regulation	EpCAM serves important roles in cell adhesion, proliferation, differentiation, migration, cell cycle regulation and is implicated in cancer and stem cell signaling [12].	info:pmid/20579375#body:63
EPCAM --+> cell proliferation		Regulation	In carcinoma cells, CD326/EpCAM affects upregulation of the proto-oncogene c-myc and cyclin A/E and thereby has direct impact on the cell cycle and proliferation ( ).	info:pmid/19383417#body:100
EPCAM --+> cell proliferation		Regulation	Recent immunohistochemical studies of prostate cancer and cervical intraepithelial neoplasia have shown that Ep-CAM expression can increase with disease progression and proliferation .	info:pmid/16624485#body:7
EPCAM --+> cell proliferation		Regulation	Furthermore, Epcam has been shown to promote cell cycling and enhance proliferation [28] and it is found to be over-expressed on epithelial progenitors, carcinomas and cancer-initiating cells [29].	info:pmid/22073188#cont:357
EPCAM --+> cell proliferation		Regulation	Its association with claudin-7 interferes with EpCAM-mediated homotypic cell-cell adhesion, promoting cell motility, proliferation, survival, carcinogenesis, and metastasis formation .	info:pmid/21514185#body:4
EPCAM --+> cell proliferation		Regulation	The modulation of Ep-CAM expression can affect cell migration, invasion, and proliferation by enhancing E-cadherin-mediated cell-to-cell adhesion and has been the target of antibody therapy in several clinical trials .	info:pmid/17498592#body:105
EPCAM --+> cell proliferation		Regulation	Contradictory findings from various cell culture systems support the view that EpCAM expression can modulate cell proliferation, differentiation and migration, but the outcome of modulation is strongly dependent on cell type and origin [16-18].	info:pmid/21281469#body:80
EPCAM --+> cell proliferation		Regulation	As a cell signalling adhesion molecule, EpCAM can cause cell proliferation, enhance apoptosis resistance and also disrupt the normal functions of other cell adhesion molecule families, thereby encouraging tumour metastasis.	info:pmid/22002520#cont:206
EPCAM --+> cell proliferation		Regulation	Knock-down of FHL2 inhibited tion of EpCAM expression and signaling would equip cells with EpCAM-mediated proliferation of HEK293-EpCAM cells51 and some of the characteristic traits of TICs such as proliferative carcinoma cells (OG, unpublished data).	info:pmid/22647938#cont:91
EPCAM --+> cell proliferation		Regulation	Although the molecular markers and their specific roles for epithelial stem cells have not yet been fully elucidated, it has been postulated that the expression of ABCG2, ?Np63, p75, EpCAM and Bmi-1 may be important for their proliferation and differentiation.	info:pmid/21359676#cont:142
EPCAM --+> cell proliferation		Regulation	that specific ablation of EpCAM decreases proliferation in the MDA-MB-231 cell line but also demonstrated that specific ablation of EpCAM results in an almost four-fold increase in proliferation in the SKBR3 cell line, consistent with the IHC analyses.	info:pmid/23519058#cont:544
EPCAM --+> cell proliferation		Regulation	Furthermore, EpCAM is one of the surface markers in pancreatic cancer stem cells, and claudin-7 regulates the EpCAM-mediated functions in tumor progression, including those in pancreatic cancer, such as proliferation, migration, and anti-apoptosis.	info:pmid/20566751#body:192
EPCAM --+> cell proliferation		Regulation	Association of Ep-CAM expression with poor cancer differentiation42 and a high proliferation rate29 (also found in our study) might confirm that Ep-CAM expression abrogates strong E-cadherin-mediated adhesions, and hence influences the process of epithelial differentiation and proliferation.29	info:pmid/22531681#cont:370
EPCAM --+> cell proliferation		Regulation	Ep-CAM inhibition significantly affected Y79 cell proliferation.	info:embase/2010445069#cont:11
EPCAM --+> cell proliferation		Regulation	EpCAM is believed to contribute to signaling, cell migration, proliferation, and differentiation.	info:doi/10.1016/j.ajog.2010.07.041#body:12
EPCAM --+> cell proliferation		Regulation	EpCAM plays a role in increased cellular proliferation of RB cells and can be considered a potential target molecule in the therapeutic interventions for RB management.	info:doi/10.1016/j.sjopt.2012.03.002#body:35
EPCAM --+> cell proliferation		Regulation	Its association with claudin-7 interferes with EpCAM-mediated homotypic cell-cell adhesion, promoting cell motility, proliferation, survival, carcinogenesis, and metastasis formation .	info:doi/10.1016/j.urolonc.2011.03.007#body:4
EPCAM --+> cell proliferation		Regulation	In Embryonic stem cells cells, EpCAM is essential for maintenance of pluripotency and proliferation, and more generally, is endowed with dual functions as a homophilic cell adhesion molecule and a receptor, which is activated upon regulated intramembrane proteolysis ( B).	info:doi/10.1016/j.jhep.2011.05.036#body:15
EPCAM --+> cell proliferation		Regulation	Interestingly, cleavage of the extracellular domain EpEX seems to be a prerequisite for subsequent intramembrane cleavage by presenilin and release of EpICD, which together with FHL2 creates a "EpCAM signalome" which rapidly upregulates expression of c-myc, Cyclin E and e-fabp, and induces cell proliferation .	info:doi/10.1016/j.imlet.2012.02.004#body:128
CFL1 ---> cell differentiation		Regulation	These were classified in to 3 main groups of proteins: cytosolic factors, chaperones and the actin-binding protein cofilin, all of which are involved in cell differentiation, survival or metabolism.	info:pmid/19647006#abs:5
CFL1 ---> cell differentiation		Regulation	Knockdown of cofilin with small-interfering RNA inhibited collagen gel contraction and reduced myofibroblast differentiation as assessed by the SMA incorporation into stress fibers.	info:pmid/18263709#abs:11
CFL1 ---> cell differentiation		Regulation	Thirteen proteins from several pathways (nucleoside diphosphate kinase A, stathmin, valosin-containing protein, annexin A1, dihydropyrimidinase-related protein-3, DJ-1 protein, glutathione S-transferase P, lamin A/C, fascin, cofilin, vimentin, vinculin, and moesin) were differentially expressed and most have been shown to play a role in differentiation, migration, invasion, proliferation, apoptos…	info:pmid/19156760#abs:5
CFL1 ---> cell differentiation		Regulation	CO6a2, CO3a1, cofilin, nonmuscle isoform and HSPß1 had a tendency to increase with the differentiation.	info:pmid/20060088#body:119
CFL1 ---> cell differentiation		Regulation	These results suggest that cofilin is involved in p130Cas-mediated differentiation of C2C12 myoblasts.	info:pmid/22587391#cont:204
CFL1 ---> cell differentiation		Regulation	Inactivation of cofilin by LIMK is essential in differentiation and migration (Dawe et al., 2003[Go]; Nishita et al., 2005[Go]).	info:pmid/18216281#body:339
CFL1 ---> cell differentiation		Regulation	We found that CFL1 increased the level of actin polymerization and inhibited brown preadipocyte differentiation.	info:pmid/24129212#body:21
CFL1 ---> cell differentiation		Regulation	Cofilin phosphorylation increases during the differentiation of cultured human keratinocytes and has been implicated in the compaction of the granular layer of human epidermis in organotypic cultures ( ).	info:pmid/19647225#body:89
CFL1 ---> cell differentiation		Regulation	While Dstn2/2 brains have a normal gross morphology, conditional deletion of Cfl1 in neuronal cells causes excessive differentiation, changes in cell proliferation, and migration defects, resulting in a lissencephaly phenotype [5].	info:pmid/21060807#cont:28
CFL1 ---> cell differentiation		Regulation	Moreover, performed proteomic analysis of differentiating neuroblastoma cells treated with diazinon and identified a number of up-regulated proteins classified as cytosolic factors, chaperones and the actin-binding protein cofilin, all of which are involved in cell differentiation, survival or metabolism.	info:pmid/20826231#body:19
HSPA1A ---| apoptosis		Regulation	In mammalian cells, Hsp70 suppresses apoptosis.	info:pmid/15351992#abs:3
HSPA1A ---| apoptosis		Regulation	Little is known about how Hsp70 enhances apoptosis.	info:pmid/15198984#abs:3
HSPA1A ---| apoptosis		Regulation	HSP70 has been shown to act as an inhibitor of apoptosis.	info:pmid/16238465#abs:2
HSPA1A ---| apoptosis		Regulation	In this protein family, Hsp70 are known to be apoptosis inhibitors.	info:pmid/23785455#abs:4
HSPA1A ---| apoptosis		Regulation	Intracellular HSP70 proteins have a protective, antiapoptotic role.	info:pmid/24489247#abs:3
HSPA1A ---| apoptosis		Regulation	Hsp70 is known to protect from both necrotic and apoptotic cell death.	info:pmid/14676570#abs:3
HSPA1A ---| apoptosis		Regulation	Heat shock protein 70 (HSP70) has been shown to act as an inhibitor of apoptosis.	info:pmid/10806214#abs:1
HSPA1A ---| apoptosis		Regulation	Inducible Hsp70 has been suggested to be involved in cytoprotection against apoptosis.	info:pmid/17390142#abs:4
HSPA1A ---| apoptosis		Regulation	Indeed, hsp70 transfectants showed less induction of radiation-induced apoptosis.	info:pmid/11599569#abs:9
HSPA1A ---| apoptosis		Regulation	Inducible Hsp70 has been suggested to have multiple roles in cytoprotection against apoptosis.	info:pmid/15289883#abs:4
HSPA1A ---| apoptosis		Regulation	We aimed to elucidate the mechanism by which HSP70 inhibits apoptosis in cancer cells.	info:pmid/19208367#abs:3
HSPA1A ---| apoptosis		Regulation	However, the ability of Hsp70 to prevent apoptosis under these conditions has not been examined.	info:pmid/17431790#abs:3
HSPA1A ---| apoptosis		Regulation	HSP70 has been demonstrated to inhibit apoptosis induced by a number of chemotherapeutic agents.	info:pmid/18503584#abs:2
HSPA1A ---| apoptosis		Regulation	Thus, apoptosis is reinstated by short hairpin RNA-mediated knockdown of Hsp70.	info:pmid/19118173#abs:6
HSPA1A ---| apoptosis		Regulation	In addition, Hsp70 play regulatory roles in signal transduction, cell cycle, and apoptosis.	info:pmid/18515098#abs:2
HSPA1A ---| apoptosis		Regulation	Recent results indicate that heat shock protein 70 (hsp70) may help to protect cells from apoptosis.	info:pmid/9141622#abs:2
HSPA1A ---| apoptosis		Regulation	Intracellular HSP70 can act as a cytoprotectant, preventing apoptosis in cells under stress.	info:pmid/18337834#abs:5
HSPA1A ---| apoptosis		Regulation	Therefore, hsp70 is also able to inhibit apoptosis at some point downstream of SAPK/JNK activation.	info:pmid/9271409#abs:8
HSPA1A ---| apoptosis		Regulation	Therefore, it is hypothesized that HSP70 may play a role in the attenuation of myocardial apoptosis.	info:pmid/11099167#abs:3
HSPA1A ---| apoptosis		Regulation	Results reveal that hsp70 inhibits both caspase-dependent and -independent apoptosis.	info:pmid/10854054#abs:7
HSPA1A ---| apoptosis		Regulation	We conclude that pre-inducing HSP70 attenuates heat-stimulated cell autophagy, apoptosis and damage in the heart.	info:pmid/23590364#abs:8
HSPA1A ---| apoptosis		Regulation	Overexpression of Hsp70 is shown to arrest cells at S phase and, thus, induce cell apoptosis.	info:pmid/18989758#abs:10
HSPA1A ---| apoptosis		Regulation	These data strongly suggest that hsp70 functions as a regulator of apoptosis downstream of ceramide.	info:pmid/10340476#abs:7
HSPA1A ---| apoptosis		Regulation	Western blotting analysis showed that hypoxia up-regulated the anti-apoptotic protein HSP-70.	info:pmid/18782307#abs:7
HSPA1A ---| apoptosis		Regulation	Heat shock protein 70 (Hsp70) potently counteracts programmed cell death in many cells, by mechanisms that are incompletely understood.	info:pmid/15340851#abs:2
HSPA1A ---| apoptosis		Regulation	Apoptosis initiated with the induction of caspase-3 and Hsp70 could not protect the liver cells.	info:pmid/24051243#abs:4
HSPA1A ---| apoptosis		Regulation	Heat shock protein 70 can suppress both necrosis and apoptosis induced by various injuries in vivo and in vitro.	info:pmid/16292251#abs:1
HSPA1A ---| apoptosis		Regulation	HSP70 protein is involved in Leishmania differentiation, apoptosis, antimony-resistance and host-immune response.	info:pmid/24060997#abs:1
HSPA1A ---| apoptosis		Regulation	UVB-induced apoptosis in cultured keratinocytes was suppressed by overexpression of HSP70.	info:pmid/20018843#abs:7
HSPA1A ---| apoptosis		Regulation	HSP70 also prevents apoptosis, thereby increasing the survival of cells exposed to a wide range of otherwise lethal stimuli.	info:pmid/16618741#abs:2
HSPA1A ---| apoptosis		Regulation	Hsp70 therefore suppresses apoptosis by directly associating with Apaf-1 and blocking the assembly of a functional apoptosome.	info:pmid/10934466#abs:5
HSPA1A ---| apoptosis		Regulation	Especially HSP70 is an effective inhibitor of apoptosis, suggesting a role of HSP70 in carcinogenesis and tumor progression.	info:pmid/17616937#abs:2
HSPA1A ---| apoptosis		Regulation	Furthermore, apoptosis appears to be mediated, at least in part, via PTEN activity and the inhibition of Hsp70 expression.	info:pmid/22965548#abs:8
HSPA1A ---| apoptosis		Regulation	In the recent study, we reported that interaction of Hsp70 with tuberous sclerosis complex 1 (TSC1) regulated apoptosis.	info:pmid/20350529#abs:2
HSPA1A ---| apoptosis		Regulation	Stress accelerates the synthesis of HSP70, which in turn inhibits the apoptosis of intestinal mucosal cells.	info:pmid/23276928#abs:5
HSPA1A ---| apoptosis		Regulation	HSP70 antisense oligomer could not only inhibit the proliferation but also induce the apoptosis in ovarian carcinoma cells.	info:pmid/10653906#abs:9
HSPA1A ---| apoptosis		Regulation	Here we studied the mechanism by which heat shock protein 70 (Hsp70) prevents Bax activation during ultraviolet -induced apoptosis.	info:pmid/21034742#abs:1
HSPA1A ---| apoptosis		Regulation	HSP70 is involved in protecting spermatogenic cells from apoptosis after scrotal reconstruction.	info:pmid/20873593#abs:11
HSPA1A ---| apoptosis		Regulation	These studies indicated that PHAPI, cellular apoptosis susceptibility protein, and Hsp70 play an important regulatory role during apoptosis.	info:pmid/18439902#abs:8
HSPA1A ---| apoptosis		Regulation	Together, our data indicate that Hsp70 can inhibit apoptosis by interfering with target proteins other than Apaf-1, one of which is AIF.	info:pmid/11533664#abs:9
HSPA1A ---| apoptosis		Regulation	Quercetin, an inhibitor of Hsc70 and Hsp70, significantly reduced sialic acid-binding lectin/RC-RNase-induced apoptosis.	info:pmid/24271942#abs:9
HSPA1A ---| apoptosis		Regulation	Heat shock protein 70 (HSP70) inhibits apoptosis and thereby increases the survival of cells exposed to a wide range of lethal stimuli.	info:pmid/14678980#abs:1
HSPA1A ---| apoptosis		Regulation	Heat shock protein 70 (Hsp70) has been shown to have an anti-apoptotic function, but its mechanism is not clear in heart.	info:pmid/21387140#abs:1
HSPA1A ---| apoptosis		Regulation	Moreover, overexpressed HSP70 showed an increased resistance to apoptosis by Prostaglandin A2/Delta12-PGJ2 treatment.	info:pmid/9824682#abs:6
HSPA1A ---| apoptosis		Regulation	HSP70 inhibits Smac release from the mitochondria and protects against H2O2-induced apoptosis in C2C12 myogenic cells.	info:pmid/15871184#abs:10
HSPA1A ---| apoptosis		Regulation	This suggests that expression of HSP70 ameliorates indomethacin-induced gastric lesions by affecting mucosal apoptosis.	info:pmid/19439408#abs:8
HSPA1A ---| apoptosis		Regulation	Consequently, hsp70 was upregulated at the mRNA and protein levels, possibly serving as a mechanism of escape from curcumin-induced apoptosis and growth inhibition.	info:pmid/21903608#abs:7
HSPA1A ---| apoptosis		Regulation	Heat shock protein 70 (HSP70) has been thought to inhibit apoptosis and reduce the effectiveness of hyperthermal therapy and chemotherapy on cancer.	info:pmid/12969528#abs:1
HSPA1A ---| apoptosis		Regulation	From the results of this experiment, it is suggestive that HSP-70 contributes to inhibition of apoptosis mediated by photodynamic therapy.	info:pmid/14982037#abs:8
HSPA1A ---| apoptosis		Regulation	Heat shock protein 70 (Hsp70) has a protective effect on the cartilage and inhibits the apoptosis of chondrocytes.	info:pmid/19905896#abs:5
HSPA1A ---| apoptosis		Regulation	Functional study of Hsp70 revealed that decreased expression of Hsp70 diminished the apoptosis induced by Sialic acid-binding lectin.	info:pmid/24173532#abs:8
HSPA1A ---| apoptosis		Regulation	BAG family proteins are highly conserved throughout eukaryotes and regulate Hsc/Hsp70-mediated molecular chaperone activities and apoptosis.	info:pmid/15271996#abs:5
HSPA1A ---| apoptosis		Regulation	The induction of HSP70 synthesis using azetidine was also found to protect silver sea bream fibroblast cell line against apoptosis.	info:pmid/16989943#abs:4
HSPA1A ---| apoptosis		Regulation	The induction of HSP 70 increased basal apoptosis but significantly decreased radiation-induced apoptosis.	info:pmid/9403530#abs:6
HSPA1A ---| apoptosis		Regulation	Our study demonstrates that hsp70 overexpression offers thermoprotection but enhances TCR/CD3- and the Fas-induced apoptotic cell death.	info:pmid/9190915#abs:6
HSPA1A ---| apoptosis		Regulation	Hsp70 inhibits burn serum-induced apoptosis by interfering with death receptor and mitochondrial pathways.	info:pmid/18388575#abs:10
HSPA1A ---| apoptosis		Regulation	Heat shock protein 70 (HSP70) protects cellular elements from injury by reducing oxidation, inflammation and apoptosis and by refolding damaged proteins.	info:pmid/19236153#abs:2
HSPA1A ---| apoptosis		Regulation	In recent years, a growing body of evidence indicates that Hsp70 may serve as a danger signal to the innate immune system and promote receptor-mediated apoptosis.	info:pmid/22270614#abs:2
HSPA1A ---| apoptosis		Regulation	These results suggest that quercetin displays antitumor activity by triggering apoptosis and that HSP70 may affect quercetin-induced apoptosis.	info:pmid/8069862#abs:13
HSPA1A ---| apoptosis		Regulation	Depletion of Hsp70 by quercetin decreased cell viability and induced apoptosis in cancer cells but not in normal pancreatic ductal cells.	info:pmid/17234771#abs:6
HSPA1A ---| apoptosis		Regulation	Expression of Hsp70 is an endogenous mechanism by which living cells adapt to stress and the protection of Hsp70 may interfere with the apoptotic machinery in a variety of ways.	info:pmid/17441510#abs:1
HSPA1A ---| apoptosis		Regulation	Experimentally overexpressed Hsp70 almost completely inhibited nitric oxide- or staurosporine-induced apoptosis in primary chondrocytes.	info:pmid/12794824#abs:10
HSPA1A ---| apoptosis		Regulation	We have previously shown that heat shock protein 70 (HSP70) markedly inhibits H(2)O(2)-induced apoptosis in mouse C2C12 myogenic cells by reducing the release of Smac.	info:pmid/20890773#abs:1
HSPA1A ---| apoptosis		Regulation	HSP70 and its co-chaperone BAG3 have been reported to protect cells from apoptosis by stabilizing anti-apoptotic Bcl-2 family proteins.	info:pmid/23983126#abs:8
HSPA1A ---| apoptosis		Regulation	Pretreatment with 17-Allylamino-demethoxy geldanamycin, which induced hsp70, inhibited 1-beta-D-arabinofuranosylcytosine or etoposide-induced apoptosis in HL-60 cells.	info:pmid/16288046#abs:6
HSPA1A ---| apoptosis		Regulation	Based on the results in this study, we suggest that apoptosis induced by trichostatin A can be prevented by geldanamycin-induced increment of heat shock proteins, particularly HSP70.	info:pmid/12002521#abs:15
HSPA1A ---| apoptosis		Regulation	In conclusion, Hsp70 seems to have key function in inhibition of apoptosis mediated by Myc and may therefore play an important role in Myc-driven oncogenesis.	info:pmid/17694514#abs:10
HSPA1A ---| apoptosis		Regulation	The expression of a major stress protein Hsp70 may be induced by a great number of cytotoxic agents and also by factors known to cause process of cell proliferation or apoptosis.	info:pmid/10994080#abs:1
HSPA1A ---| apoptosis		Regulation	Glycoside hydrolase may be involved in ETC impairment and ROS burst, and mitochondrial HSP70 is a potential candidate for programmed cell death regulation.	info:pmid/19217306#abs:9
HSPA1A ---| apoptosis		Regulation	These results suggest that Hsp70 has a pro-apoptotic role in rheumatoid arthritis fibroblast-like synoviocytes.	info:pmid/19709444#abs:14
HSPA1A ---| apoptosis		Regulation	Extracellular HSP70 treatment significantly blocked the inhibition of apoptosis by CD40L in human umbilical vein endothelial cells exposed to vincristine.	info:pmid/19120902#abs:9
HSPA1A ---| apoptosis		Regulation	The cellular stress response can mediate cellular protection through expression of heat shock protein (Hsp70), which can interfere with the process of apoptotic cell death.	info:pmid/17278880#abs:1
HSPA1A ---| apoptosis		Regulation	In addition to the chaperoning activities, HSP70 has been suggested to exert its protective action by protecting mitochondria and by interfering with the stress-induced apoptotic program.	info:pmid/9597801#abs:3
HSPA1A ---| apoptosis		Regulation	These results indicate that Hsp70 blocks heat-induced apoptosis primarily by inhibiting Bax activation and thereby preventing the release of proapoptotic factors from mitochondria.	info:pmid/16172114#abs:9
HSPA1A ---| apoptosis		Regulation	Together, these results show that Hsp70 is a highly effective inhibitor of apoptosis in sympathetic neurones and that it mediates this effect primarily by suppressing c-Jun transcriptional signalling.	info:pmid/17971127#abs:4
HSPA1A ---| apoptosis		Regulation	Hypothermia induces expression of known mediators of thermotolerance, including heat-shock protein 70 and several factors involved in protection against apoptotic cell death.	info:pmid/22330979#abs:5
HSPA1A ---| apoptosis		Regulation	We also found that inhibition of ERS25 induction in response to heat shock enhanced the binding of HSP70 to Apaf-1, which is likely to interfere in stress-mediated apoptosis.	info:pmid/18326488#abs:9
HSPA1A ---| apoptosis		Regulation	Our observations indicate that the suppression of Hsp70 by ibuprofen mediates the sensitivity to cisplatin by enhancing apoptosis at several stages of the mitochondrial cascade.	info:pmid/24481441#abs:7
HSPA1A ---| apoptosis		Regulation	This result is in marked contrast to most apoptotic stresses, including TNFalpha and Fas ligand, where Hsp70 has been shown to inhibit apoptosis in type II cells.	info:pmid/17278883#abs:8
HSPA1A ---| apoptosis		Regulation	These findings are consistent with previous reports that HSP70 promotes TNF-alpha-mediated apoptosis by binding I-kappaBeta kinase gamma and impairing NF-kappaB survival signaling.	info:pmid/17030616#abs:5
HSPA1A ---| apoptosis		Regulation	Thus, in erythroid precursors undergoing terminal differentiation, Hsp70 prevents active caspase-3 from cleaving GATA-1 and inducing apoptosis.	info:pmid/17167422#abs:10
HSPA1A ---| apoptosis		Regulation	Inhibition of Hsp70 synthesis by an inhibitor (quercetin) or antisense hsp70 attenuated not only Hsp70 expression but also the anti-apoptotic capacity of CpG-B oligodeoxynucleotide.	info:pmid/17046822#abs:4
HSPA1A ---| apoptosis		Regulation	Addition of monomethyl L-arginine monoacetate, competitive inhibitor of NOS, inhibited nitric oxide production and apoptosis of gammadeltaT lymphocytes induced by hsp60 and hsp70.	info:pmid/16619219#abs:8
HSPA1A ---| apoptosis		Regulation	Hsp90, Hsp70 and Hsp27 can directly interact with different proteins of the tightly regulated programmed cell death machinery and thereby block the apoptotic process at distinct key points.	info:pmid/18045130#abs:7
HSPA1A ---| apoptosis		Regulation	In addition, flow cytometry also showed that pretreatment of SGC-7901 cells with HSP70 antisense oligomers enhanced the subsequent apoptosis induced by heat shock treatment.	info:pmid/15609400#abs:10
HSPA1A ---| apoptosis		Regulation	However, over-expression of Hsp27 and Hsp70 together has a greater potent anti-apoptotic effect, than when expressed singly, against the damaging effects of mutant SOD1.	info:pmid/15836922#abs:6
HSPA1A ---| apoptosis		Regulation	HSP70 and heat shock protein90 can directly interact with different proteins of the tightly regulated programmed cell death machinery and thereby block the apoptotic process at distinct key points.	info:pmid/20375559#abs:6
HSPA1A ---| apoptosis		Regulation	We also found that TNF-alpha stimulated HSP70/CHIP/ASK1 association and through cooperating with CHIP, HSP70 inhibits TNF-alpha-induced cell apoptosis both in over-expression and RNAi conditions.	info:pmid/20349136#abs:6
HSPA1A ---| apoptosis		Regulation	Our findings suggest increasing expression of HSP70 induced by SA pretreatment attenuates burn-induced intestinal injury apparently by preventing apoptosis.	info:pmid/17804168#abs:9
HSPA1A ---| apoptosis		Regulation	Pharmacological induction of Hsp70 was found to reduce both apoptotic and necrotic astrocyte death induced by glucose deprivation or oxygen glucose deprivation.	info:pmid/15299042#abs:7
HSPA1A ---| apoptosis		Regulation	The results showed that apoptin inhibited HSP70 expression in HepG2 cells and apoptin-induced apoptosis of HepG2 cells was dependent on the expression level of HSP70.	info:pmid/23179398#abs:7
HSPA1A ---| apoptosis		Regulation	In this study, we found that HSP70 silencing dramatically increased AIFDelta1-120 mutant (an active form of AIF after deletion of the mitochondria localization domain)-induced apoptosis.	info:pmid/19270509#abs:6
HSPA1A ---| apoptosis		Regulation	Inhibition of HSP70 expression in pancreatic cancer cells leads to caspase-dependent apoptotic cell death and is a novel therapeutic modality for pancreatic cancer.	info:pmid/18336662#abs:8
HSPA1A ---| apoptosis		Regulation	HSP70 is implicated in the regulation of cell injury and cell death and, in particular, modulates apoptosis, as does the antiapoptotic oncoprotein Bcl-2.	info:pmid/9755110#abs:7
HSPA1A ---| apoptosis		Regulation	Hsp-70 is involved in the regulation of apoptosis, which leads to elimination of cancer cells, while SOD plays a key role in protection against reactive oxygen species mediated effects.	info:pmid/21136784#abs:9
HSPA1A ---| apoptosis		Regulation	In addition to its chaperoning activities, HSP70 has been suggested to exert its cytoprotective action by protecting mitochondria and by interfering with the stress-induced apoptotic programme.	info:pmid/10759215#abs:8
HSPA1A ---| apoptosis		Regulation	X-linked inhibitor of apoptosis protein (XIAP) and the inducible form of heat shock protein 70 (Hsp70) were positively modulated by Rituximab in combination with ionizing radiation in order to induce apoptosis.	info:pmid/16819145#abs:9
HSPA1A ---| apoptosis		Regulation	A detrimental effect of higher temperature on the embryo is probably associated with the loss of their ability to produce Hsp70 de novo, which leads to cytoskeleton alterations and enhanced apoptosis.	info:pmid/17087597#abs:11
HSPA1A ---| apoptosis		Regulation	Overexpression of Hsp70 reduced the Viral protein R-dependent G2 arrest and apoptosis and also reduced replication of the Viral protein R-positive, but not Viral protein R-deficient, human immunodeficiency virus type 1.	info:pmid/15331702#abs:6
HSPA1A ---| apoptosis		Regulation	The present study suggested that the increasing protein expression of HSP60, HSP70, 150 kDa oxygen-regulated protein and protein disulfide isomerase is involved in aloe-emodin-induced H460 cell apoptosis.	info:pmid/17643413#abs:10
EPCAM ---> cell differentiation		Regulation	Recent data suggest that EpCAM is also involved in cell signaling, migration, proliferation and differentiation.	info:pmid/21576002#abs:3
EPCAM ---> cell differentiation		Regulation	Epithelial cell adhesion molecule (EpCAM) is important for cell proliferation and differentiation but mechanisms regulating their expression are unclear.	info:pmid/18485790#abs:1
EPCAM ---> cell differentiation		Regulation	Together these data demonstrate that EpCAM is a surface marker on undifferentiated Human embryonic stem cells and plays functional roles in proliferation and differentiation.	info:pmid/19785009#abs:11
EPCAM ---> cell differentiation		Regulation	EpCAM was required for differentiation or survival of parietal trophoblast giant cells, normal development of the placental labyrinth and establishment of a competent maternal-fetal circulation.	info:pmid/20046825#abs:12
EPCAM ---> cell differentiation		Regulation	Flow cytometric analysis revealed that EPCAM expression changed dynamically during spermatogonial differentiation.	info:pmid/21858196#cont:40
EPCAM ---> cell differentiation		Regulation	EpCAM inhibits TGF-ß1 induced terminal growth arrest and differentiation in human mammary epithelial cells	info:pmid/23758908#cont:239
EPCAM ---> cell differentiation		Regulation	In this way, EpCAM loosens the tight cell-cell adhesions and modulates proliferation, differentiation, and tissue maintenance.	info:pmid/17600130#body:142
EPCAM ---> cell differentiation		Regulation	In addition to its structural function, EPCAM is involved in signaling, migration, proliferation, as well as cell differentiation .	info:pmid/21315192#body:7
EPCAM ---> cell differentiation		Regulation	It remains to be examined whether this mechanism may be operative in other EpCAM-mediated cellular responses, such as morphogenesis, differentiation, and inflammation ( ).	info:pmid/19249674#body:46
EPCAM ---> cell differentiation		Regulation	EpCAM serves important roles in cell adhesion, proliferation, differentiation, migration, cell cycle regulation and is implicated in cancer and stem cell signaling [12].	info:pmid/20579375#body:63
EPCAM ---> cell differentiation		Regulation	Previous studies have demonstrated that extracellular matrix proteins (Gittes et al. 1996) or inhibition of cell adhesion molecules like Ep-CAM (Cirulli et al. 1998) affect endocrine cell differentiation.	info:pmid/11157769#body:310
EPCAM ---> cell differentiation		Regulation	In turn, active shut-down of EpCAM expression and signals in TICs could participate in the reported aberrant differentiation of TICs into bulk tumor cells, as was observed in normal embryonic stem cells.18,19	info:pmid/22647938#cont:153
EPCAM ---> cell differentiation		Regulation	Contradictory findings from various cell culture systems support the view that EpCAM expression can modulate cell proliferation, differentiation and migration, but the outcome of modulation is strongly dependent on cell type and origin [16-18].	info:pmid/21281469#cont:44
EPCAM ---> cell differentiation		Regulation	Although the molecular markers and their specific roles for epithelial stem cells have not yet been fully elucidated, it has been postulated that the expression of ABCG2, ?Np63, p75, EpCAM and Bmi-1 may be important for their proliferation and differentiation.	info:pmid/21359676#cont:142
EPCAM ---> cell differentiation		Regulation	Results: Human germ cells highly expressed epithelial cell adhesion molecule (EpCAM) and the synergistic effects of BMP4/ WNT3A promote human embryonic stem cells toward germline differentiation.	info:pmid/22396540#cont:8
EPCAM ---> cell differentiation		Regulation	Association of Ep-CAM expression with poor cancer differentiation42 and a high proliferation rate29 (also found in our study) might confirm that Ep-CAM expression abrogates strong E-cadherin-mediated adhesions, and hence influences the process of epithelial differentiation and proliferation.29	info:pmid/22531681#cont:370
EPCAM ---> cell differentiation		Regulation	EpCAM is believed to contribute to signaling, cell migration, proliferation, and differentiation.	info:doi/10.1016/j.ajog.2010.07.041#body:12
ANXA1 --+> apoptosis		Regulation	Annexin-1 (ANXA1, lipocortin-1) is involved in proliferation, differentiation and apoptosis.	info:pmid/19767728#abs:2
ANXA1 --+> apoptosis		Regulation	Lipocortin 1 has been shown to play a role in cell proliferation, apoptosis, and differentiation.	info:pmid/9352070#abs:3
ANXA1 --+> apoptosis		Regulation	Annexin-A1 has been shown to enhance apoptosis, whilst annexin-A2, by contrast, inhibits apoptosis.	info:pmid/19171478#abs:7
ANXA1 --+> apoptosis		Regulation	Annexin 1, in specific the peptide fragment Ac2-26, may play an important role in decreasing apoptosis in serum-deprived RGC-5 cells.	info:pmid/22189540#abs:8
ANXA1 --+> apoptosis		Regulation	These results demonstrated that ANXA1 is involved both in the apoptosis and phagocytosis of glioblastoma cells.	info:pmid/23407460#abs:15
ANXA1 --+> apoptosis		Regulation	As an endogenous anti-inflammatory mediator, Annexin-1 has been shown to regulate the immune response, cell proliferation and apoptosis.	info:pmid/18706208#abs:2
ANXA1 --+> apoptosis		Regulation	Annexin I mAb abolished dexamethasone-mediated enhancement of apoptotic eosinophil phagocytosis by A549 cells.	info:pmid/17644190#abs:10
ANXA1 --+> apoptosis		Regulation	These data indicate that endogenous intracellular lipocortin 1 is involved in the promotion of apoptosis in cells of the myelo-monocytic derivation.	info:pmid/10809174#abs:7
ANXA1 --+> apoptosis		Regulation	ANXA1 thus contributes to the regulation of processes as diverse as cell migration, cell growth and differentiation, apoptosis, vesicle fusion, lipid metabolism, and cytokine expression.	info:pmid/17192583#abs:3
ANXA1 --+> apoptosis		Regulation	Besides mediating inflammation, ANXA1 has also been reported to be involved in important physiopathological implications including cell proliferation, differentiation, apoptosis, cancer, and metastasis.	info:pmid/22511458#abs:2
ANXA1 --+> apoptosis		Regulation	Annexin A1 (ANX-1), a calcium-dependent, phospholipid binding protein, is known to be involved in diverse cellular processes, including regulation of cell growth and differentiation, apoptosis, and inflammation.	info:pmid/14519120#abs:1
ANXA1 --+> apoptosis		Regulation	Annexin I can modulate pancreatic carcinoma cell cycle, promote the cell proliferation, increasingly stimulate the cell growth, and suppress the process of apoptosis in pancreatic carcinoma cells.	info:pmid/18396684#abs:7
ANXA1 --+> apoptosis		Regulation	Although previous reports on the overexpression of ANXA1 in many human cancers and on growth suppression and/or induction of apoptosis by ANXA1 may indicate the tumor-suppressive nature of ANXA1, molecular mechanisms of the function of ANXA1 remain largely unknown.	info:pmid/17932043#abs:2
ANXA1 --+> apoptosis		Regulation	First, Annexin A1 is a potential tumor suppressor gene, and can regulate tumor cell proliferation and apoptosis, thus abnormal expression of Annexin A1 in nasopharyngeal carcinoma affects apoptosis of tumor cells induced by ionizing radiation and radiotherapeutic efficacy.	info:pmid/23660133#abs:4
ANXA1 --+> apoptosis		Regulation	Antisense oligodeoxynucleotides complementary to annexin I-inhibited TUNEL (terminal deoxynucleotidyl transferase (TdT)-mediated dUTP nick end-labelling) staining in TNF-alpha-treated cells, suggesting that annexin I expression is a possible prerequisite for the induction of apoptosis by the cytokine.	info:pmid/15544840#abs:6
ANXA1 --+> apoptosis		Regulation	Eleven hormetic response proteins (HINT1, PHB, CTSD, ANXA1, LGASL1, TPT1, NPM, PRDX2, UCHL1, CERK, and C1QBP) were involved in 5 death-regulatory pathways, including the p53-dependent apoptotic pathway, protein ubiquinization, cellular redox, calcium-mediated signaling pathway, and sphingomyelin-metabolism pathway.	info:pmid/19545154#abs:5
ANXA1 --+> apoptosis		Regulation	Lipocortin I, also called annexin I, a calcium and phospholipid binding protein, protected rat thymocytes from H2O2-elicited necrosis and facilitated H2O2-induced apoptosis, while anti-lipocortin I antibody enhanced H202-elicited necrosis by blocking H202-induced apoptosis.	info:pmid/8607818#abs:1
ANXA1 --+> apoptosis		Regulation	Using an in vitro model comprising microglial and neuronal cell lines, as well as primary microglia from wild-type and ANXA1 null mice, we have identified two distinct roles for microglial ANXA1: 1) controlling the noninflammatory phagocytosis of apoptotic neurons and 2) promoting resolution of inflammatory microglial activation.	info:pmid/20962261#abs:5
ANXA1 --+> apoptosis		Regulation	Thirteen proteins from several pathways (nucleoside diphosphate kinase A, stathmin, valosin-containing protein, annexin A1, dihydropyrimidinase-related protein-3, DJ-1 protein, glutathione S-transferase P, lamin A/C, fascin, cofilin, vimentin, vinculin, and moesin) were differentially expressed and most have been shown to play a role in differentiation, migration, invasion, proliferation, apoptos…	info:pmid/19156760#abs:5
ANXA1 --+> apoptosis		Regulation	FK228-induced ANXA1 promotes apoptosis.	info:pmid/17464329#body:106
ANXA1 --+> apoptosis		Regulation	F) Overexpression of ANXA1 induces apoptosis.	info:pmid/17215481#body:157
ANXA1 --+> apoptosis		Regulation	Up-regulation of annexin A1 was reportedly involved in regulation of apoptosis .	info:pmid/20430109#body:97
ANXA1 --+> apoptosis		Regulation	One function of annexin 1 is cellular signaling during proliferation and apoptosis.	info:pmid/22850270#body:273
ANXA1 --+> apoptosis		Regulation	GADD45a and annexin A1 are involved in the apoptosis of HL-60 induced by resveratrol.	info:pmid/21277758#title:1
ANXA1 --+> apoptosis		Regulation	The first observation that AnxA1 could induce apoptosis was from studies of McKanna [39].	info:pmid/22493082#cont:597
ANXA1 --+> apoptosis		Regulation	GADD45 and annexin A1 are involved in the apoptosis of HL-60 induced by resveratrol.	info:pmid/23448440#cont:1485
ANXA1 --+> apoptosis		Regulation	conditions, so the degradation of annexin A1 should promote proinflammatory, proliferative, and antiapoptotic signaling.	info:pmid/22657091#cont:97
ANXA1 --+> apoptosis		Regulation	Recently, it has been shown that annexin-1 promotes the apoptosis of monomyelocytic cells .	info:pmid/12946433#body:63
ANXA1 --+> apoptosis		Regulation	Annexin A1 is involved in the regulation of inflammation, apoptosis, cell growth and differentiation .	info:pmid/24269256#body:145
ANXA1 --+> apoptosis		Regulation	The degradation of annexin A1 should thus promote pro-inflammatory, proliferative, and anti-apoptotic signaling.	info:pmid/22564352#cont:35
ANXA1 --+> apoptosis		Regulation	Intracellularly, ANXA1 plays a role in differentiation , proliferation , plasma membrane repair and apoptosis .	info:pmid/18262660#body:5
ANXA1 --+> apoptosis		Regulation	Annexin A1 , which plays an important role in regulating cell growth and apoptosis, was increased in treated tumors.	info:pmid/21060779#body:324
ANXA1 --+> apoptosis		Regulation	We hypothesized that externalized annexin A1 might mediate suppressive functions of apoptotic cells.	info:pmid/23638088#cont:58
ANXA1 --+> apoptosis		Regulation	Annexin A1 is a member of the calcium and membrane-binding family and plays an essential role in tumorigenesis and apoptosis.	info:pmid/23587191#cont:31
ANXA1 --+> apoptosis		Regulation	Interestingly, annexin A1 and Ac2–26 promote phagocytosis of apoptotic cells with mechanisms similar to those observed for LXA4, (32, 33).	info:pmid/20570963#cont:23
ANXA1 --+> apoptosis		Regulation	These effects of histone deacetylase inhibitors are through apoptosis and efferocytosis mediated by AnxA1 [ ].	info:pmid/23578762#body:44
ANXA1 --+> apoptosis		Regulation	The restoration of annexin I in LNCaP cells decreases cell viability by inducing apoptosis (unpublished data).	info:pmid/14713853#body:120
ANXA1 --+> apoptosis		Regulation	Annexin A-I (Anxa1) is also noted to be heavily involved in anti-inflammatory responses and apoptotic mechanisms in the cell ( ).	info:pmid/23385219#body:158
ANXA1 --+> apoptosis		Regulation	In addition to affecting the migration of leukocytes through FPR activation, extracellular annexin A1 is involved in apoptosis.	info:pmid/23358253#cont:333
ANXA1 --+> apoptosis		Regulation	These results indicate that annexin A1 and annexin A2 are important regulatory factors in classical swine fever virus-induced cell apoptosis.	info:pmid/20463149#cont:214
ANXA1 --+> apoptosis		Regulation	In contrast, the glucocorticoid-induced protein annexin 1 and related peptides can bind to ALX and promote PMN apoptosis (reviewed in [18,34]).	info:pmid/20623098#cont:63
ANXA1 --+> apoptosis		Regulation	Immunoreactive bands were quantified by densitometry. (e) small interference RNAs against ANXA1 partially inhibited TRAIL-induced apoptosis in FRO cells.	info:pmid/15846370#body:62
ANXA1 --+> apoptosis		Regulation	Third, virulent Mycobacterium tuberculosis inhibits cross-linking of annexin-1, which impairs formation of the apoptotic envelope.	info:pmid/21307848#cont:309
ANXA1 --+> apoptosis		Regulation	The results showed that inhibition of the expression of ANXA1 significantly decreased the NaB action of inhibiting cell growth and pro-apoptosis.	info:pmid/24086397#cont:238
ANXA1 --+> apoptosis		Regulation	Annexin A1 , a target of MicroRNA-196a and an important endogenous anti-inflammatory mediator, is an inhibitor of cell proliferation and a mediator of apoptosis.	info:pmid/23792053#body:72
ANXA1 --+> apoptosis		Regulation	Upregulation of lipocortin 1 inhibits tumour necrosis factor-induced apoptosis in human leukaemic cells: a possible mechanism of resistance to immune surveillance.	info:pmid/11122142#title:1
ANXA1 --+> apoptosis		Regulation	ANXA1 seems to promote the growth of the leukemic cells, as ANXA1 knockdown inhibited cell proliferation and induced apoptosis.	info:pmid/20398702#body:127
ANXA1 --+> apoptosis		Regulation	One group identified a peptidomimetic of Annexin A1, Ac 2-26, which has been shown to promote phagocytosis of apoptotic cells by macrophages [ ].	info:pmid/19647486#body:28
ANXA1 --+> apoptosis		Regulation	Canaider et al. (2000) showed that endogenous intracellular annexin I played a role in the promotion of apoptosis in cells of the myelo-monocytic derivation.	info:pmid/12242662#body:79
ANXA1 --+> apoptosis		Regulation	ANXA1, an endogenous anti-inflammatory protein, has roles in many diverse cellular functions, such as inflammation, phagocytosis, proliferation, and apoptosis.	info:pmid/20227822#body:103
ANXA1 --+> apoptosis		Regulation	Both apoptosis and efferocytosis have been shown to be modulated by annexin A1 in vivo and are crucial for resolution of inflammation ( ).	info:pmid/23583354#body:184
ANXA1 --+> apoptosis		Regulation	In addition, ANX-A1 is relevant to the regulation of cell growth and apoptosis , and ANXA1 overexpression has been shown to promote apoptosis .	info:pmid/23116199#cont:1621
ANXA1 --+> apoptosis		Regulation	As shown in , soluble annexin I significantly enhanced tethering of annexin I-silenced apoptotic cells to ~90% of the level seen for the wild-type apoptotic cells.	info:pmid/12689596#body:55
ANXA1 --+> apoptosis		Regulation	The over-expression of ANXA1 in U937 cells and in broncho-alveolar epithelial cells promoted apoptosis associated with caspase-3 activation.	info:pmid/18295477#body:5
ANXA1 --+> apoptosis		Regulation	Annexin-1 and peptide derivatives are released by apoptotic cells and stimulate phagocytosis of apoptotic neutrophils by macrophages.	info:pmid/18007662#body:294
ANXA1 --+> apoptosis		Regulation	Annexin-1 and peptide derivatives are released by apoptotic cells and stimulate phagocytosis of apoptotic neutrophils by macrophages.	info:pmid/17372018#title:1
ANXA1 --+> apoptosis		Regulation	Moreover, AnxA1 increases levels of the anti-inflammatory cytokine IL-10 and promotes apoptosis of recruited cells as well as their removal by phagocytosis.	info:pmid/20489160#body:147
ANXA1 --+> apoptosis		Regulation	ANXA1 is involved in the regulation of cell proliferation and apoptosis while ANXA4 can promote membrane fusion and is involved in exocytosis .	info:pmid/21781345#cont:329
ANXA1 --+> apoptosis		Regulation	Our data show that expression of annexin A1 on bone marrow macrophages is required for the recognition and phagocytosis of apoptotic neutrophils.	info:pmid/21957127#cont:289
ANXA1 --+> apoptosis		Regulation	It has been demonstrated that lipocortin 1 can inhibit H 2O 2-induced apoptosis and necrosis in rat thymocytes by regulating the activity of cytosolic phospholipase A 2 .	info:pmid/12742226#body:304
ANXA1 --+> apoptosis		Regulation	In addition, we found the down-regulation of ANXA1 which increases the apoptosis susceptibility of U937 cells ( ), and of STK17A with apoptosis inducing activity ( ).	info:pmid/19000723#body:120
ANXA1 --+> apoptosis		Regulation	Annexin-1 induces granulocyte apoptosis but is also released by both neutrophils and macrophages to enhance the phagocytosis of apoptotic cells.	info:pmid/18407359#body:128
ANXA1 --+> apoptosis		Regulation	ANXA1 is associated with the inflammatory process [59], has anti-proliferative effects activated by various phosphorylation dependant pathways and can mediate apoptosis via the dephosphorylation of BAD [60].	info:pmid/22279561#cont:286
ANXA1 --+> apoptosis		Regulation	Scannell M, Flanagan MB, deStefani A, et al Annexin-1 and peptide derivatives are released by apoptotic cells and stimulate phagocytosis of apoptotic neutrophils by macrophages.	info:pmid/19333232#body:539
ANXA1 --+> apoptosis		Regulation	We have recently shown that apoptosis induced by TRAIL in follicular undifferentiated thyroid cancer cells is partially mediated by up-regulation of the expression of annexin-1 which, in turn, may act by increasing Bad dephosphorylation.	info:pmid/17070682#body:14
ANXA1 --+> apoptosis		Regulation	Many clinical tumor cases report that the loss of ANXA1 contributes to cancer cell resistance to apoptosis and implicate it as a negative biomarker in cancer development and progression [12].	info:pmid/23236538#cont:23
ANXA1 --+> apoptosis		Regulation	This allowed the authors to hypothesize that virulent M. tuberculosis actively inhibited apoptosis, presumably through the inhibition of cross-linking of annexin-1impairing the formation of the apoptotic envelope .	info:pmid/24472301#body:210
ANXA1 --+> apoptosis		Regulation	Because annexin A1 functions to promote apoptosis and inhibit cell growth, the carbonylation-driven degradation of this protein may serve as mechanisms for cell growth and survival signaling by ET-1.	info:pmid/18079412#body:245
ANXA1 --+> apoptosis		Regulation	Annexin 1 and its mimetic peptide Ac2-26 have direct anti-inflammatory actions in many experimental models of inflammation , block leukocyte migration , inhibit eicosanoid synthesis , and induce apoptosis .	info:pmid/15978792#body:100
ANXA1 --+> apoptosis		Regulation	On neutrophils, annexin 1 and its peptides trigger calcium flux and shedding of l selectin from the surface, and mediate apoptosis and cell engulfment , probably through FPR-dependent and independent mechanisms.	info:pmid/17084101#body:115
ANXA1 --+> apoptosis		Regulation	ANXA-1 is an inhibitor of phospholipase A2 and thus decreases the production of pro-inflammatory eicosanoids as well as regulating neuroendocrine function, cell growth, differentiation, and apoptosis ( ).	info:pmid/19442713#body:107
ANXA1 --+> apoptosis		Regulation	Wu YL, Jiang XR, Lillington DM, Newland AC and Kelsey SM (2000) Upregulation of lipocortin 1 inhibits tumour necrosis factor-induced apoptosis in human leukaemic cells: a possible mechanism of resistance to immune surveillance.	info:pmid/16167066#body:290
ANXA1 --+> apoptosis		Regulation	[61] demonstrated that ANXA1 and ANXA2 act as bridging molecules linking phagocyte and target cells and promote the phagocytosis of apoptotic lymphocytes, which results in reduction of inflammation.	info:pmid/24591769#cont:479
ANXA1 --+> apoptosis		Regulation	Annexin A1 mediated apoptosis and inhibited cell proliferation. miR-196a inhibited Annexin A1 expression, thus the cell proliferation and inhibition of apoptosis led to esophageal cancer (70).	info:pmid/22751839#cont:109
ANXA1 --+> apoptosis		Regulation	Among the identified differential proteins, we are especially interested in 5 proteins (vimentin, HSP 70, lipocortin 1, Apo A-I and calreticulin), which are involved in cholesterol transport, inflammation, cell apoptosis and adhesion.	info:pmid/23206751#body:83
ANXA1 --+> apoptosis		Regulation	Annexin I is proposed to be involved in the regulation of cell growth, apoptosis, and inflammation whereas beta-2-microglobulin is involved in immune responses which may preclude a cellular response of inflammation ( ).	info:pmid/12039058#body:179
ANXA1 --+> apoptosis		Regulation	The anti-inflammatory protein, annexin I (Table 2) , which forms complexes with S100C (Table 2) , promotes caspase-3-mediated inflammatory cell apoptosis, and is the “eat-me” signal on apoptotic cells to be recognized by phagocytes.	info:pmid/18326757#body:243
ANXA1 --+> apoptosis		Regulation	AnxA1 promotes several features of resolution by exerting potent inhibition on the leukocyte adhesion and extravasation cascade (feature 1) and promoting efferocytosis of apoptotic neutrophils by resident proresolution macrophages (feature 3).	info:pmid/22850764#cont:86
ANXA1 --+> apoptosis		Regulation	The toll-like receptor 10 expression is a typical Th1 response while the annexin I-mediated stimulation of macrophage phagocytosis of apoptotic cells, together with increased apoptosis, reflects killing of infected macrophages and pathogen elimination.	info:pmid/19428917#body:95
ANXA1 --+> apoptosis		Regulation	Annexin A1, a member of the annexin superfamily of calcium-dependent phospholipids-binding proteins, plays an important role in cell signaling, apoptosis, and membrane trafficking, and in annexin A1Ynull mice, tumor growth, metastasis, and angiogenesis were found to be impaired.9	info:pmid/21330840#cont:273
ANXA1 --+> apoptosis		Regulation	Annexin I has been shown to have anti-inflammatory properties by suppressing the generation of inflammatory mediators, including prostaglandins, thromboxanes, and leukotrienes, by inhibiting neutrophil traffic, mast-cell degranulation and activation, and by stimulating neutrophil apoptosis and phagocytosis of apoptotic cells by macrophages .	info:pmid/21527362#body:12
ANXA1 --+> apoptosis		Regulation	Annexin A1 expression is a contributing factor to its pro-apoptotic effects in prostate cancer .	info:doi/10.1016/j.mrfmmm.2011.11.007#body:123
ANXA1 --+> apoptosis		Regulation	[30] showed that miR-196a targets Annexin A1 , which is a critical mediator of apoptosis and is frequently suppressed or lost in Esophageal cancer [68-70].	info:embase/2013266186#cont:440
ANXA1 --+> apoptosis		Regulation	An increase in expression of some p53 apoptotic pathway genes (P8, NQO1, DRAM and ANXA1) has been observed in Postweaning multisystemic wasting syndrome affected animals.	info:doi/10.1016/j.virusres.2012.02.006#body:146
ANXA1 --+> apoptosis		Regulation	Annexin A1 and A2 are two key members of annexins family, and play an important role in cell apoptosis . p53 can transcriptly activate Annexin A1 through its binding the promoter of Annexin A1 gene .	info:doi/10.1016/j.jprot.2011.02.012#body:138
ANXA1 --+> apoptosis		Regulation	Annexin A1, an intracellular protein that can bind calcium and phospholipid, have several important functions in cell proliferation, apoptotic regulation, apoptotic cell phagocytosis, and carcinogenesis .	info:doi/10.1186/1756-9966-31-70#cont:20
ANXA1 --+> apoptosis		Regulation	Lipoxins, AnxA1 and RvE1 also promote non-phlogistic recruitment of monocytes/macrophages into inflammatory loci and enhance phagocytosis of bacteria and apoptotic cells in various models of acute inflammation [ ].	info:doi/10.1016/j.ddmod.2012.04.001#body:92
ANXA1 --+> apoptosis		Regulation	In contrast, ANXA1 and ANXA4 suppress the inflammatory response of mouse macrophages to not only late apoptotic human neutrophils but also early apoptotic ones in the presence of IFN-?.	info:doi/10.1016/j.bbadis.2011.10.013#body:130
NOS2 ---> cell proliferation		Regulation	However, iNOS activity in rat cells suppressed their proliferation.	info:pmid/10385598#abs:8
NOS2 ---> cell proliferation		Regulation	Overexpression of Ezrin and iNOS may promote proliferation and malignant transformation of salivary gland pleomorphic adenoma.	info:pmid/19799816#abs:7
NOS2 ---> cell proliferation		Regulation	The underlying mechanism by which nitric-oxide synthase (iNOS) gene transfer inhibits hypoxia-induced PASMCs proliferation remains unknown.	info:pmid/12899770#abs:1
NOS2 ---> cell proliferation		Regulation	Meanwhile, the proliferation and migration of A549 cells were significantly inhibited by the enhanced iNOS gene expression.	info:pmid/22613330#abs:11
NOS2 ---> cell proliferation		Regulation	Down expression of iNOS by RNAi can promotes apoptosis of Tca8113 cells and has an anti-proliferation activity effect.	info:pmid/18070432#abs:5
NOS2 ---> cell proliferation		Regulation	Inducible nitric oxide synthase (iNOS) can either promote or inhibit cell proliferation and growth, which makes its role in the development of malignant tumors controversial.	info:pmid/18008356#abs:2
NOS2 ---> cell proliferation		Regulation	In animals, neointimal proliferation after balloon injury has been shown to be effectively reduced by gene transfer of the inducible Nitric oxide synthase (iNOS).	info:pmid/21083499#abs:3
NOS2 ---> cell proliferation		Regulation	Cell invasion and proliferation promoted by prostaglandin E2 were blocked by iNOS silencing RNA or iNOS/guanylate cyclase pharmacological inhibition.	info:pmid/17384145#abs:3
NOS2 ---> cell proliferation		Regulation	Mechanistically, the protective effect depended on upregulation of inducible nitric oxide synthase in PEPs and nitric oxide-mediated suppression of alveolar macrophage proliferation.	info:pmid/19234103#abs:11
NOS2 ---> cell proliferation		Regulation	An iNOS inhibitor and an anti-leukaemia inhibitory factor receptor blocking antibody inhibited leukaemia inhibitory factor-induced cell proliferation, an effect that was reversed by a NO donor.	info:pmid/23024784#abs:6
NOS2 ---> cell proliferation		Regulation	Our results suggest that iNOS has a generally anti-inflammatory and anti-apoptotic role in hepatocytes but also acts to suppress proliferation and protein synthesis.	info:pmid/12381414#abs:6
NOS2 ---> cell proliferation		Regulation	The proliferative defect is dependent on inducible nitric oxide synthase (iNOS) activity, since inhibition of iNOS with either L-N-monomethyl arginine or aminoguanidine reversed defective proliferation.	info:pmid/11035712#abs:2
NOS2 ---> cell proliferation		Regulation	As an important source of nitric oxide during inflammation, human inducible nitric oxide synthase also plays a role in the regulation of cytokine-driven cell proliferation and apoptosis.	info:pmid/12807916#abs:2
NOS2 ---> cell proliferation		Regulation	Induction of inducible nitric oxide synthase by tumor necrosis factor-alpha, interferon-gamma and interleukin-1beta inhibited cell proliferation and led to a G1 arrest.	info:pmid/9237621#abs:2
NOS2 ---> cell proliferation		Regulation	The results revealed that iNOS gene therapy may significantly enhance low-dose cisplatin-mediated inhibition of cell proliferation, invasion, migration and promotion of cell apoptosis in A549 cells.	info:pmid/23128378#abs:6
NOS2 ---> cell proliferation		Regulation	Injury-induced proliferation of medial cells and vascular cell adhesion molecule-1 expression were also attenuated in iNOS-KO mice compared with wild-type mice.	info:pmid/10590247#abs:6
NOS2 ---> cell proliferation		Regulation	The studies indicate that N-acetylcysteine can serve as a chemopreventive agent for rat hepatocarcinogenesis induced by MeIQx by reducing cell proliferation, which may involve IGF-I and iNOS downregulation.	info:pmid/16338951#abs:5
NOS2 ---> cell proliferation		Regulation	These data demonstrate that iNOS expression in pulmonary endothelial cells leads to decreased cellular proliferation, which can be attenuated by preventing cellular L-arginine uptake.	info:pmid/21239536#abs:10
NOS2 ---> cell proliferation		Regulation	Loss of nos-3 suppressed the meg-1 phenotype, restoring fertility, while loss of nos-2 enhanced the meg-1 phenotype, abolishing proliferation and causing early and pronounced germ cell degeneration.	info:pmid/21305687#abs:6
NOS2 ---> cell proliferation		Regulation	In resistant broilers the microparticle injection elicited higher expression of eNOS, iNOS, and ET(B), which promote vasodilation and inhibit pulmonary arterial smooth muscle cells proliferation.	info:pmid/19907003#abs:6
NOS2 ---> cell proliferation		Regulation	In the present study, we have shown that inhibition of melanoma iNOS activity by S-methylisothiourea leads to decreased cell proliferation, confirming the importance of iNOS activity for melanoma cell growth.	info:pmid/16474847#abs:4
NOS2 ---> cell proliferation		Regulation	Blockade of programmed death ligand 1 and 2, but not CD40, TGF-ß signaling, arginase 1, or iNOS, inhibited nTreg proliferation in cocultures of recipient-derived Gr-1(low)CD11c(+) cells with donor nTregs.	info:pmid/24190658#abs:9
NOS2 ---> cell proliferation		Regulation	Inducible nitric oxide synthase (iNOS) is overexpressed in melanoma and other cancers, and previous data suggest that iNOS and nitric oxide drive survival and proliferation of human melanoma cells.	info:pmid/24398473#abs:2
NOS2 ---> cell proliferation		Regulation	Moreover, both apoE and iNOS are necessary for the suppression of cell proliferation, and apoE recruitment without iNOS expression resulted in medial hyperplasia without cell migration to the intima.	info:pmid/16061951#abs:10
NOS2 ---> cell proliferation		Regulation	Human bronchial epithelial cells up-regulate NOS2 after stimulation with IFN-gamma secreted by TH1 CD4+ T cells and release NO, which inhibits both TH1 and TH2 cell proliferation.	info:pmid/16081849#abs:5
NOS2 ---> cell proliferation		Regulation	We show here that the treatment with murine or human Transfer factors restored the expression of Th-1 cytokines, TNFalpha and iNOS provoking inhibition of bacterial proliferation and significant increase of delayed-type hypersensitivity and survival.	info:pmid/15086383#abs:7
NOS2 ---> cell proliferation		Regulation	These data demonstrate that the expressions of iNOS, HSP60, and HSP70 are involved in inflammatory processes and might play a role in the activation and proliferation of lining epithelium, leading to progression of periapical inflammatory lesions.	info:pmid/12220357#abs:12
NOS2 ---> cell proliferation		Regulation	A similar reduction in cellular proliferation and upregulation of p21 expression were achieved with iNOS gene transfer as well as treatment with the nitric oxide-donor S-nitroso-N-acetylpenicillamine , demonstrating the p53-independent nature of these nitric oxide-mediated pathways.	info:pmid/10842159#abs:6
NOS2 ---> cell proliferation		Regulation	Administration of the inducible NOS (iNOS) inhibitor aminoguanidine (100 mg/kg i.p.) also significantly inhibited the proliferation rate of neural precursor cells in the dentate gyrus at various time points after pentylenetrazol-induced seizures.	info:pmid/15337263#abs:4
NOS2 ---> cell proliferation		Regulation	These data suggest that the enzyme iNOS is a resistance factor during paracoccidioidomycosis by controlling fungal proliferation, by influencing cytokines production, and by appeasing the development of a high inflammatory response and consequently formation of necrosis.	info:pmid/19063988#abs:7
NOS2 ---> cell proliferation		Regulation	These data suggest that endogenous production of nitric oxide through renal NOS2 activity can play a protective role in kidney grafts through attenuating Fas-mediated donor cell apoptosis as well as by inhibiting proliferation of inflammatory infiltrating lymphocytes.	info:pmid/17061993#abs:8
NOS2 ---> cell proliferation		Regulation	Overexpression of NOS2 and an increase in the generation of nitric oxide and other reactive nitrogen species may lead to apoptosis resistance, DNA damage, mutation, up-regulation of COX-2, increased proliferation, an increase in oxidative stress and an increase in tumor vascularity and metastatic potential.	info:pmid/11233144#abs:3
NOS2 ---> cell proliferation		Regulation	Since, the induction of NFkB-p65 and inducible nitric oxide synthase expression mediated can lead to the hyperproliferation, we estimated a significant increment (P < 0.001) in the synthesis of polyamines in mice skin evidenced here by the ornithine decarboxylase which is the early marker of tumour promotion and further evaluated PCNA expression.	info:pmid/21947658#abs:5
NOS2 ---> cell proliferation		Regulation	In summary, our results demonstrate that human keratinocytes constitutively express cationic amino acid transporters 1 and 2 and that cationic amino acid transporter mediated L-arginine influx, is essential for both inducible nitric oxide synthase and arginase enzyme activities, which in turn modulate proliferation and differentiation of human epidermal skin cells.	info:pmid/12787129#abs:9
NOS2 ---> cell proliferation		Regulation	The present study suggests that astrocytes are born within the periischemic area at early stage after transient middle cerebral artery occlusion and migrate from subventricular zone into periischemic area at later stage, and that time-dependent and spatial changes of iNOS expression may be involved in the proliferation and differentiation of adult neurogenesis after focal cerebral ischemia.	info:pmid/16701577#abs:6
NOS2 ---> cell proliferation		Regulation	The expression of antiapoptotic, cell proliferation and tumor-promoting genes (bcl-2, X-chromosome inhibitor of apoptosis protein (IAP), cellular IAP and cellular FADD-like interleukin-1ß-converting enzyme-inhibitory protein, cyclin D), cyclin-dependent kinase 4, cycolooxygenase-2 and inducible nitric oxide synthase was decreased, whereas the expression of apoptotic target genes (caspase-3 and -9…	info:pmid/21423208#abs:5
NOS2 ---> cell proliferation		Regulation	This review summarizes data demonstrating apoE binding to specific cell surface receptors and proteoglycans in smooth muscle cells triggers distinct signalling pathways that result in inhibition of cell migration, proliferation, and excessive extracellular matrix deposition. apoE binding to the low density lipoprotein receptor-related protein is responsible for inhibition of cell migration, due t…	info:pmid/15639309#abs:3
NOS2 ---> cell proliferation		Regulation	Also, NO derived endogenously from iNOS inhibits proliferation of murine EC lines .	info:pmid/14550546#body:123
NOS2 ---> cell proliferation		Regulation	Inducible nitric oxide synthase-mediated proliferation of a T lymphoma cell line.	info:pmid/12620374#title:1
NOS2 ---> cell proliferation		Regulation	It is suggested that genetic alterations of NOS2 affect prostatic cell proliferation.	info:pmid/20562898#cont:34
NOS2 ---> cell proliferation		Regulation	In addition, GNPs inhibit the expression of nuclear EGFR dependent iNOS which prevents cell proliferation.	info:pmid/23384777#body:273
NOS2 ---> cell proliferation		Regulation	This suggests that NOS2 may mediate its protective effects by controlling neointimal SMC migration or proliferation.	info:pmid/9610537#body:220
NOS2 ---> cell proliferation		Regulation	Importantly, iNOS mediates EGFRvIII-induced STAT3-dependent proliferation of astrocytes.	info:pmid/22674257#cont:643
NOS2 ---> cell proliferation		Regulation	Figure 5 suppression of t cell proliferation by M regs is mediated by inducible nitric oxide synthase.	info:pmid/22929659#cont:499
NOS2 ---> cell proliferation		Regulation	Inhibition of iNOS activity with 1400W further increased Interleukin-1ß-stimulated cell proliferation ( B).	info:pmid/23665321#body:46
NOS2 ---> cell proliferation		Regulation	Germano et al. showed that the upregulation of iNOS might inhibit alveolar macrophage proliferation and protect from	info:pmid/22415195#cont:183
NOS2 ---> cell proliferation		Regulation	Inhibition of iNOS by L-NMMA increased the intracellular proliferation of the Salmonella pathogenicity island 2 mutants (Fig. 3) .	info:pmid/11994420#body:181
NOS2 ---> cell proliferation		Regulation	The induction of NOS II can inhibit the proliferation of endothelial cells and vascular smooth muscle cells .	info:pmid/12684082#body:171
NOS2 ---> cell proliferation		Regulation	So far, Nos2 inactivation was shown to counteract proliferation and antagonize hedgehog signaling in developing cerebella.	info:pmid/22438824#cont:144
NOS2 ---> cell proliferation		Regulation	However, only the activity of Nos2 suppresses the proliferation of activated CD4+ and CD8+ T cells (Figure 1).	info:pmid/22124374#cont:20
NOS2 ---> cell proliferation		Regulation	iNOS-dependent tumor cell proliferation appears to be regulated through components of cell cycle machinery.	info:pmid/23590833#cont:170
NOS2 ---> cell proliferation		Regulation	Therefore, iNOS plays an important role in glomerulonephritis by regulating activation and proliferation of mesan-gial cells.	info:pmid/21637955#cont:174
NOS2 ---> cell proliferation		Regulation	The induction of inducible NPS (iNOS) can inhibit the proliferation of endothelial cells and vascular smooth muscle cells.	info:pmid/14759709#body:11
NOS2 ---> cell proliferation		Regulation	Moreover, an inhibitor for iNOS (L-NAME) abrogated suppression of T cell proliferation by CD45+ omentum cells (Fig. 3c).	info:pmid/22701632#cont:70
NOS2 ---> cell proliferation		Regulation	These results strongly suggest that iNOS and nNOS might be responsible for Nitric oxide-induced hyperproliferation of epidermis.	info:pmid/22498002#body:100
NOS2 ---> cell proliferation		Regulation	Studies with melanoma cells suggest that NO derived from iNOS may stimulate proliferation as well as promote resistance to apoptosis .	info:pmid/20854923#body:3
NOS2 ---> cell proliferation		Regulation	We proposed that cessation of tumor cell proliferation induced by the high-output iNOS activity arises in part from Ribonucleotide reductase inhibition .	info:pmid/14975453#body:10
NOS2 ---> cell proliferation		Regulation	... or by expression of the inducible NO synthase (iNOS), inhibited proliferation of lymphocytes, vascular smooth muscle cells, and pancreatic tumor cells ...	info:pmid/21967640#cont:405
NOS2 ---> cell proliferation		Regulation	Importantly, both pharmacological and genetic inhibition of iNOS restored the normal proliferation rate of the cells cultured in low extracellular Magnesium.	info:pmid/22209000#body:119
NOS2 ---> cell proliferation		Regulation	These data confirm that activation of iNOS induced by focal cerebral ischemia is necessary for enhanced cell proliferation in the dentate gyrus.	info:pmid/12514219#body:220
NOS2 ---> cell proliferation		Regulation	NF-?B target genes iNOS, Cox-2, c-Myc and cyclin D1 play critical roles in inflammation, cell cycle progression and cell proliferation.	info:pmid/19766095#body:123
NOS2 ---> cell proliferation		Regulation	Co-incubation of iNOS inhibitor LMMA (10-5M) with ß-adrenergic receptora1-agonist phenylephrine significantly (p<0.01) decreased splenocyte proliferation compared with control ( A).	info:pmid/24055020#body:96
NOS2 ---> cell proliferation		Regulation	Both SPARC and iNOS have been shown to inhibit the proliferation and modulate the expression of extracellular matrix by mesangial cells.	info:pmid/11413050#body:70
NOS2 ---> cell proliferation		Regulation	These cells express pro-inflammatory cytokines and inducible nitric oxide synthase (among other things), and they inhibit cell proliferation and cause tissue damage.	info:pmid/24566915#cont:410
NOS2 ---> cell proliferation		Regulation	It is more likely that the activity of inducible nitric oxide synthase expressed by vascular smooth muscle cells after injury is inhibiting their proliferation.	info:pmid/9107174#body:191
NOS2 ---> cell proliferation		Regulation	Cell proliferation was significantly reduced in iNOS-/- mice exposed to cigarette smoke (10.5±4.8%; n=5) compared with wild-type mice exposed to cigarette smoke (P<0.01).	info:pmid/15271786#body:150
NOS2 ---> cell proliferation		Regulation	Indeed, nuclear EGFR targets the promoters of cyclin D1, iNOS and B-Myb , the expression of which is necessary for cell cycle progression and proliferation.	info:pmid/20692258#body:16
NOS2 ---> cell proliferation		Regulation	The mechanism for apoE inhibition of cell proliferation is mediated via its binding to cell surface proteoglycans (10), and the subsequent activation of inducible nitric-oxide synthase activity (9).	info:pmid/12857755#body:265
NOS2 ---> cell proliferation		Regulation	In addition, microarray studies revealed that iNOS in hepatocytes suppresses proliferation and protein synthesis (Zamora et al. 2002), effects which are IGF-I dependent.	info:pmid/17003285#body:66
NOS2 ---> cell proliferation		Regulation	Inducible nitric oxide synthase activity has been reported to have a versatile role in the induction of cytokine secretion and immune cell differentiation and proliferation .	info:pmid/21513788#body:50
NOS2 ---> cell proliferation		Regulation	A recent study revealed that NOS2 upregulation contributes primarily to the proliferation and tumor maintenance in highly tumorigenic human glioma stem cells (18).	info:pmid/23403520#cont:390
NOS2 ---> cell proliferation		Regulation	The protective effect of this treatment, different from our small molecules KMUP-1 and KMUP-1S, was in contrast dependent on up-regulation of iNOS and NO-mediated suppression of alveolar macrophage proliferation.	info:pmid/23518214#body:174
NOS2 ---> cell proliferation		Regulation	For example, iNOS is required for hepatocyte proliferation during liver regeneration (Rai et al., 1998) but suppresses proliferation of smooth muscle cells (Kibbe et al., 2000).	info:pmid/21965529#cont:173
NOS2 ---> cell proliferation		Regulation	As shown in , the addition of iNOS inhibitors markedly improved Con A-induced proliferation in cultures of both CTXsc or iCTXsc, although their efficacy enhancing proliferation was apparently lower at day 10.	info:pmid/12470613#body:89
NOS2 ---> cell proliferation		Regulation	Both endothelial and inducible nitric oxide synthases (eNOS and iNOS) have an important role in the regulation of the proliferation and function of osteoblasts .	info:pmid/18838165#body:110
NOS2 ---> cell proliferation		Regulation	Therefore, the decreased expression of NOS-2 in liver tissues may stimulate cell proliferation and promote hepatocarcinogenesis by inducing the overexpression of mutant p53 protein.	info:pmid/23007408#cont:238
NOS2 ---> cell proliferation		Regulation	The increased capacity of deferasirox-treated Nos2 / macrophages to control intracellular Salmonella proliferation was associated with an up-regulation of the proinflammatory cytokine TNF.	info:pmid/23630227#cont:109
NOS2 ---> cell proliferation		Regulation	In the fourth experiment, we tested directly the proposition that iNOS was responsible for the diminished proliferation observed after corticosterone treatment by using the selective iNOS antagonist aminoguanidine.	info:pmid/17077807#body:263
NOS2 ---> cell proliferation		Regulation	... in mice are all present as infertile males with increased germ cell apoptosis. iNOS deficiency decreases germ cell apoptosis without affecting proliferation ...	info:pmid/12810565#body:248
NOS2 ---> cell proliferation		Regulation	CD11b+CD14+ myeloid-derived suppressor cell suppression of T-cell proliferation is dependent on inducible nitric oxide synthase (iNOS), arginase 1, and the IL-13/IL-4Ra pathway.	info:pmid/22955317#cont:221
NOS2 ---> cell proliferation		Regulation	NAC treatment during the post-initiation stage exhibited decreased number and area of preneoplastic lesions (GST-P-positive foci) by reducing cell proliferation which may involve insulin-like growth factor -I and iNOS downregulation.	info:pmid/22873222#cont:347
NOS2 ---> cell proliferation		Regulation	We have previously shown that iNOS up-regulation induces enterocyte apoptosis or necrosis, while simultaneously inhibiting intrinsic repair mechanisms, namely enterocyte migration and proliferation .	info:pmid/21601887#body:125
NOS2 ---> cell proliferation		Regulation	Overexpression of iNOS and COX-2 leads to resistance to apoptosis, DNA damage, mutation, increased proliferation, oxidative stress, and increased tumor vascularity and metastatic potential (25 ).	info:pmid/12042461#body:120
NOS2 ---> cell proliferation		Regulation	Overexpression or prolongation of iNOS due to chronic inflammation can cause cellular injury in arthritis or colitis-promoting tumors by inducing DNA damage and cellular proliferation [30].	info:pmid/20495997#cont:140
NOS2 ---> cell proliferation		Regulation	Our study showed that the silencing of iNOS expression increased apoptosis and decreased proliferation in tongue squamous cell carcinoma cells, providing strong evidence of a link between iNOS expression and tumour cell physiology.	info:pmid/18406501#body:54
NOS2 ---> cell proliferation		Regulation	These data indicate that the expression of iNOS and HSP60 is involved in inflammatory processes and may play a role in the activation and proliferation of lining epithelium, leading to the progression of periapical inflammatory lesions [77].	info:pmid/22920899#cont:203
NOS2 ---> cell proliferation		Regulation	Short hairpin RNA -mediated knockdown of NOS2 ( A ) resulted in decreased glioma stem cell growth and proliferation ( B-3D and A-S3E) but had minimal effect on non-glioma stem cells ( B-3D and A, S3B, S3D, and S3E ).	info:pmid/21729780#body:55
NOS2 ---> cell proliferation		Regulation	In this study it was seen that inducible nitric oxide synthase (iNOS) acts to suppress proliferation and protein synthesis and modulates several genes associated with apoptosis, leading to a full anti-apoptotic effect.	info:pmid/19796710#body:190
NOS2 ---> cell proliferation		Regulation	To further strengthen the notion that ARG1 and iNOS co-expression is involved in the pathogenesis of psoriatic hyperproliferation, we also examined the possible inhibitory effect of arginase activity on iNOS-derived nitric oxide synthesis ( ).	info:pmid/12507903#body:74
NOS2 ---> cell proliferation		Regulation	Anti-inflammatory actions of dexamethasone in brain are produced through downregulation of MHC class II, microglial COX-2 and iNOS production ( ), and upregulation of microglial lipocortin ( ), which interferes microglial activation and proliferation.	info:pmid/19969022#body:138
NOS2 ---> cell proliferation		Regulation	The iNOS inhibitor L-NIL has been found to decrease proliferation in keratinocytes at the wound edge, and low-dose Nitric oxide increases keratinocyte proliferation in vitro , while higher doses inhibit proliferation .	info:pmid/12822723#body:51
NOS2 ---> cell proliferation		Regulation	Up-regulation of endogenous nitric oxide production, by l-arginine supplementation or by expression of the inducible Nitric Oxide Synthase (iNOS), inhibited proliferation of lymphocytes, vascular smooth muscle cells and pancreatic tumor cells .	info:pmid/19733603#body:110
NOS2 ---> cell proliferation		Regulation	These results indicate that NOS2 as well as IL-10, IL-4, TGF-ß1, TNF-a and IFN-? may be involved in controlling the suppression of CD4+ T cells proliferation by liver myeloid-derived suppressor cells.	info:pmid/23026740#body:96
NOS2 ---> cell proliferation		Regulation	Virus infection may further induce NOS II gene expression, resulting in more NOS II protein and nitric oxide synthesis that may function to inhibit virus proliferation, but also may contribute to the oxidative injury of the airway.	info:pmid/16781449#body:92
NOS2 ---> cell proliferation		Regulation	The data substantiate the key role for cationic amino acid transporters-mediated l-arginine transport for iNOS and arginase activity in psoriatic skin, both of which contribute to epidermal hyperproliferation of psoriatic keratinocytes.	info:pmid/15780765#body:16
NOS2 ---> cell proliferation		Regulation	In summary, we have shown for the first time that prostate PC-3 cancer cells respond promptly to photodynamic therapy-like stress by upregulating NOS2/Nitric oxide, which enhances apoptotic resistance and stimulates proliferation.	info:pmid/24080338#body:161
NOS2 ---> cell proliferation		Regulation	In the present study, it was observed that iNOS knockdown results in the decreased proliferation of SiHa and HeLa cells and the concentration of VEGF in the supernatant, which means that iNOS regulates the growth of cervical cancer cells in a VEGF-dependent process.	info:pmid/24297386#cont:208
NOS2 ---> cell proliferation		Regulation	Furthermore, it has been reported that overexpression of iNOS leads to DNA damage, mutation, increased cell proliferation, oxidative stress, resistance to apoptosis, increased tumor vascularity and metastatic potential ( ).	info:pmid/22417974#body:18
NOS2 ---> cell proliferation		Regulation	The findings from these two studies suggest that NO produced from iNOS gene expression can protect endothelial cells against apoptosis while inhibiting smooth muscle cells proliferation; both are desirable effects for the treatment of proliferative vascular diseases.	info:pmid/9703761#body:103
NOS2 ---> cell proliferation		Regulation	Differential IFN-?-mediated proliferation control of TgMAPK1lo versus TgMAPK1con was abrogated in iNOS KO bone marrow-derived macrophages ( a; P=0.095), further supporting critical iNOS contributions to IFN-?-mediated tachyzoite proliferation control, and its dependence on TgMAPK1.	info:pmid/23541881#body:95
VIM --+> apoptosis		Regulation	Previous studies have shown that vimentin is involved in signal transduction, changes in cell structure and differentiation, and apoptosis.	info:pmid/21245955#abs:4
VIM --+> apoptosis		Regulation	The observation that apoptosis can be prevented by the down-regulation of T antigen suggests that the programmed cell death induced in transformed cells can be reversed, and confirms the regulatory efficiency of the human vimentin promoter.	info:pmid/11229812#abs:8
VIM --+> apoptosis		Regulation	Osteoclast apoptosis involves caspase-3 activity and vimentin degradation; these cells release portions containing one apoptotic nucleus and, subsequently, undergo fragmentation, giving rise to apoptotic bodies.	info:pmid/22092353#abs:14
VIM --+> apoptosis		Regulation	Interestingly, human caspase-4 cleaved human vimentin, and blockade of caspase-4 with a chemical inhibitor or with specific siRNA significantly inhibited TRAIL-R2-mediated apoptosis of Rheumatoid arthritis synovial fibroblasts.	info:pmid/16127151#abs:6
VIM --+> apoptosis		Regulation	A caspase-sensitive motif search suggests that the type III intermediate filaments protein (vimentin) is subject to proteolysis to promote the execution phase of apoptosis, in a manner similar to the well-established type V (lamins) and type I (keratins 18, 19) intermediate filaments proteins.	info:pmid/9712696#abs:3
VIM --+> apoptosis		Regulation	Thirteen proteins from several pathways (nucleoside diphosphate kinase A, stathmin, valosin-containing protein, annexin A1, dihydropyrimidinase-related protein-3, DJ-1 protein, glutathione S-transferase P, lamin A/C, fascin, cofilin, vimentin, vinculin, and moesin) were differentially expressed and most have been shown to play a role in differentiation, migration, invasion, proliferation, apoptos…	info:pmid/19156760#abs:5
VIM --+> apoptosis		Regulation	However, vimentin knockdown substantially blocked Withaferin-A-induced apoptosis.	info:pmid/20419128#body:208
VIM --+> apoptosis		Regulation	Thus, the vimentin aggregation has an inhibitory effect on the induction of the apoptotic program.	info:pmid/16373170#body:102
VIM --+> apoptosis		Regulation	Altered distribution of Sertoli cell vimentin and increased apoptosis in cryptorchid rats.	info:pmid/11912528#title:1
VIM --+> apoptosis		Regulation	Vimentin is involved in several cellular processes, including mitochondria motility and apoptosis .	info:pmid/24607566#body:166
VIM --+> apoptosis		Regulation	These findings suggested that vimentin knockdown could effectively suppress cell invasion without inducing cell apoptosis.	info:pmid/22387118#body:130
VIM --+> apoptosis		Regulation	These results suggest that disrupted vimentin may play a role in the apoptotic process as a prerequisite for morphological changes.	info:pmid/24444665#body:103
VIM --+> apoptosis		Regulation	Caspase cleavage vimentin has been shown to disrupt intermediate filaments and promote apoptosis .	info:pmid/19103313#body:194
VIM --+> apoptosis		Regulation	These results suggest that cleavage of vimentin may play a role in the apoptotic process as a prerequisite for morphological change.	info:pmid/11514563#body:294
VIM --+> apoptosis		Regulation	Several reports demonstrate that functional integrity of the vimentin network is crucial for germ cell maturation and apoptosis.	info:pmid/22366957#cont:517
VIM --+> apoptosis		Regulation	Melatonin-mediated down-regulation of PP2A may regulate the formation of more stabilized vimentin post-translationally and negatively regulate apoptosis.	info:pmid/20434483#body:104
VIM --+> apoptosis		Regulation	We reported a correlation between deimination of vimentin in mouse peritoneal macrophages and ionomycin-induced apoptosis (12).	info:pmid/10488123#body:41
VIM --+> apoptosis		Regulation	However, it remains unclear, in all these instances, whether the loss of vimentin filament structure is a cause of germ cell apoptosis after testicular ...	info:pmid/12970161#body:213
VIM --+> apoptosis		Regulation	Caspase-resistant vimentin suppresses apoptosis after photodynamic treatment with a silicon phthalocyanine in Jurkat cells.	info:pmid/11368515#title:1
VIM --+> apoptosis		Regulation	... and independent model has shown a connection between RKIP, cyclin D1, vimentin, GSK3b, and other molecules that influence cellular growth, apoptosis ...	info:pmid/22535881#cont:34
VIM --+> apoptosis		Regulation	Ultraviolet B-induced apoptosis of human skin fibroblasts involves activation of caspase-8 and -3 with increased expression of vimentin.	info:pmid/20626822#title:1
VIM --+> apoptosis		Regulation	Changes of vimentin expression may play an important role in the onset of resistance, possibly representing a molecular mechanism to replace the caspase-cleaved vimentin to counteract programmed cell death.	info:pmid/18973835#body:191
VIM --+> apoptosis		Regulation	Hence, truncated vimentin induces apoptosis in cells by a caspase-dependent mechanism, and caspase-8 may be particularly important in mediating its pro-apoptotic actions.	info:pmid/11423904#body:113
VIM --+> apoptosis		Regulation	Keratins, vimentin, and nestin all have anti-apoptotic properties, although in some circumstances intermediate filament cleavage products may also be pro-apoptotic .	info:pmid/19146851#body:190
VIM --+> apoptosis		Regulation	However, the absence of GFAP and vimentin suppressed only 70% of retinal detachment-induced photoreceptor apoptosis (Fig. 6) in comparison with wild-type mice.	info:pmid/17525210#body:211
VIM --+> apoptosis		Regulation	In some cell types, down-regulation of vimentin has been proposed to inhibit apoptosis, contributing to cell survival and resistance to various anti-cancer agents [106–108].	info:pmid/24019887#cont:1297
VIM --+> apoptosis		Regulation	Cleavage of vimentin, an intermediate filament protein that contributes to the mechanical stability of cells, by caspase-9 is thought to facilitate the disruption of cellular integrity during apoptosis ( ).	info:pmid/12832151#body:94
VIM --+> apoptosis		Regulation	Another possibility is that the higher vimentin expression is part of the apoptotic pathway in which caspase-cleaved vimentin fragments are known to promote apoptosis in T cells .	info:pmid/15504553#body:200
VIM --+> apoptosis		Regulation	Therefore, vimentin might potentially be a key factor in the mechanism of Apigenin-induced apoptosis in hepatocellular carcinoma, huh-7 cells, via anti-angiogenesis and anti-migration activities.	info:pmid/21515330#body:147
VIM --+> apoptosis		Regulation	We can hypothesize that, in the case of siATXN3-transfected cells, vimentin is being degraded to facilitate nuclear fragmentation and apoptosis of cells with abnormal morphology and/or that its cleavage is inducing apoptosis.	info:pmid/20637808#body:160
VIM --+> apoptosis		Regulation	It is known that vimentin sequesters pro-apoptotic molecules, preventing death ; so the absence of a functional vimentin network, in control fibroblasts, may further promote apoptosis .	info:pmid/21851816#body:110
VIM --+> apoptosis		Regulation	A role for intermediate filaments in reducing apoptosis has been demonstrated by data showing that vimentin binds to phosphorylated ERK and prevents its dephosphorylation, thus suppressing apoptosis (Perlson et al., 2006).	info:pmid/19847192#body:258
VIM --+> apoptosis		Regulation	Among the identified differential proteins, we are especially interested in 5 proteins (vimentin, HSP 70, lipocortin 1, Apo A-I and calreticulin), which are involved in cholesterol transport, inflammation, cell apoptosis and adhesion.	info:pmid/23206751#body:83
VIM --+> apoptosis		Regulation	In fact, caspase-mediated cleavage of vimentin represents a key event during the execution of apoptosis, as the collapse of this strength-providing structure has been suggested to contribute to the morphological changes characterizing apoptotic cells .	info:pmid/17512929#body:175
VIM --+> apoptosis		Regulation	In keeping with such a model are reports that vimentin is a substrate for caspase-9 and is cleaved at an early stage within the apoptosis process (Byun et al., 2001; Nakanishi et al., 2001) and that caspase-resistant vimentin delays apoptosis (Belichenko et al., 2001).	info:pmid/12244133#body:299
VIM --+> apoptosis		Regulation	For example, mono-(2-ethylhexyl) phthalate can disrupt vimentin filaments at the site of Sertoli germ cell AJs, which can induce a surge in the expression of testicular Fas receptor and subsequent germ cell apoptosis (Richburg & Boekelheide 1996).	info:pmid/23241343#cont:561
VIM --+> apoptosis		Regulation	It is possible that SNAI1 inhibition reduces the survival of ShEC-PC3 cells potentially by inducing senescence and/or apoptosis involving down-regulation of Integrins, Vimentin or other EMT regulators, decrease in ROS level, and increase in Maspin and/or RKIP as reported in above studies.	info:pmid/24565133#cont:199
VIM --+> apoptosis		Regulation	Therefore, it is quite likely that collapse in vimentin filaments may lead to apoptosis in germ cell via disruption in contact mediated communication between the Sertoli cells and germ cells, which may subsequently lead to testicular impairment following argemone oil/SA exposure.	info:pmid/19429230#body:114
VIM --+> apoptosis		Regulation	The loss or disruption of vimentin filament structure and dynamics is a cause of germ cell apoptosis after testicular insult (Romeo et al. 1995), occurs in concert with the failure of spermatogenesis after hormonal withdrawal (Show et al. 2003), and may be one of the mechanisms of reproductive toxicity (He et al. 2007).	info:pmid/18316471#body:264
VIM --+> apoptosis		Regulation	And the protein level of five NF-?B target genes: Bmi1, C-Myc, Vimentin, CyclinD1, and E2f3a, which play key roles in cell cycle, apoptosis, cellular transformation, were also verified at protein level after knocking down CLOCK in T98G, the results indicated that the five genes were down-regulated while CLOCK and activated p65 (p-p65) were decreased ( C).	info:pmid/23792158#body:79
VIM --+> apoptosis		Regulation	By analogy to these results, reduction of MT1-matrix metalloproteinase expression in HUVECs abolished the cleavage of vimentin observed during serum deprivation-induced apoptosis, which is in accordance with a previous study showing that matrix metalloproteinase inhibition protects growth factor-deprived HUVECs from cell death .	info:pmid/15882863#body:179
VIM --+> apoptosis		Regulation	The overexpression of caspase-resistant vimentin protects the cells from apoptotic cell death caused by oxidative stresses in vitro .	info:doi/10.1016/S0925-4439(02)00227-2#body:103
VIM --+> apoptosis		Regulation	More important, the renal progenitors of Bowman's capsule and their tubular counterparts are characterized also by expression of cytokeratin 7, cytokeratin 19, the antiapoptotic gene BCL2, the regeneration-promoting molecule MYOF, and vimentin, suggesting a unique phenotype characterized by coexpression of epithelial and mesenchymal markers, which has previously been reported for the renal progen…	info:doi/10.1016/j.ajpath.2010.11.044#body:28
EPCAM ---> apoptosis		Regulation	Target antigen-restricted apoptosis induction was demonstrated for various EGP2-positive tumor cells and could be inhibited by an EGP2 competing antibody.	info:pmid/14750182#abs:5
EPCAM ---> apoptosis		Regulation	Expression of p53, p21, EpCAM, and C-myc proteins involved in cell cycle regulation and apoptosis were investigated by western blotting.	info:pmid/20727991#abs:8
EPCAM ---> apoptosis		Regulation	These findings indicated that apoptosis might be implicated in ADMC with monoclonal antibody 17-1A, which was augmented by IFN gamma, while, in addition, TNF alpha may also be one of the major mediators of apoptosis.	info:pmid/9003467#abs:7
EPCAM ---> apoptosis		Regulation	paclitaxel-NP-EpCAM had superior antiproliferation activity, increased arrested cell population at the G(2)-M phase, and increased activation of caspase-3, followed by PARP cleavage in parallel with the induction of apoptosis.	info:pmid/22065926#abs:6
EPCAM ---> apoptosis		Regulation	Targeted expression of TK protein and apoptotic regulation by EpCAM promoter and let-7b MicroRNA targets.	info:pmid/24391761#cont:159
EPCAM ---> apoptosis		Regulation	We showed that anti-EpCAM mAb significantly and effectively induced apoptotic cell death in colon cancer cells.	info:pmid/22033101#cont:144
EPCAM ---> apoptosis		Regulation	Additionally, EpCAM-CLDN7 complex was suggested to have role in migration, proliferation, apoptosis resistance, metastasis, and tumorigenicity [37],[39].	info:pmid/21789222#cont:170
EPCAM ---> apoptosis		Regulation	These carcinoma-specific complexes of EpCAM can influence cell-cell adhesion, cell-matrix adhesion, apoptosis resistance and be involved in metastasis .	info:pmid/20599480#body:245
EPCAM ---> apoptosis		Regulation	These carcinoma-specific complexes of EpCAM with CD44v4-v7 and claudin-7 can influence cell-cell adhesion, cell-matrix adhesion, and apoptosis resistance, and they appear to be involved in processes that promote carcinogenesis, ie, metastasis.	info:pmid/17600130#body:115
EPCAM ---> apoptosis		Regulation	Furthermore, EpCAM is one of the surface markers in pancreatic cancer stem cells, and claudin-7 regulates the EpCAM-mediated functions in tumor progression, including those in pancreatic cancer, such as proliferation, migration, and anti-apoptosis.	info:pmid/20566751#body:192
EPCAM ---> apoptosis		Regulation	Hence, it is interesting to speculate that Ep-CAM inhibition may promote apoptosis in Y79 cells.	info:embase/2010445069#cont:205
FSCN1 --+> cell proliferation		Regulation	However, overexpression of fascin had minimal effect on MIA PaCa-2 cell proliferation and cell cycle.	info:pmid/22110277#abs:5
FSCN1 --+> cell proliferation		Regulation	In cultured colorectal cancer HT-29 cells, knockdown of FSCN1 by RNAi inhibited cell migration and proliferation.	info:pmid/23899558#abs:4
FSCN1 --+> cell proliferation		Regulation	Conversely, down-regulation of fascin via small interfering RNA increased cell adhesion and facilitated cell proliferation and invasion.	info:pmid/21491467#abs:5
FSCN1 --+> cell proliferation		Regulation	The knockdown of FSCN1 or MMP14 and transfection of a miR-133a mimic inhibited the proliferation and invasion of esophageal squamous cell carcinoma cells.	info:pmid/24196787#abs:8
FSCN1 --+> cell proliferation		Regulation	Bromodeoxyuridine labeling experiments show that lack of fascin significantly impairs neuroblast migration, but does not appear to affect cell proliferation.	info:pmid/23884926#abs:6
FSCN1 --+> cell proliferation		Regulation	Fascin may be a novel marker to distinguish thyroid carcinoma from benign lesions and may be involved in the proliferation and metastasis of papillary carcinoma.	info:pmid/18343949#abs:8
FSCN1 --+> cell proliferation		Regulation	We showed that inactivation of fascin1 by Small interfering RNA transfection led to a drop in cell viability, and significantly decreased tumor cell proliferation, migration and invasiveness compared to untransfected cells.	info:pmid/24378809#abs:9
FSCN1 --+> cell proliferation		Regulation	Taken together, we propose that fascin regulates the proliferation and invasiveness of esophageal squamous cell [corrected] carcinoma cells by modulating the expression of CTGF and CYR61 via TGF-beta pathway.	info:pmid/20056838#abs:9
FSCN1 --+> cell proliferation		Regulation	Our study demonstrates that down-regulation of fascin1 suppresses the proliferation and migration of gastric cancer cells MKN45, suggesting that fascin1 Small interfering RNA may offer a novel potential gene therapy approach for human gastric cancer with fascin1 over-expression.	info:pmid/20001345#abs:13
FSCN1 --+> cell proliferation		Regulation	Thirteen proteins from several pathways (nucleoside diphosphate kinase A, stathmin, valosin-containing protein, annexin A1, dihydropyrimidinase-related protein-3, DJ-1 protein, glutathione S-transferase P, lamin A/C, fascin, cofilin, vimentin, vinculin, and moesin) were differentially expressed and most have been shown to play a role in differentiation, migration, invasion, proliferation, apoptos…	info:pmid/19156760#abs:5
FSCN1 --+> cell proliferation		Regulation	Whether fascin1 could promote cancer cell proliferation is still an open question.	info:pmid/19819618#body:167
FSCN1 --+> cell proliferation		Regulation	Fascin overexpression resulted in increase in cell proliferation and tumorigenicity	info:pmid/22264292#cont:185
FSCN1 --+> cell proliferation		Regulation	The experiment on nude mice also supported that cell proliferation was suppressed with fascin knockdown.	info:pmid/16185662#body:122
FSCN1 --+> cell proliferation		Regulation	FSCN1 increased invasiveness and proliferation of colon epithelial cell lines (21).	info:pmid/21206979#cont:342
FSCN1 --+> cell proliferation		Regulation	Similarly, we observed in this study that fascin in LX-2 cells may be involved in cell morphology, proliferation, and migration.	info:pmid/22005766#cont:492
FSCN1 --+> cell proliferation		Regulation	Fascin overexpression could be responsible for an increase in cell proliferation resulting in a less differentiated phenotype.	info:pmid/12507891#body:200
FSCN1 --+> cell proliferation		Regulation	Fascin 1 is transiently expressed in mouse melanoblasts during development and promotes migration and proliferation.	info:pmid/23633513#title:1
FSCN1 --+> cell proliferation		Regulation	Previously, fascin overexpression in fascin-negative SW1222 colon carcinoma cells was reported to increase cell proliferation.	info:pmid/17855511#body:198
FSCN1 --+> cell proliferation		Regulation	Moreover, we have also revealed that cyr61 is involved in the fascin-mediated alteration of cell proliferation and invasiveness in esophageal squamous cell carcinoma (15).	info:pmid/21249313#cont:23
FSCN1 --+> cell proliferation		Regulation	We next determined whether altered protein expression levels of RSK2 and/or Fascin-1 might affect the metastatic potential of cancer cells by altering cell proliferation.	info:pmid/24085294#cont:153
FSCN1 --+> cell proliferation		Regulation	Cyr61 was involved in the proliferation and invasiveness alteration mediated by Fascin, an actin-binding protein which had been revealed to play important roles in the progression of Esophageal squamous cell carcinoma.	info:pmid/21664098#body:84
FSCN1 --+> cell proliferation		Regulation	We hypothesise that higher proliferation of fascin-positive cells depends on the binding of active PKC by phosphorylated fascin, resulting in enhanced phosphorylation of PKC substrates such as Raf-1 that are involved in signaling to the cell cycle.	info:pmid/16002322#body:200
FSCN1 --+> cell proliferation		Regulation	Recently, we further demonstrated that fascin promoted the proliferation and invasion of esophageal squamous cell carcinoma cells by modulating the expression of connective tissue growth factor (CTGF) and cysteine-rich protein 61 (CYR61) via the transforming growth factor, beta 1 (TGF-ß1) pathway [19].	info:pmid/20502940#cont:43
CAT ---| apoptosis		Regulation	Induction of apoptosis was hindered by catalase.	info:pmid/9074626#abs:3
CAT ---| apoptosis		Regulation	Apoptosis was decreased in the presence of catalase.	info:pmid/12909582#abs:7
CAT ---| apoptosis		Regulation	Catalase prevented apoptosis to a lesser extent than NAC.	info:pmid/23277025#abs:8
CAT ---| apoptosis		Regulation	The induction of apoptosis was inhibited by catalase.	info:pmid/16574513#abs:10
CAT ---| apoptosis		Regulation	Co-administration of NAC or catalase attenuated Valproic acid-induced apoptosis.	info:pmid/19292063#abs:8
CAT ---| apoptosis		Regulation	Plumbagin-induced apoptosis was inhibited by N-acetyl L-cysteine and PEG-catalase.	info:pmid/21741707#abs:4
CAT ---| apoptosis		Regulation	Catalase, sodium formate, and deferoxamine inhibited Cr(VI)-induced apoptosis.	info:pmid/14971653#abs:5
CAT ---| apoptosis		Regulation	Catalase pretreatment blocked ET-induced apoptosis in NB4 cells.	info:pmid/20707207#abs:6
CAT ---| apoptosis		Regulation	In contrast, treatment with catalase significantly attenuated heat stress-induced apoptosis.	info:pmid/10411517#abs:5
CAT ---| apoptosis		Regulation	Catalase inhibited DBBF-Hb oxidation, the loss of thiols, and the onset of G2/M arrest and apoptosis.	info:pmid/11719369#abs:10
CAT ---| apoptosis		Regulation	Inhibition of catalase activity by 3-amino-1,2,4-triazole led to an increased apoptotic response.	info:pmid/19659920#abs:5
CAT ---| apoptosis		Regulation	Apoptosis induction could be suppressed by the H2O2-neutralizing enzyme catalase.	info:pmid/9184692#abs:5
CAT ---| apoptosis		Regulation	Finally, thrombin-evoked development of apoptotic events was impaired by treatment with catalase.	info:pmid/17567446#abs:8
CAT ---| apoptosis		Regulation	Catalase was capable of inhibiting programmed cell death, implicating H(2)O(2) as the inducing oxidative species.	info:pmid/16580745#abs:7
CAT ---| apoptosis		Regulation	Therefore, catalase had protective effects against ROS-mediated DNA damage and apoptosis.	info:pmid/23385813#abs:11
CAT ---| apoptosis		Regulation	Moreover, forced overexpression of catalase inhibited H(2)O(2)-triggered apoptosis, as evidenced by annexin-V labeling.	info:pmid/16337160#abs:9
CAT ---| apoptosis		Regulation	Elevation of the urate level and apoptotic cell ratio was attenuated by allopurinol and catalase, respectively.	info:pmid/22986926#abs:10
CAT ---| apoptosis		Regulation	diethyldithiocarbamic acid-stimulated apoptosis was inhibited by the superoxide dismutase/catalase mimetic EUK-8.	info:pmid/10417396#abs:8
CAT ---| apoptosis		Regulation	BmooLAAO-I induced typical apoptotic DNA fragmentation in HL-60 cells, which was also inhibited by catalase.	info:pmid/17320169#abs:7
CAT ---| apoptosis		Regulation	Catalase, pyrrolidine dithiocarbamate, L-NAME, and AMT prevented Helicobacter pylori-induced cytotoxicity and apoptosis.	info:pmid/11461773#abs:7
CAT ---| apoptosis		Regulation	Catalase and deferoxamine reduced both oxidized LDL-induced apoptosis and Reactive oxygen species generation.	info:pmid/11121805#abs:8
CAT ---| apoptosis		Regulation	Neither thiourea, superoxide dismutase , nor catalase inhibited the activation of caspase-3 and apoptosis.	info:pmid/12490433#abs:6
CAT ---| apoptosis		Regulation	The apoxin I-induced apoptosis was inhibited by catalase, a H2O2 scavenger.	info:pmid/9083096#abs:6
CAT ---| apoptosis		Regulation	In addition, antioxidants vitamin C and catalase significantly decreased 6-dehydrogingerdione-mediated JNK activation and apoptosis.	info:pmid/20175081#abs:8
CAT ---| apoptosis		Regulation	Furthermore, catalase, but not superoxide dismutase, inhibited the mitochondrial depolarization as well as apoptosis.	info:pmid/19028528#abs:6
CAT ---| apoptosis		Regulation	Direct cocultivation caused apoptotic cell death of more than 40% of P2-cells, which was completely abrogated by catalase.	info:pmid/10229125#abs:6
CAT ---| apoptosis		Regulation	Addition of catalase to the medium attenuated valproic acid-induced increases in reactive oxygen species formation and apoptosis.	info:pmid/21868484#abs:10
CAT ---| apoptosis		Regulation	The induction of apoptosis by (-)-epigallocatechin-3-gallate was suppressed by pretreatment of catalase or calcitonin.	info:pmid/11890677#abs:4
CAT ---| apoptosis		Regulation	The production of ROS in ACTX-6-treated cells was detected and the ROS scavenger catalase could inhibit ACTX-6-induced apoptosis.	info:pmid/17544616#abs:10
CAT ---| apoptosis		Regulation	The (-)-epigallocatechin-3-gallate-induced apoptosis in H661 cells was completely inhibited by exogenously added catalase (50 units/ml).	info:pmid/9600345#abs:9
CAT ---| apoptosis		Regulation	In vitro, PEP-1-SOD1 or PEP-1-PEP-1-catalase inhibited lactate dehydrogenase release and apoptosis rate of H9c2 cells.	info:pmid/21600015#abs:13
CAT ---| apoptosis		Regulation	Although N-acetylcysteine had only a marginal effect, pretreatment with catalase markedly inhibited 13-cis-retinoic acid-induced apoptosis.	info:pmid/9354458#abs:7
CAT ---| apoptosis		Regulation	Moreover, we observed that Cu(2+) enhanced curcumin-mediated apoptosis which was blocked by antioxidants N-acetyl-cysteine and catalase.	info:pmid/21938404#abs:6
CAT ---| apoptosis		Regulation	Myeloperoxidase-mediated apoptosis induction is inhibited by SOD, catalase, 4-aminobenzoyl hydrazide, taurine and DMSO.	info:pmid/10994875#abs:3
CAT ---| apoptosis		Regulation	A pan-caspase inhibitor prevented the TNF-alpha-induced apoptosis and toxicity produced by catalase overexpression.	info:pmid/10764744#abs:6
CAT ---| apoptosis		Regulation	In addition, antioxidants vitamin C and catalase significantly decreased plumbagin-mediated c-Jun N-terminal kinase (JNK) activation and apoptosis.	info:pmid/18023967#abs:9
CAT ---| apoptosis		Regulation	NAC (5 mmol/L) or non-thiol antioxidant catalase (1000 U/mL) significantly reduced the oridonin-induced inhibition of cell growth and apoptosis.	info:pmid/21892202#abs:12
CAT ---| apoptosis		Regulation	These results suggest that the LESION SIMULATING DISEASE1-catalase interaction plays an important role in regulating programmed cell death in Arabidopsis.	info:pmid/23958864#abs:10
CAT ---| apoptosis		Regulation	Antioxidants tiron and PEG-catalase blocked capsaicin-mediated JNK/FOXO/BIM activation and protected the cells from apoptosis.	info:pmid/24419059#abs:5
CAT ---| apoptosis		Regulation	The Na(2)SeO(3)-induced apoptosis of SW480 cells was also inhibited by CoCl(2), BAPTA, ruthenium red, N-acetylcysteine, and catalase, respectively.	info:pmid/14512201#abs:11
CAT ---| apoptosis		Regulation	Treatment of HL-1 cardiac muscle cells with mercury results in the induction of apoptosis that is blocked by overexpression of catalase.	info:pmid/12788478#abs:3
CAT ---| apoptosis		Regulation	Antioxidants phenyl-N-test-butylnitrone, superoxide dismutase, and catalase significantly inhibited KCN-induced COX-2 up-regulation and subsequent apoptosis.	info:pmid/12460737#abs:10
CAT ---| apoptosis		Regulation	Apoptosis is prevented by catalase, and direct addition of H2O2 at the above concentration to the cells has similar effects to ascorbate.	info:pmid/11291594#abs:5
CAT ---| apoptosis		Regulation	The ultraviolet B-induced apoptosis was suppressed by the treatment of antioxidants, catalase, glutathione, and alpha-tochopherol.	info:pmid/10699760#abs:10
CAT ---| apoptosis		Regulation	Silencing of Cu/Zn SOD and catalase gene resulted in apoptotic cell death in the cardiomyocytes which was prevented by treatment with Tß4.	info:pmid/22880044#abs:11
CAT ---| apoptosis		Regulation	Furthermore, even low amounts of catalase are enough to restore a normal apoptotic outcome in superoxide dismutase-treated cell cultures of old donors.	info:pmid/10576248#abs:6
CAT ---| apoptosis		Regulation	Treatment with N-acetyl-L-cysteine and catalase could inhibit lens opacification, apoptosis and caspase-3 activation induced by H(2)O(2).	info:pmid/14766088#abs:6
CAT ---| apoptosis		Regulation	Pretreatment with N-acetyl-l-cysteine and overexpression of catalase inhibited sulforaphane-induced up-regulation of DR5 and almost completely blocked the cotreatment-induced apoptosis.	info:pmid/16452234#abs:6
CAT ---| apoptosis		Regulation	Our results provided evidence that Catalase knockdown induced reactive oxygen species generation, cell cycle arrest and apoptosis in SL-1 cells.	info:pmid/23555693#abs:7
CAT ---| apoptosis		Regulation	Inhibition of catalase or glutathione-peroxidase significantly increased hydrogen peroxide-induced apoptosis, which was not reversed by GSH-monoethylester.	info:pmid/23871839#abs:13
CAT ---| apoptosis		Regulation	Furthermore, 3AT decreased but catalase increased the chloride-induced cytotoxicity, apoptosis and procaspase-3 degradation in CL3 cells.	info:pmid/12538343#abs:9
CAT ---| apoptosis		Regulation	These results suggest that catalase interferes with Nitric oxide and peroxynitrite production as well as with the related apoptosis of cardiomyocytes.	info:pmid/16403660#abs:10
CAT ---| apoptosis		Regulation	Catalase, superoxide dismutase and manganese ions markedly enhanced apoptosis in the presence of 3-hydroxyanthranilic acid in these cells.	info:pmid/10721100#abs:4
CAT ---| apoptosis		Regulation	We have also found that anti-oxidant catalase inhibited pericardial fluid-induced activation of p38 mitogen-activated protein kinase and apoptosis.	info:pmid/11181011#abs:11
CAT ---| apoptosis		Regulation	Moreover, nonthiol antioxidants SOD-mimic MnTBAP and catalase together obviously inhibited Methylglyoxal-induced ASK1 activation and apoptosis induction.	info:pmid/11498280#abs:6
CAT ---| apoptosis		Regulation	Catalase and NAD-dependent aldehyde dehydrogenase, inhibitors of hydrogen peroxide and aldehydes, respectively, decreased cell death by apoptosis and necrosis.	info:pmid/18097545#abs:6
CAT ---| apoptosis		Regulation	Thus overexpression of Cu/ZnSOD caused the suppression of both types of Fas-induced cell death whereas catalase prevented apoptotic but not necrotic cell death.	info:pmid/10529474#abs:12
CAT ---| apoptosis		Regulation	Furthermore, the Diallyl disulfide-induced apoptosis on T24 cells was blocked by the broad-spectrum caspase inhibitor, z-VAD-fmk and antioxidant (catalase).	info:pmid/15304301#abs:9
CAT ---| apoptosis		Regulation	The spontaneous apoptosis was completely inhibited by the antioxidant compound catalase, which in turn prevented only partially the apoptosis in presence of immune complex.	info:pmid/11163533#abs:6
CAT ---| apoptosis		Regulation	The catalase recombinant adenovirus, which can inhibit the turbidity and cell apoptosis of lens caused by oxidant, may be used as the gene therapy of oxidative cataract.	info:pmid/15840344#abs:12
CAT ---| apoptosis		Regulation	After treatment with Vp16 or mitomycin C, control cells underwent apoptosis in a p53-dependent manner; however, overexpression of catalase inhibited this apoptosis.	info:pmid/12468545#abs:5
CAT ---| apoptosis		Regulation	Furthermore, reactive oxygen species scavengers, such as glutathione (GSH) and catalase, maintained Delta psi(m) and prevented apoptosis upon treatment.	info:pmid/15909119#abs:7
CAT ---| apoptosis		Regulation	epigallocathechin-3-gallate elicited H(2) O(2) release in cell cultures, and exogenous catalase abrogated epigallocathechin-3-gallate-induced cytotoxicity, apoptosis and necrosis.	info:pmid/22564432#abs:5
CAT ---| apoptosis		Regulation	Silencing of Cu/Zn-superoxide dismutase and catalase gene triggered apoptotic cell death in the cardiac fibroblasts, which was prevented by treatment with Tß4.	info:pmid/22046407#abs:10
CAT ---| apoptosis		Regulation	Furthermore, buthionine sulfoximine could also render HL60 and U937 cells, which had the higher cellular catalase activity, sensitive to As2O3-induced apoptosis.	info:pmid/10673743#abs:4
CAT ---| apoptosis		Regulation	Antioxidants N-acetylcysteine, catalase, and albumin suppressed elevated reactive oxygen species levels in low-density cultures and protected Activated T cells from apoptosis.	info:pmid/20625484#abs:6
CAT ---| apoptosis		Regulation	The result shows that vanadate-induced apoptosis is enhanced by NADPH, superoxide dismutase and sodium formate, but was inhibited by catalase and deferoxamine.	info:pmid/10705990#abs:10
CAT ---| apoptosis		Regulation	Moreover, exogenous catalase could inhibit the increase in hydrogen peroxide and apoptosis induced by oridonin, but not the glutathione depletion and senescence.	info:pmid/22294162#abs:6
CAT ---| apoptosis		Regulation	High concentration (more than 5mM) of ascorbic acid increased cellular iron uptake by increasing transferrin receptor expression and induced AGS cell apoptosis which was inhibited by catalase.	info:pmid/19108947#abs:2
CAT ---| apoptosis		Regulation	However, treatment with catalase, which specifically scavenges hydrogen peroxide (H(2)O(2)) only, temporally promoted cell survival and suppressed AL-programmed cell death after the heat treatment.	info:pmid/20383058#abs:6
CAT ---| apoptosis		Regulation	Delivery of SOD2 or catalase gene inhibited the ischemia/reperfusion-induced apoptosis of retinal vascular cell and retinal capillary degeneration.	info:pmid/19628743#abs:10
CAT ---| apoptosis		Regulation	Fluoride-induced apoptosis in MC3T3-E1 and HT22 cells was attenuated by catalase and L-NNMA, indicating a role for H2O2 and nitric oxide as mediators of cytotoxicity.	info:pmid/22198064#abs:4
CAT ---| apoptosis		Regulation	Pretreatment with the antioxidant N-acetyl-L-cystein and catalase, but not superoxide dismutase, completely inhibited capsaicin-induced apoptosis by inhibiting phosphorylation of Ser-15 residue of p53.	info:pmid/14871840#abs:9
CAT ---| apoptosis		Regulation	Catalase suppressed the 3,4-dihydroxyphenylethanol-induced apoptosis, while the Fe(II)-chelating reagent o-phenantroline showed no effect, suggesting the involvement of H(2)O(2 )but not of OH(*).	info:pmid/19536871#abs:8
CAT ---| apoptosis		Regulation	An apoptosis protein array experiment reflected the role of the anti-oxidative enzyme catalase in estrogen and TFF1-modulated apoptosis and this was confirmed by enzymatic assay.	info:pmid/23836323#abs:10
CAT ---| apoptosis		Regulation	Pretreatment with antioxidants, either N-acetylcysteine or catalase, completely blocked Ethacrynic acid butyl-ester-induced apoptosis, H2O2 accumulation, and up-regulation of death receptor 5 levels.	info:pmid/17699792#abs:7
CAT ---| apoptosis		Regulation	Hydroxychavicol also increased 8-hydroxy-2'-deoxyguanosine formation and apoptosis in buthionine sulfoximine-pretreated HepG2 cells and this increase could also be suppressed by catalase.	info:pmid/10814876#abs:6
CAT ---| apoptosis		Regulation	puromycin aminonucleoside-induced Glomerular epithelial cell apoptosis was partly attenuated with free radical scavengers, such as superoxide dismutase, dimethylthiourea, and catalase.	info:pmid/11170791#abs:11
CAT ---| apoptosis		Regulation	Pretreatment with the antioxidative enzyme catalase reduced levels of double-strand breaks in both wild-type and Ogg1(-/-) cells but failed to block MeHg-initiated apoptosis at micromolar concentrations.	info:pmid/22523232#abs:6
CAT ---| apoptosis		Regulation	We earlier demonstrated that gallic acid (3,4,5-trihydroxybenzoic acid) induced apoptosis in promyelocytic leukemia HL-60RG cells, which was inhibited by catalase and intracellular Ca2+ chelator.	info:pmid/11041242#abs:1
CAT ---| apoptosis		Regulation	Apoptosis induction by benzyl isothiocyanate was significantly attenuated in the presence of a combined superoxide dismutase and catalase mimetic EUK134 as well as caspase inhibitors.	info:pmid/17121941#abs:9
CAT ---| apoptosis		Regulation	The addition of catalase did not prevent the apoptosis-inducing activity of dopamine, reducing the possibility of the involvement of H2O2 for dopamine-induced apoptosis.	info:pmid/10769662#abs:5
CAT ---| apoptosis		Regulation	These findings indicate that overexpression of catalase inhibited smooth muscle proliferation while increasing the rate of apoptosis, possibly through a cyclooxygenase-2-dependent mechanism.	info:pmid/10488055#abs:9
CAT ---| apoptosis		Regulation	It is cytotoxic to DU145 prostate cancer cells, through generation of reactive oxygen species and mitochondria-mediated apoptosis, which were reversed by antioxidants catalase and N-acetylcysteine.	info:pmid/19589639#abs:4
CAT ---| apoptosis		Regulation	Superoxide dismutase enhanced lymphocyte apoptosis; whereas catalase attenuated the morphine-induced apoptosis of Jurkat cells as well as of T lymphocytes.	info:pmid/10534122#abs:6
CAT ---| apoptosis		Regulation	Moreover, exogenous superoxide dismutase promoted Peroxyacetyl nitrate-induced apoptosis, and in contrast, a combination of superoxide dismutase and catalase suppressed this apoptosis.	info:pmid/10411146#abs:6
CAT ---| apoptosis		Regulation	BH4 toxicity and the redox-activated apoptotic pathway were counteracted by the H2O2-scavengers catalase and N-acetylcysteine and enhanced by the GSH neo-synthesis inhibitor BSO (buthionine sulfoximine).	info:pmid/20590525#abs:5
CAT ---| apoptosis		Regulation	In addition, catalase treatment down-regulated RET expression at both the mRNA and protein levels and induced apoptosis in the parental TT cell line and uninduced TT:deltaRaf-1:ER human medullary thyroid carcinoma cells.	info:pmid/10999773#abs:4
CAT ---| apoptosis		Regulation	Radicals were suggested to be a mediator of apoptosis of HL-60 cells induced by cisplatin based on the observations that the above inhibitors, except catalase, effectively inhibited apoptosis by the drug.	info:pmid/10353256#abs:5
CAT ---| apoptosis		Regulation	Both antioxidants, NAC and catalase, significantly decreased apoptosis by inhibiting the phosphorylation of JNK and subsequently triggering death receptor 5 cell death pathways.	info:pmid/18374381#abs:6
CAT ---| apoptosis		Regulation	The induction of apoptosis by a suboptimal concentration (100 microM) of 3-Hydroxyanthranilic acid was enhanced by superoxide dismutase as well as MnCl2 and further promoted in the presence of catalase.	info:pmid/17476692#abs:4
CAT ---| apoptosis		Regulation	This is substantiated by our observation that antioxidant N-acetyle-cysteine and PEG catalase could completely block reactive oxygen species generation and, subsequently, abrogates CuNG induced apoptosis.	info:pmid/21409205#abs:7
CAT ---| apoptosis		Regulation	Pretreatment with the antioxidants N-acetylcysteine and catalase completely blocked DX1-induced H(2)O(2) production, but only partially its activation of caspase-8 and induction of apoptosis.	info:pmid/21283566#abs:6
CAT ---| apoptosis		Regulation	Catalase protect the mitochondria of SW480 cells from damages by lipopolysaccharide and inhibit the cell apoptosis, possibly due to the activation of nuclear factor kappaB.	info:pmid/15604075#abs:5
CAT ---| apoptosis		Regulation	In contrast, catalase, N-acetylcysteine , and ascorbic acid inhibited gallic acid-induced apoptosis in HL-60RG cells, whereas they had no effect on gallic acid derivative-1- and -3-induced cell death.	info:pmid/10375166#abs:6
CAT ---| apoptosis		Regulation	Reactive oxygen species production is also involved in this process since superoxide dismutase/catalase-mimetics or catalase overexpression prevent beta-AR-stimulated apoptosis.	info:pmid/15816327#abs:7
CAT ---| apoptosis		Regulation	In addition, PEP-1-catalase inhibited H9c2 apoptosis and blocked the expression of apoptosis stimulator Bax while increased the expression of Bcl-2, leading to an increased mitochondrial membrane potential.	info:pmid/23642335#abs:10
CAT ---| apoptosis		Regulation	Consistently, the FoxO targets, Sod2 and catalase, were significantly down-regulated in Mst1(-/-) T cells, thereby resulting in elevated levels of intracellular reactive oxygen species and induction of apoptosis.	info:pmid/19956688#abs:8
CAT ---| apoptosis		Regulation	Antioxidants tiron or PEG-catalase blocked the activation of ASK1 cascade by capsaicin and protected the cells from apoptosis, indicating the involvement of reactive oxygen species in the activation of ASK1.	info:pmid/22530568#abs:4
CAT ---| apoptosis		Regulation	Simultaneous inhibition of catalase and alternative oxidase activities in elicited cells dramatically increased H2O2 accumulation, leading to the disruption of mitochondrial membrane potential (deltapsi(m)) and programmed cell death .	info:pmid/15480753#abs:3
TP53 ---| Prostate Cancer		Regulation	Our results suggest that specific p53 mutations participate in the progression of human prostate cancer.	info:pmid/10037428#abs:8
TP53 ---| Prostate Cancer		Regulation	These results suggest that mutation of rb or p53 is involved in the genesis or progression of some prostate cancers.	info:pmid/8428341#abs:7
TP53 ---| Prostate Cancer		Regulation	The expression of several drug-resistance genes, including MRP and p53, increases with advancing stage of human prostate cancer.	info:pmid/10792001#abs:1
TP53 ---| Prostate Cancer		Regulation	This result indicates that p53 mutations may play a role in the progression of a subgroup of prostate cancers in Japanese, as observed for Americans and Europeans.	info:pmid/7961118#abs:5
TP53 ---| Prostate Cancer		Regulation	CONCLUSIONS We conclude that p53 may have a role in the future assessment of newly diagnosed prostate cancer, as it significantly adds to the current prognostic model.	info:pmid/19239456#abs:8
TP53 ---| Prostate Cancer		Regulation	Regulation of the expressions of p53 and MDM2 should be the promising treatment strategies for relative radioresistant prostate cancer.	info:pmid/17914094#abs:8
TP53 ---| Prostate Cancer		Regulation	Strikingly, combined inactivation of Pten and Trp53 elicits invasive prostate cancer as early as 2 weeks after puberty and is invariably lethal by 7 months of age.	info:pmid/16079851#abs:5
TP53 ---| Prostate Cancer		Regulation	These results suggest that while both p53 and c-myc may play a role in prostatic carcinogenesis, neither appears to identify patients who may benefit from treatment in stage A disease.	info:pmid/8326591#abs:4
TP53 ---| Prostate Cancer		Regulation	All these findings indicate that the p53 gene mutations are involved in prostatic carcinogenesis and explain why the non-transition zone is the predominant site of prostatic cancer.	info:pmid/11011123#abs:14
TP53 ---| Prostate Cancer		Regulation	Survival analysis using three univariate statistical tests showed that p53 reactivity (P < .03), Gleason score (P < .01), and stage (P < .05) had significant effects on time to progression of prostate cancer.	info:pmid/7821906#abs:7
TP53 ---| Prostate Cancer		Regulation	These results demonstrate that the functional status of the tumor suppressor p53 is important in the progression of prostate cancer and dictates the overall effectiveness a given drug would have on disease treatment.	info:pmid/23187804#abs:10
TP53 ---| Prostate Cancer		Regulation	Moreover, p53 driven by the prostate specific antigen enhancer-promoter cassette more efficiently suppressed the growth of the prostate specific antigen-producing prostate cancer cell line (LNCaP) in vitro.	info:pmid/10769689#abs:7
TP53 ---| Prostate Cancer		Regulation	Since the tumor protein p53 (TP53), a transcription factor, plays a crucial role in prostate cancer development and progression, we hypothesized that sequence variants in TP53 binding sites might affect clinical outcomes in patients with prostate cancer.	info:pmid/24448834#abs:1
TP53 ---| Prostate Cancer		Regulation	Collectively, these data suggest that soluble guanylyl cyclase a1 regulation of p53 activity is important in prostate cancer biology and may represent an important mechanism of p53 down-regulation in those prostate cancers that express significant levels of p53.	info:pmid/22174378#abs:8
TP53 ---| Prostate Cancer		Regulation	These findings suggest that p53 and MDM2 alterations might play significant roles in the development and progression of some advanced stage or high-grade prostatic cancers, although MDM2 and p53 protein overexpression is infrequent in prostatic adenocarcinoma.	info:pmid/21594483#abs:7
TP53 ---| Prostate Cancer		Regulation	It is also thought that alterations of certain known tumor suppressor genes, such as p53, KAII, and E-cadherin, may be important in prostate carcinogenesis; alterations of KAII (known as a metastasis suppressor gene) and p53 are more likely to be associated with the late events in the development of prostate cancers.	info:pmid/21227058#abs:4
TP53 ---| Prostate Cancer		Regulation	BRCA1/p53 regulates gene expression in prostate cancer P De Luca et al	info:pmid/23670255#cont:94
TP53 ---| Prostate Cancer		Regulation	Combined deletion of Pten and p53 accelerated the occurrence of invasive prostate cancer .	info:pmid/16412571#body:96
TP53 ---| Prostate Cancer		Regulation	Mutation of the p53 tumor suppressor gene contributes to the progression of human prostate cancer.	info:pmid/16541123#body:90
TP53 ---| Prostate Cancer		Regulation	Hyperinducibility of hypoxia-responsive genes without p53/p21-dependent checkpoint in aggressive prostate cancer.	info:pmid/11059752#title:1
TP53 ---| Prostate Cancer		Regulation	Prostate-specific expression of the Tp53 mutant can mediate progression to common in human prostate cancer	info:pmid/22563073#cont:88
TP53 ---| Prostate Cancer		Regulation	If p53 status correlates with response in larger prospective analyses, p53 could be a future target for gene therapy in Prostate cancer.	info:pmid/11502765#body:222
TP53 ---| Prostate Cancer		Regulation	However, the loss of p53 protein is a key event in the pathogenesis of a wide variety of human malignancies including prostate cancer.10	info:pmid/21625267#cont:33
TP53 ---| Prostate Cancer		Regulation	These results indicated that increased expression of MDM2 and mutated p53 may play important roles in the formation of prostate cancer.	info:pmid/21444629#cont:325
TP53 ---| Prostate Cancer		Regulation	Since loss of p53 function is common in prostate cancer, restoring p53 activity is an attractive target for prostate cancer gene therapy.	info:pmid/24411335#body:17
TP53 ---| Prostate Cancer		Regulation	Furthermore, in vitro and in vivo studies showed that restoration of p53 with adenoviral vectors could increase radiation sensitivity in prostate cancer .	info:pmid/17689883#body:4
TP53 ---| Prostate Cancer		Regulation	Similarly, dysregulated Smad4 (23), Erg (51, 52), cMyc (53), and Trp53 (22) cooperate with PTEN/AKT to promote prostate cancer.	info:pmid/22753496#cont:187
TP53 ---| Prostate Cancer		Regulation	Transcription factors like mutant p53 and androgen receptor have also been shown to bind to maspin promoter and mediate its inhibition in prostate cancer .	info:pmid/22857708#cont:17
TP53 ---| Prostate Cancer		Regulation	Therefore, p19Arf-Mdm2-p53 signaling apparently inhibits the progression of APT121-induced prostate cancer by affecting cell proliferation.	info:pmid/21747916#cont:171
TP53 ---| Prostate Cancer		Regulation	Downstream events from p53 may also be crucial to both the emergence and progression of prostate cancer. p21WAF1 protein is a crucial inhibitory protein activated by wild-type p53 protein.	info:pmid/18166163#body:211
TP53 ---| Prostate Cancer		Regulation	Inactivation of both PTEN and p53 was sufficient to induce invasive prostate cancer in a mouse model but inactivation of just one alteration was not sufficient for tumorigenesis.69	info:pmid/23291982#cont:176
TP53 ---| Prostate Cancer		Regulation	It was later determined that a combined loss of p53 and PTEN, a tumor suppressor involved in PI3-AKT signaling [15], was sufficient to drive development of invasive prostate cancer [16].	info:pmid/24236047#cont:25
TP53 ---| Prostate Cancer		Regulation	A new chalcone derivative (E)-3-(4-methoxyphenyl)-2-methyl-1-(3,4,5-trimethoxyphenyl)prop-2-en-1-one suppresses prostate cancer involving p53-mediated cell cycle arrests and apoptosis.	info:pmid/22993307#title:1
TP53 ---| Prostate Cancer		Regulation	Taken together these results suggest that regardless of androgen sensitivity and p53 tumor suppressor status green tea constituents decrease the growth of prostate cancer in vitro.	info:pmid/19959000#body:42
TP53 ---| Prostate Cancer		Regulation	Conditional inactivation of both Pten and Tp53 in other mouse models has been shown to cause metastatic bladder cancer, glioblastoma, and invasive, but not metastatic, prostate cancer.	info:pmid/23708211#body:179
TP53 ---| Prostate Cancer		Regulation	Our results showed that DDP combined with the attenuated Salmonella carrying plasmid co-expressing MDM2 siRNA and wild-type p53 have the optimally therapeutic effect on the Prostate cancer as compared to DDP alone in nude model of xenografts.	info:pmid/23726840#body:29
TP53 ---| Prostate Cancer		Regulation	p53 protein expression status and recurrence in men treated with radiation and androgen suppression therapy for higher-risk prostate cancer: a prospective phase II Cancer and Leukemia Group B Study (CALGB 9682).	info:pmid/18291508#title:1
TP53 ---| Prostate Cancer		Regulation	These findings provide evidences that loss of wild-type p53 may promote the metastasis of prostate cancer by elevating migration, invasion, epithelial-mesenchymal transition and stemness of cancer cells.	info:pmid/23404342#cont:193
TP53 ---| Prostate Cancer		Regulation	In addition, the Bcl-2 family members, propidium iodide3K/AKT and mitochondrial p53 have been shown to be involved in apoptosis induction in prostate cancer, liver cancer and myeloma .	info:pmid/23973876#body:185
TP53 ---| Prostate Cancer		Regulation	Six (55%) of 11 G:C-to-A:T transitions occurred at CpG dinucleotides in five hot-spot codons (175, 245, 248, 273, and 282), and it was suggested that specific p53 mutations participate in the progression of human prostate cancer and may be predictive of metastasis (10).	info:pmid/11743048#body:175
TP53 ---| Prostate Cancer		Regulation	In summary, the results of the present study provided the evidence that the mutations of the BCRA1 gene and p53 gene are involved in prostate cancer, and that there is a closed negative association between the expressions of the mutated BRCA1 gene and p53 gene in the mRNA level.	info:pmid/19269198#body:68
TP53 ---| Prostate Cancer		Regulation	Besides, p53 could control the MDM2-mediated slug degradation [40] and suppress c-Myc through the induction of miR-145 [41]. p53 also could inhibit the expression of CD44 by modulating miR-34a in prostate cancer stem cells [42].	info:pmid/23737838#cont:762
TP53 ---| Prostate Cancer		Regulation	On the other hand, deletion of PTEN and/or p53 in luminal cells using probasinCRE (refs 36,37), PSACREER (refs 38), NKX3-1CREER (ref. 29) and K8CREER (ref. 31) induced prostate cancer, demonstrating the ability of luminal cells to initiate prostate cancer on PTEN deletion.	info:pmid/23064263#cont:521
TP53 ---| Prostate Cancer		Regulation	P53-null stromal fibroblasts promote more efficient tumor growth in a murine prostate cancer model (14) and there is a reduced latency of tumor formation in xenografts in p53-deficient mice compared to animals with wild-type p53 (15).	info:pmid/24064862#cont:15
TP53 ---| Prostate Cancer		Regulation	Loss of the tumor suppressor p53 can be identified in approximately one-third of early stage PCas (25). p53 deletion has been shown to synergize with Pten targeted inactivation (26) or Rb deficiency (27) to induce murine prostate cancer, indicating that loss of p53 may play an important role in initiation and progression of prostate cancer.	info:pmid/19592505#body:101
TP53 ---| Prostate Cancer		Regulation	To determine whether increased steady-state levels of hydroperoxides and H 2O 2 were causally involved with 2DG + Ad5CMVwtp53/eGFP-induced cytotoxicity, human prostate cancer cells (DU-145) were transduced with 50 MOI of AdCMV mitochondrial catalase or AdCMV glutathione peroxidase and then treated with 2DG and p53 ( A and B ).	info:pmid/18155176#body:87
TP53 ---| Prostate Cancer		Regulation	Consistent with abnormal TP53 contributing to Prostate cancers progression, other large scale studies using combined immunohistochemistry and sequencing approaches have shown that TP53 mutations occur in approximately 5% of primary tumors and at much higher frequencies in lymph node metastases (16%) and castrate-resistant (26%) tumors [21,22].	info:pmid/22022528#cont:38
TP53 ---| Prostate Cancer		Regulation	Similarly, nevi lesions induced by oncogenic BRAF expression take months or even years to spontaneously evolve to melanomas, but upon inactivation of Cdkn2a or p53, this progression is markedly accelerated . p53 loss in Pten-/- prostate intraepithelial neoplasia lesions also accelerates the appearance of advanced metastatic prostate cancer .	info:pmid/22245068#body:41
TP53 ---| Prostate Cancer		Regulation	The incidence of p53 alterations has been shown to increase within certain subgroups of prostate cancer, that is higher stage tumors, androgen independent tumors and, by some but not all reports, higher grade tumors. summarizes the overall incidence of p53 immunoreactivity positive tumors reported in 5 large independent series.	info:pmid/8627854#body:133
TP53 ---| Prostate Cancer		Regulation	We demonstrate that, whereas adenovirus.CMV-p53 inhibited the growth of both human prostate epithelial cells and prostate cancer cells, adenovirus.PEG-p53, adenovirus.CMV-mda-7, and adenovirus.PEG-mda-7 had no adverse effect on human prostate epithelial cells and killed only prostate cancer cells.	info:pmid/15647352#body:219
TP53 ---| Prostate Cancer		Regulation	Of note, p53 mutations appear to be important in the progression of prostate cancer.	info:doi/10.1016/S0889-8588(05)70351-8#body:143
TP53 ---| Prostate Cancer		Regulation	The above models provide strong evidence that a loss of normal p53 function through viral proteins or allelic loss can result in the initiation and progression of prostate cancer.	info:doi/10.1016/S1078-1439(00)00119-8#body:88
TP53 ---| Prostate Cancer		Regulation	Mutation in the tumor suppresser gene p53 and the oncogene bcl-2 seems to have a role in progression of prostate cancer but the areas of mutation within the specimens appear to be heterogeneous.	info:doi/10.1016/S0022-5347(05)68095-0#body:128
TP53 ---| Prostate Cancer		Regulation	With improvement in vector systems to deliver the wild-type p53 gene, perhaps the therapeutic efficacy of this gene therapy strategy can be further enhanced, such that p53 gene therapy may prove to be a viable treatment option in human prostate cancer.	info:doi/10.1016/S0022-5347(05)67320-X#body:128
TP53 ---| Prostate Cancer		Regulation	Additionally, the targeted homozygous ablation of pten induced latent prostate cancer, which was dependent on the p110ß catalytic subunit of phosphatidylinositol-3-kinase, Pten ablation in a p53 knockout background resulted in the induction of early invasive prostate cancer and the loss of cellular senescence, while modeling studies have further established that in FGF8b transgenic × pten +/- mic…	info:doi/10.2353/ajpath.2009.080859#body:16
TP53 ---> cell differentiation		Regulation	In addition, p53 also influences differentiation.	info:pmid/10910098#abs:2
TP53 ---> cell differentiation		Regulation	We have recently shown that p53 also controls lens differentiation.	info:pmid/23745585#abs:3
TP53 ---> cell differentiation		Regulation	Moreover, we and others have shown previously that p53 is a potent mediator of differentiation.	info:pmid/11095245#abs:2
TP53 ---> cell differentiation		Regulation	There is still a debate in the literature as to whether p53 inhibits or promotes differentiation.	info:pmid/24312426#abs:3
TP53 ---> cell differentiation		Regulation	The p53-mediated checkpoint controls become important when differentiation occurs.	info:pmid/9443911#abs:14
TP53 ---> cell differentiation		Regulation	Expression of p53 is high in cells predetermined to differentiate and decreases upon differentiation.	info:pmid/21584507#abs:9
TP53 ---> cell differentiation		Regulation	P53 has important regulatory functions in cell growth, differentiation and apoptosis.	info:pmid/10478963#abs:1
TP53 ---> cell differentiation		Regulation	It has been recently demonstrated that wild-type p53 has developmental and differentiation functions.	info:pmid/21478910#abs:3
TP53 ---> cell differentiation		Regulation	The p53 transcription factor is involved in cell cycle, apoptosis and differentiation.	info:pmid/21362455#abs:1
TP53 ---> cell differentiation		Regulation	Whereas the wild type p53 facilitates this differentiation, mutant p53 cells block it.	info:pmid/1717142#abs:7
TP53 ---> cell differentiation		Regulation	Expression of the normal p53 gene promotes cell differentiation, maturation and apoptosis.	info:pmid/1630824#abs:1
TP53 ---> cell differentiation		Regulation	The frequency of p53 overexpression increased with the differentiation of the tumour.	info:pmid/7665695#abs:5
TP53 ---> cell differentiation		Regulation	The p53 tumor suppressor gene was found to play a role in the differentiation of several tissue types.	info:pmid/12879009#abs:1
TP53 ---> cell differentiation		Regulation	It was suggested that mutant p53 expression may affect the degree of tumor cell differentiation.	info:pmid/10550714#abs:14
TP53 ---> cell differentiation		Regulation	Therefore, the roles for these molecules in p53-mediated differentiation were examined.	info:pmid/9342191#abs:7
TP53 ---> cell differentiation		Regulation	The incidence of p53 positivity increased significantly with increasing tumor size and poorer differentiation.	info:pmid/9626465#abs:8
TP53 ---> cell differentiation		Regulation	Moreover, there are studies showing that p53 inhibits cell differentiation in many other tissues.	info:pmid/20589754#abs:5
TP53 ---> cell differentiation		Regulation	Expression of the wild-type p53 gene has an important role in cell differentiation, maturation and apoptosis.	info:pmid/8217600#abs:1
TP53 ---> cell differentiation		Regulation	We conclude that p53 promotes the biochemical and morphological differentiation of the renal epithelium.	info:pmid/11956239#abs:10
TP53 ---> cell differentiation		Regulation	The p53 protein can control cell cycle progression, programmed cell death, and differentiation of many cell types.	info:pmid/17309603#abs:1
TP53 ---> cell differentiation		Regulation	The wild-type p53 gene product plays an important role in the control of cell proliferation, differentiation, and survival.	info:pmid/8114731#abs:1
TP53 ---> cell differentiation		Regulation	We found that p53 mRNA decreased early after induced differentiation and that regulation was controlled at a posttranscriptional level.	info:pmid/1340159#abs:3
TP53 ---> cell differentiation		Regulation	It was found that p53-induced erythroid differentiation in K562 cells required caspase activity.	info:pmid/12028026#abs:7
TP53 ---> cell differentiation		Regulation	The p63 gene is a member of the p53 family that plays a role in cell differentiation, development and carcinogenesis.	info:pmid/16391849#abs:1
TP53 ---> cell differentiation		Regulation	The tumor suppressor protein p53 participates in normal cell differentiation as well as induction of programmed cell death.	info:pmid/11339649#abs:1
TP53 ---> cell differentiation		Regulation	Beside its well-known function as tumour suppressor gene, p53 is supposed to positively regulate cell division and cell differentiation.	info:pmid/16087272#abs:1
TP53 ---> cell differentiation		Regulation	Expression of exogenous wt-p53 in different tumor cell lines can induce growth arrest, apoptosis, or differentiation.	info:pmid/9247315#abs:1
TP53 ---> cell differentiation		Regulation	The p63alpha isoforms of the p53 family have been demonstrated to play a crucial role in the development and differentiation of the skin.	info:pmid/16474846#abs:1
TP53 ---> cell differentiation		Regulation	As a transcription factor, p53 modulates several cellular responses including cell-cycle control, apoptosis, and differentiation.	info:pmid/21801713#abs:1
TP53 ---> cell differentiation		Regulation	The p53 protein family, comprised of p53, p63, and p73, has an important role in controlling cell growth and differentiation.	info:pmid/15737644#abs:1
TP53 ---> cell differentiation		Regulation	It was also shown that vanadate blocked differentiation of IW32 cells induced by sodium butyrate, VM-26, and p53.	info:pmid/9106619#abs:7
TP53 ---> cell differentiation		Regulation	Transcriptional control of p21 by factors other than p53 is critical for growth arrest and for cell differentiation in many instances.	info:pmid/10858953#abs:7
TP53 ---> cell differentiation		Regulation	The p53 protein, the product of a tumour suppressor gene, is a key regulator of cell growth, differentiation and apoptosis.	info:pmid/16217555#abs:1
TP53 ---> cell differentiation		Regulation	The cell-cycle checkpoint protein p53 both directs terminal differentiation and protects embryos from DNA damage.	info:pmid/11940455#abs:1
TP53 ---> cell differentiation		Regulation	Interestingly, some studies suggest that p53 facilitates cell differentiation, whereas others claim that it suppresses differentiation.	info:pmid/19002260#abs:2
TP53 ---> cell differentiation		Regulation	It is suggested that p53 may play a role in cellular differentiation, perhaps under unusual circumstances involving stress or cytotoxicity.	info:pmid/9426307#abs:7
TP53 ---> cell differentiation		Regulation	The transcription-deficient p53 molecules, p53 (22-23) and p53 22,23,143, could not induce p53-dependent differentiation.	info:pmid/14713961#abs:8
TP53 ---> cell differentiation		Regulation	In these pre-B cells, wild-type p53 may induce cell differentiation without terminal growth arrest of the cell population.	info:pmid/1924360#abs:9
TP53 ---> cell differentiation		Regulation	Transcription regulatory proteins such as c-myc and p53 play an important role in the regulation of cell growth, differentiation and apoptosis.	info:pmid/21566891#abs:1
TP53 ---> cell differentiation		Regulation	DECV cells should prove to be a useful tool in future studies to elucidate mechanisms of p53-mediated apoptosis and differentiation.	info:pmid/11225849#abs:11
TP53 ---> cell differentiation		Regulation	The aim of this study was to characterize the mechanisms of p53-dependent differentiation in the monoblastic leukemia cell line U-937.	info:pmid/9766444#abs:2
TP53 ---> cell differentiation		Regulation	There are now many indications that p53 may play a central role in the control of cell proliferation, cell survival, and differentiation.	info:pmid/1397838#abs:6
TP53 ---> cell differentiation		Regulation	Expression of exogenous wild-type p53 in different leukemia cell lines can induce growth arrest, apoptotic cell death, or cell differentiation.	info:pmid/8552075#abs:1
TP53 ---> cell differentiation		Regulation	The p53 gene is a common marker for neoplasia, and is known to control cell cycle, cell differentiation and apoptosis.	info:pmid/12194078#abs:5
TP53 ---> cell differentiation		Regulation	Bcl-2 and p53 play a part in apoptosis, but also help to regulate chondrocyte growth and differentiation.	info:pmid/15647429#abs:11
TP53 ---> cell differentiation		Regulation	The p53 tumor suppressor belongs to a family of proteins that sense multiple cellular inputs to regulate cell proliferation, apoptosis, and differentiation.	info:pmid/12732139#abs:1
TP53 ---> cell differentiation		Regulation	Differentiation of PC12 cells by NGF involves p53, a transcription factor that controls growth arrest and apoptosis.	info:pmid/17592775#abs:2
TP53 ---> cell differentiation		Regulation	The results indicate that abnormal expression of p53 is not only involved in the development, but also in the differentiation and metastasis of nephroblastoma.	info:pmid/10374542#abs:3
[truncated: 2,781 more rows]
