# Supplementary material for: Protein Expression Analysis of an In Vitro Murine Model of Prostate Cancer Progression: Towards Identification of High-Potential Therapeutic Targets
Source: J Pers Med. 2020 Aug 10;10(3):83. doi: 10.3390/jpm10030083 (PMC7565308; doi:10.3390/jpm10030083)
Supplement: Supplementary file 1 [file jpm-10-00083-s001.zip › Supplementary Table 4.xlsx]

## Sheet:  Relation reference
Supplementary Table 4. Biological process Gene Ontology (GO) enrichment analysis of the differentially expressed proteins in PLum-AI cells vs. PLum-AD cells demonstrated enrichment of biological functions in PLum-AI cells that are central to PI3 kinase pathway
Relation	Organ	Type	Sentence	TextRef	Connectivity	# of References	Owner	Found In Pathways
CASP9 --+> apoptosis	Pituitary Gland, Anterior {Organ urn:agi-ncimorgan:C0032008}, Neuroectoderm {Organ urn:agi-ncimorgan:CL321642}, Colon {Organ urn:agi-ncimorgan:C1281569}, Heart Ventricle {Organ urn:agi-ncimorgan:C0018827}, Nephrons {Organ urn:agi-ncimorgan:C0027713}, Ovary {Organ urn:agi-ncimorgan:CL384202}, Morula {Organ urn:agi-ncimorgan:C0026573}, Pleura {Organ urn:agi-ncimorgan:C1279036}, Coronary artery {Org…	Regulation	Nevertheless, caspase-9 is required for apoptosis induction., The apoptosis was suppressed by caspase 8 and 9 inhibitors., Inhibition of caspase-9 blocked Allyl isothiocyanate-induced apoptosis., Caspase-9 might play a role in the occurrence of apoptosis., In addition, coexpression of CARD4 augmented caspase-9-induced apoptosis., This apoptosis was mainly dependent on activation of caspase-3 and …	info:pmid/18257532#abs:8, info:pmid/24021570#abs:6, info:pmid/21778226#abs:7, info:pmid/15842833#abs:6, info:pmid/10224040#abs:4, info:pmid/17075314#abs:7, info:pmid/16857965#abs:1, info:pmid/17167855#abs:7, info:pmid/10692394#abs:1, info:pmid/22252531#abs:7 <more data available...>	2	100		Block of Apoptosis in Acute Myeloid Leukemia, Acute Myeloid Leukemia Overview, Multiple Myeloma Overview, Chronic Myeloid Leukemia Overview, B-cell Acute Lymphoblastic Leukemia Overview, T-cell Acute Lymphoblastic Leukemia Overview, B-cell Chronic Lymphocytic Leukemia Overview, Hodgkin Lymphoma Overview, Diffuse Large-B-cell Lymphoma, ABC Subtype, Diffuse Large-B-cell Lymphoma, GCB Subtype <more …
MYC --+> cell proliferation	Liver {Organ urn:agi-ncimorgan:CL384198}, Fingers {Organ urn:agi-ncimorgan:C0016129}, Hair {Organ urn:agi-ncimorgan:CL384196}	Regulation	c-Myc is intimately involved in cell proliferation., MYC transcription factors are potent stimulators of cell proliferation., The MYC oncogene induces both cell proliferation and apoptosis., The c-Myc and MYCN oncogenes strongly induce cell proliferation., The product of proto-oncogene c-Myc is a potent activator of cell proliferation., Enhanced c-myc activation can result either in proliferation…	info:pmid/14963405#abs:1, info:pmid/11039898#abs:1, info:pmid/17698969#abs:1, info:pmid/17826980#abs:1, info:pmid/12745652#abs:1, info:pmid/12449722#abs:2, info:pmid/16626295#abs:1, info:pmid/22665062#abs:1, info:pmid/10698478#abs:2, info:pmid/12064575#abs:1 <more data available...>	2	100		Beta-Catenin to Androgen Receptor Signaling in Prostate Cancer, Block of Differentiation in Acute Myeloid Leukemia, Acute Myeloid Leukemia Overview, Notch Pathway in Multiple Myeloma Plasma Cells, TNFR to NF-kB Classical Pathway in Multiple Myeloma Plasma Cells, TNFR to NF-kB Alternative Pathway in Multiple Myeloma Plasma Cells, IL-6/IGF-1/VEGFA in Multiple Myeloma, B-cell Acute Lymphoblastic Leu…
MCL1 ---| apoptosis	Buccal mucosa {Organ urn:agi-ncimorgan:C1578559}, Heart {Organ urn:agi-ncimorgan:C1281570}, Alveolus {Organ urn:agi-ncimorgan:C1515933}, Breast {Organ urn:agi-ncimorgan:C0006141}, Dermis {Organ urn:agi-ncimorgan:C0011646}, corpus luteum of ovary {Organ urn:agi-ncimorgan:C0010092}, Nervous system {Organ urn:agi-ncimorgan:C0027763}, Cochlea {Organ urn:agi-ncimorgan:C0009195}, Lung {Organ urn:agi-nc…	Regulation	But Mcl-1 siRNA transfection enhanced Abeta-induced apoptosis., Finally, ectopic Mcl-1 expression attenuated sorafenib/PD184352-mediated apoptosis., Mcl-1 appears to play a crucial role in sorafenib-induced apoptosis., Knocking down Mcl-1 induced significant apoptosis in Jeko-1 cells but not Granta cells., Bim is a pro-apoptotic molecule blocked by the action of Mcl-1., The silencing of Mcl-1 by …	info:pmid/19609277#abs:9, info:pmid/20117835#abs:7, info:pmid/19288493#abs:7, info:pmid/20663900#abs:10, info:pmid/23301543#abs:3, info:pmid/24276280#abs:4, info:pmid/23000424#abs:7, info:pmid/24568469#abs:12, info:pmid/21334318#abs:6, info:pmid/12660820#abs:1 <more data available...>	2	100		Block of Apoptosis in Acute Myeloid Leukemia, Acute Myeloid Leukemia Overview, TNFR to NF-kB Classical Pathway in Multiple Myeloma Plasma Cells, TNFR to NF-kB Alternative Pathway in Multiple Myeloma Plasma Cells, IL-6/IGF-1/VEGFA in Multiple Myeloma, Multiple Myeloma Overview, B-cell Acute Lymphoblastic Leukemia Overview, T-cell Acute Lymphoblastic Leukemia Overview, B-cell Chronic Lymphocytic Le…
EIF4E --+> cell proliferation	Head and neck {Organ urn:agi-ncimorgan:C0460004}, Colon {Organ urn:agi-ncimorgan:C1281569}, Breast {Organ urn:agi-ncimorgan:C0006141}, Intestines {Organ urn:agi-ncimorgan:C0021853}, Heart {Organ urn:agi-ncimorgan:C1281570}, Brain {Organ urn:agi-ncimorgan:C1269537}	Regulation	Reduced eIF4E expression blocked the proliferation of gastric cancer cells., The eukaryotic translation initiation factor 4E regulates the proliferation of many cell types., The second is that overexpression or microinjection of eIF-4E induce rapid cell proliferation and oncogenic transformation., Eukaryotic translation initiation factor 4E (eIF4E) plays an important role in cell proliferation an…	info:pmid/23588929#abs:11, info:pmid/11240370#abs:1, info:pmid/1839953#abs:3, info:pmid/10828072#abs:2, info:pmid/12641566#abs:4, info:pmid/10477262#abs:1, info:pmid/17311107#abs:2, info:pmid/18625885#abs:3, info:pmid/23410891#abs:4, info:pmid/16024782#abs:1 <more data available...>	2	93		IL-6/IGF-1/VEGFA in Multiple Myeloma, PI3K/AKT/MTOR, NF-kB and BCR Signaling Deregulation in Mantle Cell Lymphoma, Neighbors of cell proliferation, Copy of 'PI3K/AKT/MTOR, NF-kB and BCR Signaling
RPS6 --+> cell proliferation	Blood Vessels {Organ urn:agi-ncimorgan:C0005847}, Veins {Organ urn:agi-ncimorgan:C0042449}, Renal Tubule	Regulation	Knockdown of the RPS6 gene also resulted in impairment of cell proliferation., Phosphorylation of S6 ribosomal protein, a downstream target of the PI3K/Akt/mTOR pathway, promotes growth and proliferation of cells and could identify metabolically active cells such as alloantibody secreting plasma cells., As both ribosomal S6 kinase and rpS6 are known to be important for cell proliferation and surv…	info:pmid/17220279#abs:6, info:pmid/20736897#abs:2, info:pmid/16140937#abs:9, info:pmid/14623899#body:274, info:pmid/19167904#body:75, info:pmid/12045200#body:334, info:pmid/20683442#cont:866, info:pmid/19717640#body:101, info:pmid/21435506#body:63, info:pmid/22669534#cont:221 <more data available...>	2	17		IL-6/IGF-1/VEGFA in Multiple Myeloma, PI3K/AKT/MTOR, NF-kB and BCR Signaling Deregulation in Mantle Cell Lymphoma, Neighbors of cell proliferation, bluec 1, clust 1 3, clust 1 4, New Combined Pathway Hippo-contra 3_hit_48h vs Sham up, grp 3-2, Copy of 'PI3K/AKT/MTOR, NF-kB and BCR Signaling
PDCD4 ---| cell proliferation	Nose {Organ urn:agi-ncimorgan:CL384200}, Cecum {Organ urn:agi-ncimorgan:C1278925}, Liver {Organ urn:agi-ncimorgan:CL384198}, Breast {Organ urn:agi-ncimorgan:C0006141}, Ovary {Organ urn:agi-ncimorgan:CL384202}, Neurosecretory Systems {Organ urn:agi-ncimorgan:C0229526}, Bladder {Organ urn:agi-ncimorgan:C1281573}	Regulation	PDCD4 induces turnover (proliferation and apoptosis) of human umbilical vein endothelial cells., In this study, the authors found that knockdown of Pdcd4 promoted cell proliferation and up-regulated cyclin D1 expression., In the current study, we show that overexpression of PDCD4 in carcinoid cells results in inhibition of cell proliferation., Our results suggest that Pdcd4 may perform a critical…	info:pmid/24626527#abs:10, info:pmid/22393466#abs:2, info:pmid/15153438#abs:2, info:pmid/20455770#abs:7, info:pmid/22335905#abs:8, info:pmid/20357187#abs:9, info:pmid/24157866#abs:1, info:pmid/21850542#abs:8, info:pmid/23450345#abs:4, info:pmid/22272332#abs:9 <more data available...>	2	40		PI3K/AKT/MTOR, NF-kB and BCR Signaling Deregulation in Mantle Cell Lymphoma, Neighbors of cell proliferation, Copy of 'PI3K/AKT/MTOR, NF-kB and BCR Signaling
NF-kB --+> BIRC5	Ciliary Body {Organ urn:agi-ncimorgan:C1280649}, Brain {Organ urn:agi-ncimorgan:C1269537}, Liver {Organ urn:agi-ncimorgan:CL384198}, Veins {Organ urn:agi-ncimorgan:C0042449}	PromoterBinding	Moreover, the AMP-activated protein kinase -dependent nuclear factor kappa B pathway mediated paclitaxel-increased chemoresistance and survivin expression., Furthermore, survivin expression and ciliary localization are regulated by flow-induced cilia activation through protein kinase C, Akt and nuclear factor-?B., We showed that NF?B mediates Gas6/Axl-mediated overexpression of survivin, cyclin D…	info:pmid/24462773#abs:10, info:pmid/24235270#abs:9, info:pmid/23318455#abs:10, info:pmid/20816704#body:144, info:pmid/20627126#body:86, info:pmid/23041974#cont:402, info:pmid/24440709#body:321, info:pmid/20079806#body:123, info:pmid/16904982#body:104, info:pmid/16497974#abs:7 <more data available...>	2	26		Apoptosis, Block of Apoptosis in Acute Myeloid Leukemia, Acute Myeloid Leukemia Overview, IL-6/IGF-1/VEGFA in Multiple Myeloma, Multiple Myeloma Overview, Chronic Myeloid Leukemia Overview, B-cell Acute Lymphoblastic Leukemia Overview, T-cell Acute Lymphoblastic Leukemia Overview, B-cell Chronic Lymphocytic Leukemia Overview, Hodgkin Lymphoma Overview <more data available...>
PIP3 --+> PDPK1	Spleen {Organ urn:agi-ncimorgan:C1278932}, Liver {Organ urn:agi-ncimorgan:CL384198}, Retina, Pancreas, Mammary Gland, Blastocyst, myometrium, Heart, Ganglia, Spinal, Ovary	DirectRegulation	Increases in PIP3 result in the recruitment of PDK1 and AKT to the membrane where they are activated., Phosphatidylinositol 3,4,5-trisphosphate was found to inhibit the RAC-protein kinase B kinase activity with half-maximal inhibition at 2.5 microM., Both PtdIns(3,4,5)P3 and PtdIns(3,4)P2 have been shown to stimulate PKBalpha/Akt phosphorylation and activation by phosphoinositide-dependent kinase…	info:pmid/20214616#abs:3, info:pmid/9079675#abs:6, info:pmid/9565582#abs:9, info:pmid/10608855#abs:7, info:pmid/24450622#cont:176, info:pmid/24425876#cont:298, info:pmid/19580826#body:39, info:pmid/23396361#cont:644, info:pmid/24467618#cont:310, info:doi/10.1530/JOE-13-0327#cont:78 <more data available...>	2	82		Androgen Receptor to SGK1 Signaling in Prostate Cancer, Androgen Receptor to Akt Signaling in Prostate Cancer, Prostate Cancer Overview, Metastatic Colorectal Cancer Overview, Myostatin-IGF1 Crosstalk in Skeletal Muscles, IL6 in Insulin Resistance, Dystrophin Glycoprotein Complex Signaling in Duchenne Muscular Dystrophy, Ca2+ Overload in Duchenne Muscular Dystrophy, Duchenne Muscular Dystrophy Ov…
PIK3CA ->-> PIP3	Heart {Organ urn:agi-ncimorgan:C1281570}, Endocrine system {Organ urn:agi-ncimorgan:C1280975}, Lung {Organ urn:agi-ncimorgan:C1278908}, Endocrine system	ChemicalReaction	We find that oxidative inactivation of the lipid phosphatase PTEN by As(2)O(3) enhances cardiac calcium currents in the therapeutic concentration range via a PI3Ka-dependent increase in phosphatidylinositol 3,4,5-triphosphate (PIP(3)) production., phosphoinositide 3-kinases activity also increases at the onset of mitosis, but the isoform activated is unknown; we have examined p110a and p110ß func…	info:pmid/21097842#abs:5, info:pmid/23051731#abs:5, info:pmid/23643389#body:10, info:pmid/22494933#body:59, info:pmid/18434431#body:146, info:pmid/19002158#body:120, info:pmid/23246288#body:18, info:pmid/9852157#body:323, info:pmid/22824041#body:11, info:pmid/15805248#abs:6 <more data available...>	2	14		Cowden Syndrome, Mantle Cell Lymphoma Overview, PI3K/AKT/MTOR, NF-kB and BCR Signaling Deregulation in Mantle Cell Lymphoma, Hedgehog Signaling in Mantle Cell Lymphoma, Breast Cancer Related to IGF1R/Akt Signaling Pathway, Breast Cancer Related to ERBB/VEGFR/Akt Signaling Pathway, Breast Cancer Related to ESR1 Signaling Pathway, ESR1/ERBB-positive Luminal Breast Cancer, Basal Breast Cancer, Conge…
PIP3 --+> BTK	head {Organ urn:agi-ncimorgan:C0018670}	DirectRegulation	Btk kinase activity and the Btk activation loop phosphorylation site are both required for the PtdIns-3,4,5-P(3)-mediated stimulation of Btk kinase activity., Recent data demonstrate that coligation of FcgammaRIIb1 with B cell receptor inhibits PIP3-dependent Btk (Bruton's tyrosine kinase) activation and the Btk-dependent generation of inositol trisphosphate that regulates sustained calcium influ…	info:pmid/11279148#abs:4, info:pmid/10066815#abs:4, info:pmid/22591389#cont:1329, info:pmid/24052381#cont:13, info:pmid/9733717#body:259, info:pmid/10051623#body:250, info:pmid/11756681#body:43, info:pmid/10861245#body:41, info:pmid/9326643#body:297, info:pmid/11698416#abs:8 <more data available...>	2	16		B-cell Chronic Lymphocytic Leukemia Overview, Diffuse Large-B-cell Lymphoma, ABC Subtype, Diffuse Large-B-cell Lymphoma Overview, Mantle Cell Lymphoma Overview, PI3K/AKT/MTOR, NF-kB and BCR Signaling Deregulation in Mantle Cell Lymphoma, Mucosa-Associated Lymphoid Tissue (MALT) Lymphoma Overview, T-cell receptor -> ATF/CREB signaling, T-cell receptor -> CREBBP signaling, T-cell receptor -> AP-1 s…
EIF4EBP1 ---| EIF4E	Liver {Organ urn:agi-ncimorgan:CL384198}, Dorsum {Organ urn:agi-ncimorgan:C0460009}, Soleus muscle {Organ urn:agi-ncimorgan:C0242694}, ileum {Organ urn:agi-ncimorgan:C1278923}, Pancreas {Organ urn:agi-ncimorgan:C1278931}, Mammary Gland {Organ urn:agi-ncimorgan:C0929301}, Fetus {Organ urn:agi-ncimorgan:C1305737}, Gastrocnemius muscle {Organ urn:agi-ncimorgan:C0242691}, Lower Extremity {Organ urn:a…	DirectRegulation	Phosphorylated eIF4E can still bind to 4E-BP1., In winter, eIF4E is regulated through binding with 4E-BP1., Binding of eIF4E to eIF4G is inhibited in a competitive manner by 4E-BP1., Therefore, 4E-BP1 is a regulator of eIF4E cellular localization., Binding of 4E-BP1 to eIF4E is regulated by hierarchical multisite phosphorylation., We also monitored 4EBP1 binding to cap-free eIF4E in solution usin…	info:pmid/8766822#abs:4, info:pmid/15059792#abs:6, info:pmid/18021075#abs:4, info:pmid/18515545#abs:6, info:pmid/12588975#abs:3, info:pmid/22178476#abs:6, info:pmid/12071973#abs:5, info:pmid/7629182#abs:10, info:pmid/10364159#abs:11, info:pmid/19663871#abs:3 <more data available...>	2	100		Myostatin-IGF1 Crosstalk in Skeletal Muscles, IGF1 in Muscle Hypertrophy, Acute Myeloid Leukemia Overview, IL-6/IGF-1/VEGFA in Multiple Myeloma, Multiple Myeloma Overview, Chronic Myeloid Leukemia Overview, B-cell Acute Lymphoblastic Leukemia Overview, T-cell Acute Lymphoblastic Leukemia Overview, Mantle Cell Lymphoma Overview, PI3K/AKT/MTOR, NF-kB and BCR Signaling Deregulation in Mantle Cell Ly…
BCL2 ---- BCL2L11	Nervous system {Organ urn:agi-ncimorgan:C0027763}, Cerebral cortex {Organ urn:agi-ncimorgan:C0007776}, gastrointestinal epithelium {Organ urn:agi-ncimorgan:C0836205}, Breast {Organ urn:agi-ncimorgan:C0006141}, Kidney {Organ urn:agi-ncimorgan:C1278978}, Brain {Organ urn:agi-ncimorgan:C1269537}, Bone Marrow {Organ urn:agi-ncimorgan:C0005953}	Binding	In healthy resting T cells Bim is bound to the antiapoptotic proteins Bcl-2 and Bcl-x(L)., Wild-type Bcl-2 associates with Bim in vivo and modulates its death function, whereas Bcl-2 mutants that lack survival function do neither., Surface plasmon resonance indicated that phosphorylated Bcl-2, Bcl-2 S70E, and Bcl-2 S70A exhibit enhanced binding to Bim and Bak compared with unmodified Bcl-2., PI3K…	info:pmid/15136728#abs:3, info:pmid/9430630#abs:6, info:pmid/24097825#abs:4, info:pmid/23243017#abs:7, info:pmid/11268382#abs:8, info:pmid/18498746#abs:4, info:pmid/15899854#abs:4, info:pmid/19805519#abs:5, info:pmid/15953346#abs:11, info:pmid/17986228#abs:8 <more data available...>	2	100		Mantle Cell Lymphoma Overview, Deregulation of Apoptosis in Mantle Cell Lymphoma, PI3K/AKT/MTOR, NF-kB and BCR Signaling Deregulation in Mantle Cell Lymphoma, Block of Apoptosis in Melanoma, Copy of 'PI3K/AKT/MTOR, NF-kB and BCR Signaling
BCL2L1 ---| BAX	Kidney {Organ urn:agi-ncimorgan:C1278978}, Liver {Organ urn:agi-ncimorgan:CL384198}, Breast {Organ urn:agi-ncimorgan:C0006141}, Cerebral cortex {Organ urn:agi-ncimorgan:C0007776}, pharynx {Organ urn:agi-ncimorgan:C0031354}, Lung {Organ urn:agi-ncimorgan:C1278908}, Great saphenous vein {Organ urn:agi-ncimorgan:C0392907}	DirectRegulation	In the other, Bcl-XL binds directly to activated Bax., Bax also heterodimerizes with Bcl-xL, Mcl-1, and A1., Bcl-XL prevents membrane-bound tBid from binding Bax., This effect is independent of Bax and Bak, the known binding partners of Bcl-xL., Bcl-xL can inhibit the effect of Bid by interacting directly with Bax., Pro-survival family members such as BCL-X (BCL2L1) act to inhibit BAX activation.…	info:pmid/18547146#abs:4, info:pmid/7644501#abs:4, info:pmid/19062087#abs:6, info:pmid/21854985#abs:5, info:pmid/10085289#abs:6, info:pmid/22836101#abs:3, info:pmid/15131699#abs:8, info:pmid/17525735#abs:3, info:pmid/23243017#abs:8, info:pmid/9182591#abs:6 <more data available...>	2	100		Apoptosis, Androgen Receptor to Akt Signaling in Prostate Cancer, Metastatic Colorectal Cancer Overview, Block of Apoptosis in Acute Myeloid Leukemia, Acute Myeloid Leukemia Overview, Multiple Myeloma Overview, Chronic Myeloid Leukemia Overview, B-cell Acute Lymphoblastic Leukemia Overview, T-cell Acute Lymphoblastic Leukemia Overview, B-cell Chronic Lymphocytic Leukemia Overview <more data avail…
BCL2L11 ---- MCL1	Ovary {Organ urn:agi-ncimorgan:CL384202}, Breast {Organ urn:agi-ncimorgan:C0006141}, Liver {Organ urn:agi-ncimorgan:CL384198}	Binding	Under non-apoptotic conditions, Bim is sequestered by Mcl-1., Additionally, Bim binding to Mcl-1 was markedly decreased by obatoclax treatment., In addition, TRAIL caused increased binding of Bim and Puma to Mcl-1 that was inhibited by IETD(OMe)-fmk but not SP600125., Furthermore, we show that Mcl-1 sequesters the BH3-only protein Noxa and Bim and the apoptotic effector Bak., In unirradiated cont…	info:pmid/16478725#abs:3, info:pmid/18723481#abs:10, info:pmid/17698840#abs:5, info:pmid/21132008#abs:11, info:pmid/18651223#abs:4, info:pmid/16213503#abs:4, info:pmid/17374615#abs:3, info:pmid/23640461#cont:192, info:pmid/17200126#body:305, info:pmid/23257783#cont:538 <more data available...>	2	85		Mantle Cell Lymphoma Overview, Deregulation of Apoptosis in Mantle Cell Lymphoma, PI3K/AKT/MTOR, NF-kB and BCR Signaling Deregulation in Mantle Cell Lymphoma, Block of Apoptosis in Melanoma, Cancer Overview, Copy of 'PI3K/AKT/MTOR, NF-kB and BCR Signaling
NF-kB --+> CFLAR	Islets of Langerhans {Organ urn:agi-ncimorgan:C0022131}, Liver {Organ urn:agi-ncimorgan:CL384198}, Eye {Organ urn:agi-ncimorgan:C1550636}, Mediastinum {Organ urn:agi-ncimorgan:C1278909}, Bladder {Organ urn:agi-ncimorgan:C1281573}, Colon {Organ urn:agi-ncimorgan:C1281569}, Fingers {Organ urn:agi-ncimorgan:C0016129}, Cardiovascular system {Organ urn:agi-ncimorgan:C1269562}, Kidney {Organ urn:agi-nc…	Expression	Elevated c-FLIP expression in Hodgkin/Reed-Sternberg cells depends on nuclear factor -kappaB., The TNFalpha-induced, but not the basal, expression of FLIP was regulated by NF-kappaB., In accordance, NFkappaB-dependent cellular FLICE-like inhibitory protein expression level was found to be reduced by 17-(allylamino)-17-demethoxygeldanamycin., Under hypoxia, NF-?B activity impaired expression of an…	info:pmid/15078899#abs:8, info:pmid/15593196#abs:11, info:pmid/19329756#abs:11, info:pmid/21219576#abs:5, info:pmid/16920969#abs:5, info:pmid/23142971#abs:6, info:pmid/18454317#abs:7, info:pmid/24352466#abs:7, info:pmid/21638304#abs:3, info:pmid/15986355#abs:8 <more data available...>	2	100		Metastatic Colorectal Cancer Overview, IFN-gamma/TNF-alpha Mediated anti-Apoptotic Effect in Psoriatic Keratinocytes, Mantle Cell Lymphoma Overview, Deregulation of Apoptosis in Mantle Cell Lymphoma, PI3K/AKT/MTOR, NF-kB and BCR Signaling Deregulation in Mantle Cell Lymphoma, Cancer Overview, Copy of 'PI3K/AKT/MTOR, NF-kB and BCR Signaling
XIAP ---| CASP9	Fingers {Organ urn:agi-ncimorgan:C0016129}, Islets of Langerhans {Organ urn:agi-ncimorgan:C0022131}, Testis {Organ urn:agi-ncimorgan:C1278981}, Intestines {Organ urn:agi-ncimorgan:C0021853}, Hippocampus {Organ urn:agi-ncimorgan:C0019564}	DirectRegulation	X-linked IAP can bind caspase-9 and inhibit its activity., Thus, XIAP sequesters caspase-9 in a monomeric state, which serves to prevent catalytic activity., Here we show that X-linked IAP (XIAP) mediates the polyubiquitination of caspase-9 and Smac., These results suggest that XIAP inhibits caspase-3 and caspase-9 in a different manner., X chromosome-linked inhibitor of apoptosis (XIAP) is an en…	info:pmid/20980180#abs:1, info:pmid/12620238#abs:7, info:pmid/15749826#abs:4, info:pmid/10934209#abs:8, info:pmid/11583623#abs:1, info:pmid/19153467#abs:2, info:pmid/11157976#abs:3, info:pmid/19799944#abs:4, info:pmid/14560006#abs:6, info:pmid/15687241#abs:5 <more data available...>	2	100		Apoptosis, Block of Apoptosis in Acute Myeloid Leukemia, Hodgkin Lymphoma Overview, Mantle Cell Lymphoma Overview, Deregulation of Apoptosis in Mantle Cell Lymphoma, PI3K/AKT/MTOR, NF-kB and BCR Signaling Deregulation in Mantle Cell Lymphoma, Cancer Overview, SOD1 Mutation in Amyotrophic Lateral Sclerosis, Copy of 'PI3K/AKT/MTOR, NF-kB and BCR Signaling
CFLAR ---| FADD	Renal Tubule {Organ urn:agi-ncimorgan:CL355448}, germinal center of lymph node {Organ urn:agi-ncimorgan:C0282491}, Heart {Organ urn:agi-ncimorgan:C1281570}, Neuroectoderm {Organ urn:agi-ncimorgan:CL321642}, Liver {Organ urn:agi-ncimorgan:CL384198}, Ovary {Organ urn:agi-ncimorgan:CL384202}, Umbilical vein {Organ urn:agi-ncimorgan:C1280193}, Breast {Organ urn:agi-ncimorgan:C0006141}, Placenta {Orga…	DirectRegulation	Casper interacts with FADD, caspase-8, caspase-3, TRAF1, and TRAF2 through distinct domains., We further demonstrated that activation of MKK1 led to expression of FLIP, a specific inhibitor of FADD., Expression of Fas, FasL, FLIP, and Fas-associated death domain (FADD) was not changed following treatment with anisomycin+CH-11., Whereas the FADD axis can be modulated by expression of FLIP, a natur…	info:pmid/9208847#abs:6, info:pmid/9815257#abs:6, info:pmid/17699104#abs:9, info:pmid/11193028#abs:9, info:pmid/9326610#abs:5, info:pmid/12970675#abs:1, info:pmid/12407100#abs:8, info:pmid/9780161#abs:1, info:pmid/14578361#abs:1, info:pmid/12931116#body:59 <more data available...>	2	100		Mantle Cell Lymphoma Overview, Deregulation of Apoptosis in Mantle Cell Lymphoma, PI3K/AKT/MTOR, NF-kB and BCR Signaling Deregulation in Mantle Cell Lymphoma, Block of Apoptosis in Infected Cells in HIV Type 1 Infection, Copy of 'PI3K/AKT/MTOR, NF-kB and BCR Signaling
BIRC5 ---| CASP9	Breast {Organ urn:agi-ncimorgan:C0006141}, Blood Vessels {Organ urn:agi-ncimorgan:C0005847}, Fetus {Organ urn:agi-ncimorgan:C1305737}, Epidermis {Organ urn:agi-ncimorgan:C0014520}, Gastric mucosa {Organ urn:agi-ncimorgan:C0017136}, Immune system {Organ urn:agi-ncimorgan:C0020962}, Adrenal Glands {Organ urn:agi-ncimorgan:C0001625}, Hippocampus {Organ urn:agi-ncimorgan:C0019564}, Brain {Organ urn:a…	DirectRegulation	Survivin inhibits caspase-9, blocks apoptosis, and is associated with resistance to chemotherapy and radiation., Caspase-9 activity was significantly increased in A549 cells transfected with survivin-small interfering RNA against survivin., Our data suggest that survivin exerts its antiapoptotic effect by inhibiting caspase 9 activity, an important event in staurosporine-mediated apoptosis., Part…	info:pmid/17510430#abs:2, info:pmid/22246162#abs:10, info:pmid/15068669#abs:10, info:pmid/14581472#abs:6, info:pmid/16965671#abs:1, info:pmid/17656368#body:260, info:pmid/12773388#body:150, info:pmid/23941109#cont:988, info:pmid/15337764#body:242, info:pmid/21415308#cont:352 <more data available...>	2	100		Apoptosis, Prostate Cancer Overview, Metastatic Colorectal Cancer Overview, Block of Apoptosis in Acute Myeloid Leukemia, Acute Myeloid Leukemia Overview, Multiple Myeloma Overview, Chronic Myeloid Leukemia Overview, B-cell Acute Lymphoblastic Leukemia Overview, T-cell Acute Lymphoblastic Leukemia Overview, B-cell Chronic Lymphocytic Leukemia Overview <more data available...>
FADD --+> CASP8	Immune system {Organ urn:agi-ncimorgan:C0020962}, Islets of Langerhans {Organ urn:agi-ncimorgan:C0022131}, Thymus Gland {Organ urn:agi-ncimorgan:C1306748}	DirectRegulation	FADD then binds and activates procaspase-8., We have cloned a novel protein, MACH, that binds to MORT1., Thus, FADD-mediated caspase 8 activation involves intracellular ExoS in an ADPRT-dependent manner., In particular, the TNF-R55-associated protein FADD seems to be responsible for recruitment and subsequent activation of caspase 8., FAS triggers apoptosis through FADD-mediated recruitment and a…	info:pmid/11360196#abs:5, info:pmid/8681376#abs:4, info:pmid/16441442#abs:9, info:pmid/10026132#abs:2, info:pmid/19239902#abs:5, info:pmid/11334117#abs:2, info:pmid/21979465#abs:8, info:pmid/9343261#abs:1, info:pmid/23811124#abs:5, info:pmid/15110190#abs:6 <more data available...>	2	100		Apoptosis, Alzheimer's Disease Overview, Neurofibrillary Tangle Formation in Alzheimer's Disease, Hodgkin Lymphoma Overview, Mantle Cell Lymphoma Overview, Deregulation of Apoptosis in Mantle Cell Lymphoma, PI3K/AKT/MTOR, NF-kB and BCR Signaling Deregulation in Mantle Cell Lymphoma, Mucosa-Associated Lymphoid Tissue (MALT) Lymphoma Overview, Pancreatic Beta-cell Destruction in Diabetes Mellitus T…
MTOR --+> TORC1	Heart {Organ urn:agi-ncimorgan:C1281570}, Colon {Organ urn:agi-ncimorgan:C1281569}, Ear {Organ urn:agi-ncimorgan:C0013443}, Cornea {Organ urn:agi-ncimorgan:C1550625}, Intestines {Organ urn:agi-ncimorgan:C0021853}, dentate gyrus {Organ urn:agi-ncimorgan:C0152314}, Ganglia, Spinal {Organ urn:agi-ncimorgan:C0017070}	DirectRegulation	Additionally, RhoA·GTP repressed phosphorylation of mTORC1-associated mTOR (Ser2481)., Rheb binds directly to mTOR, an interaction that appears to be essential for mTORC1 activation., The mTOR protein kinase controls anabolic processes as part of mTOR complexes 1 and 2 (mTORC1 and mTORC2)., The mammalian target of rapamycin (mTOR) is the catalytic subunit of two multiprotein complexes, mTOR compl…	info:pmid/24316235#abs:6, info:pmid/18765678#abs:6, info:pmid/24189516#abs:1, info:pmid/22125057#abs:1, info:pmid/23452608#abs:1, info:pmid/15878852#abs:9, info:pmid/22143671#abs:2, info:pmid/22305748#abs:3, info:pmid/23624629#abs:4, info:pmid/21321085#abs:1 <more data available...>	2	100		Acute Myeloid Leukemia Overview, Multiple Myeloma Overview, Chronic Myeloid Leukemia Overview, B-cell Acute Lymphoblastic Leukemia Overview, T-cell Acute Lymphoblastic Leukemia Overview, Mantle Cell Lymphoma Overview, PI3K/AKT/MTOR, NF-kB and BCR Signaling Deregulation in Mantle Cell Lymphoma, Deregulation of Cell Cycle in Melanoma, Epilepsies Associated with Blood-Brain Barrier Disruption, mTOR …
BID --+> BAX	Lung {Organ urn:agi-ncimorgan:C1278908}, Mammary Gland {Organ urn:agi-ncimorgan:C0929301}, Retina {Organ urn:agi-ncimorgan:C1962966}, white matter {Organ urn:agi-ncimorgan:C0682708}	DirectRegulation	Upon cleavage by caspase-8, Bid activates Bax., A novel model of Bax activation by tBid was predicted by the simulations., Bad releases tBid from Bcl-XL, restoring both tBid binding to Bax and membrane permeabilization., The BH3 domain-only protein Bid induces a conformational change in Bax before its insertion into the outer membrane., Moreover, tBid-induced Bax oligomerization was inhibited whe…	info:pmid/20008353#abs:2, info:pmid/19466402#abs:6, info:pmid/19062087#abs:7, info:pmid/11964155#abs:4, info:pmid/12193163#abs:7, info:pmid/18084240#abs:4, info:pmid/23190604#abs:6, info:pmid/18267088#abs:7, info:pmid/16642033#abs:5, info:pmid/20179769#abs:1 <more data available...>	2	100		Apoptosis, Alzheimer's Disease Overview, Neurotoxin-Induced Parkinson's Disease, Hodgkin Lymphoma Overview, Diffuse Large-B-cell Lymphoma Overview, Follicular Lymphoma Overview, Mantle Cell Lymphoma Overview, Deregulation of Apoptosis in Mantle Cell Lymphoma, PI3K/AKT/MTOR, NF-kB and BCR Signaling Deregulation in Mantle Cell Lymphoma, Pancreatic Beta-cell Destruction in Diabetes Mellitus Type 1 <…
FADD --+> CASP10	Rumen {Organ urn:agi-ncimorgan:C0035946}, Immune system {Organ urn:agi-ncimorgan:C0020962}, Heart {Organ urn:agi-ncimorgan:C1281570}, Fingers {Organ urn:agi-ncimorgan:C0016129}	DirectRegulation	Moreover, caspase-10 co-localized with both FADD and caspase-3., We observed Xenopus orthologue of mammalian FADD binding to Xenopus caspase-8 and caspase-10 as well as to human caspase-8 and Fas through interactions with their homophilic death effector domain and death domain domains., For the CD95 and the TRAIL-R1/R2 death-inducing signaling complexes, it is now clear that the adaptor protein F…	info:pmid/11740202#abs:5, info:pmid/15569156#abs:3, info:pmid/18175822#abs:8, info:pmid/16098198#abs:6, info:pmid/23602834#body:509, info:pmid/19074436#body:41, info:pmid/12813014#body:64, info:pmid/21175414#cont:288, info:pmid/20531300#cont:166, info:pmid/9228018#body:146 <more data available...>	2	59		Apoptosis, Alzheimer's Disease Overview, Hodgkin Lymphoma Overview, Diffuse Large-B-cell Lymphoma Overview, Follicular Lymphoma Overview, Mantle Cell Lymphoma Overview, Deregulation of Apoptosis in Mantle Cell Lymphoma, PI3K/AKT/MTOR, NF-kB and BCR Signaling Deregulation in Mantle Cell Lymphoma, Pancreatic Beta-cell Destruction in Diabetes Mellitus Type 1, Th0 Cell Aberrant Activation in Systemic…
BAX --+> CASP9	Caudate lobe of liver {Organ urn:agi-ncimorgan:C0227489}, Brain {Organ urn:agi-ncimorgan:C1269537}, Temporomandibular Joint {Organ urn:agi-ncimorgan:C1269048}	MolTransport	Supplementation of morin to experimental animals modulated Bcl-2/Bax ratio causing the release of cyt C and up-regulation of caspase-3 and -9., The adenine nucleotide translocator inhibitor bongkrekic acid prevented Bax and adenine nucleotide translocator interactions and inhibited Bax-triggered caspase-9 release from isolated brain mitochondria in vitro., In addition, Bax can heterodimerize with…	info:pmid/19931519#abs:7, info:pmid/11323518#abs:7, info:pmid/10217830#body:45, info:pmid/17234627#body:381, info:pmid/10318956#body:135, info:pmid/21874223#cont:284, info:pmid/21605669#body:119, info:doi/10.1016/j.archoralbio.2003.07.003#body:75, info:doi/10.1016/j.foodchem.2011.11.149#body:150, info:pmid/15764647#abs:11 <more data available...>	2	17		Prostate Cancer Overview, Metastatic Colorectal Cancer Overview, Block of Apoptosis in Acute Myeloid Leukemia, Acute Myeloid Leukemia Overview, Multiple Myeloma Overview, Chronic Myeloid Leukemia Overview, B-cell Acute Lymphoblastic Leukemia Overview, T-cell Acute Lymphoblastic Leukemia Overview, B-cell Chronic Lymphocytic Leukemia Overview, Hodgkin Lymphoma Overview <more data available...>
TORC1 ---> EIF4EBP1	Large Intestine {Organ urn:agi-ncimorgan:C1268999}, Placenta {Organ urn:agi-ncimorgan:C1550656}, Stomach {Organ urn:agi-ncimorgan:C1278920}, Pancreas {Organ urn:agi-ncimorgan:C1278931}, Immune system {Organ urn:agi-ncimorgan:C0020962}, Endocrine system {Organ urn:agi-ncimorgan:C1280975}, Kidney {Organ urn:agi-ncimorgan:C1278978}, Fetus {Organ urn:agi-ncimorgan:C1305737}, Thymus Gland {Organ urn:a…	ProtModification	4EBP1 is phosphorylated by the mTORC1 kinase., When stimulated, the mammalian Target of Rapamycin complex 1 phosphorylates 4E-BP1, which then releases eIF4E., Furthermore, mutations of residues in the RCR decrease the ability of 4E-BP1 to serve as a substrate for mTORC1 in vitro and in vivo., The target of rapamycin (TOR), in complex with the proteins raptor and LST8 (TOR complex 1), phosphorylat…	info:pmid/20133758#abs:1, info:pmid/18708753#abs:2, info:pmid/24403073#abs:11, info:pmid/15854902#abs:1, info:pmid/21307192#abs:2, info:pmid/20190810#abs:6, info:pmid/20577146#abs:11, info:pmid/19963098#abs:2, info:pmid/20926288#body:87, info:pmid/22873368#cont:65 <more data available...>	2	100		Acute Myeloid Leukemia Overview, Multiple Myeloma Overview, Chronic Myeloid Leukemia Overview, B-cell Acute Lymphoblastic Leukemia Overview, T-cell Acute Lymphoblastic Leukemia Overview, Mantle Cell Lymphoma Overview, PI3K/AKT/MTOR, NF-kB and BCR Signaling Deregulation in Mantle Cell Lymphoma, Deregulation of Cell Cycle in Melanoma, Epilepsies Associated with Blood-Brain Barrier Disruption, mTOR …
TNFRSF1A ---- TRAF2	Heart {Organ urn:agi-ncimorgan:C1281570}, Nasal cavity {Organ urn:agi-ncimorgan:C1280672}, Bone Marrow {Organ urn:agi-ncimorgan:C0005953}, Brain {Organ urn:agi-ncimorgan:C1269537}, Kidney {Organ urn:agi-ncimorgan:C1278978}, Fingers {Organ urn:agi-ncimorgan:C0016129}	Binding	Tumor necrosis factor (TNF) receptor-associated factor 2 (TRAF2) is a key mediator in TNF signaling., Cytoplasmic interaction of TNFRI with TRAF2 and RIP allows for the activation of JNK and NFkappaB pathways., Tumor necrosis factor (TNF) receptor-associated factor 2 (TRAF2) can interact with various members of the TNF receptor family., Specifically, TRAF2 interacts with members of the TNF recept…	info:pmid/19150425#abs:1, info:pmid/11755217#abs:2, info:pmid/10514016#abs:1, info:pmid/19810754#abs:2, info:pmid/20577214#abs:1, info:pmid/15199146#abs:5, info:pmid/22634003#abs:5, info:pmid/21331077#abs:4, info:pmid/10617615#abs:1, info:pmid/10795740#abs:4 <more data available...>	2	100		TNFR to NF-kB Alternative Pathway in Multiple Myeloma Plasma Cells, Multiple Myeloma Overview, Mantle Cell Lymphoma Overview, PI3K/AKT/MTOR, NF-kB and BCR Signaling Deregulation in Mantle Cell Lymphoma, Splenic Marginal Zone Lymphoma Overview, Copy of 'PI3K/AKT/MTOR, NF-kB and BCR Signaling
NF-kB --+> XIAP	Eye {Organ urn:agi-ncimorgan:C1550636}	PromoterBinding	The SP600125 and U0126 neuroprotection appears related to Nuclear factor ?B-regulated transcriptional control of Bcl-2 and XIAP., Bortezomib inhibited expression of cIAP-1, cIAP-2, and XIAP, which are regulated by NF-kappaB and function as inhibitors of apoptosis., Consistently, the inhibition of -nuclear factor kappaB activation reduced the production of the anti-apoptotic molecule XIAP, leading…	info:pmid/23423712#abs:12, info:pmid/17626072#abs:5, info:pmid/19338579#abs:12, info:pmid/17435549#abs:10, info:pmid/23435429#abs:2, info:pmid/17050666#abs:8, info:pmid/21310911#abs:7, info:pmid/16164824#abs:14, info:pmid/11159825#abs:7, info:pmid/18948573#abs:4 <more data available...>	2	15		Apoptosis, Block of Apoptosis in Acute Myeloid Leukemia, Hodgkin Lymphoma Overview, Mantle Cell Lymphoma Overview, Deregulation of Apoptosis in Mantle Cell Lymphoma, PI3K/AKT/MTOR, NF-kB and BCR Signaling Deregulation in Mantle Cell Lymphoma, Cancer Overview, Osteoclast Activation in Gout, Osteoclast Activation in Rheumatoid Arthritis, Myocardial Infarction <more data available...>
TRAF6 --+> MAP3K7	Fingers {Organ urn:agi-ncimorgan:C0016129}, Palate {Organ urn:agi-ncimorgan:C1278914}, Colon {Organ urn:agi-ncimorgan:C1281569}, Pancreas {Organ urn:agi-ncimorgan:C1278931}	DirectRegulation	ASK1 dissociates TAK1 but not nuclear factor-kappaB-inducing kinase from TRAF6., The ATM-TRAF6-cIAP1 module stimulates TAB2-dependent TAK1 phosphorylation., Recently, ubiquitination of TRAF6 was shown to play an essential role in the activation of TAK1., The translocation of TAB2 and TRAF6 is needed to form a TRAF6-TAK1-TAB1-TAB2 complex in the cytosol and thus activate TAK1., TAK1 is in turn act…	info:pmid/10921914#abs:5, info:pmid/20932475#abs:7, info:pmid/15836773#abs:3, info:pmid/11518704#abs:6, info:pmid/15327770#abs:2, info:pmid/19112497#abs:5, info:pmid/18758450#abs:7, info:pmid/15492226#abs:6, info:pmid/19043203#abs:4, info:pmid/22749815#abs:3 <more data available...>	2	100		Microglia Activation in Alzheimer's Disease, TNFR to NF-kB Classical Pathway in Multiple Myeloma Plasma Cells, Osteoclast Activation in Multiple Myeloma, Multiple Myeloma Overview, T-cell Acute Lymphoblastic Leukemia Overview, B-cell Chronic Lymphocytic Leukemia Overview, Microglia Activation in Parkinson's Disease, Dendritic Cell Function in Crohn's Disease, Hodgkin Lymphoma Overview, Diffuse La…
TRAF2 --+> MAP3K14	Kidney {Organ urn:agi-ncimorgan:C1278978}, Tunica Intima {Organ urn:agi-ncimorgan:C1256463}, Fingers {Organ urn:agi-ncimorgan:C0016129}, Lymph Nodes {Organ urn:agi-ncimorgan:C0154054}, Gastric mucosa {Organ urn:agi-ncimorgan:C0017136}, Liver {Organ urn:agi-ncimorgan:CL384198}	DirectRegulation	We have now cloned a new protein kinase, NIK, which binds to Traf2 and stimulates NF-kappaB activity., The NF-kappaB-inducing kinase (NIK) associates with TRAF2 and mediates TNF activation of NF-kappaB., TNFalpha also exerts proliferation by p38 activation, or when TRAF-2 simultaneously induces the transcription factor NF-kappaB by NIK., Remarkably, p38 MAPK activation by TNF proceeds independent…	info:pmid/9020361#abs:2, info:pmid/9275204#abs:2, info:pmid/18712680#abs:2, info:pmid/9559646#abs:4, info:pmid/21266470#abs:1, info:pmid/23546309#cont:25, info:pmid/14555214#body:55, info:pmid/12968033#body:375, info:pmid/9707608#body:193, info:pmid/11369754#body:40 <more data available...>	2	100		TNFR to NF-kB Classical Pathway in Multiple Myeloma Plasma Cells, TNFR to NF-kB Alternative Pathway in Multiple Myeloma Plasma Cells, Osteoclast Activation in Multiple Myeloma, Multiple Myeloma Overview, Hodgkin Lymphoma Overview, Mantle Cell Lymphoma Overview, PI3K/AKT/MTOR, NF-kB and BCR Signaling Deregulation in Mantle Cell Lymphoma, Splenic Marginal Zone Lymphoma Overview, Basal Breast Cancer…
CASP10 ---> BID	Liver {Organ urn:agi-ncimorgan:CL384198}	ProtModification	In vitro, caspase-10, as well as caspase-8, could cleave Bid to generate active truncated Bid (p15)., Bid is cleaved by caspase-8 or -10 into t-Bid, which translocates to mitochondria and triggers the release of caspase-activating factors., The link starts at the step where Bid is cleaved by activated caspase-8 or -10., In addition, both caspase-8 and -10 also cleave the cytosolic BH3-interacting…	info:pmid/15772077#abs:9, info:pmid/18665234#abs:2, info:pmid/20227389#body:106, info:pmid/21042704#cont:34, info:pmid/17948029#body:51, info:pmid/12175638#body:57, info:pmid/22555452#cont:229, info:pmid/23806100#cont:28, info:pmid/20875141#body:91, info:pmid/17403612#body:141 <more data available...>	2	16		Apoptosis, Alzheimer's Disease Overview, Hodgkin Lymphoma Overview, Diffuse Large-B-cell Lymphoma Overview, Follicular Lymphoma Overview, Mantle Cell Lymphoma Overview, Deregulation of Apoptosis in Mantle Cell Lymphoma, PI3K/AKT/MTOR, NF-kB and BCR Signaling Deregulation in Mantle Cell Lymphoma, Pancreatic Beta-cell Destruction in Diabetes Mellitus Type 1, Th0 Cell Aberrant Activation in Systemic…
BCL10 ---- MALT1	Stomach {Organ urn:agi-ncimorgan:C1278920}, Skin {Organ urn:agi-ncimorgan:C0684084}, Lymphatic System {Organ urn:agi-ncimorgan:C0024235}, Nervous system {Organ urn:agi-ncimorgan:C0027763}	Binding	The integrity of caspase recruitment domain and MALT1-interacting domain on BCL10 were required for MALT1 proteolytic activity., MALT1 interacted with BCL10 and TRAF6 to facilitate TRAF6 self-ubiquitination in the cytosol, which was strictly dependent on the dissociation of BCL10 from IRAK-1., Paracaspase (MALT1), a member of an evolutionarily conserved superfamily of caspase-like proteins, has b…	info:pmid/23035874#abs:10, info:pmid/16831874#abs:5, info:pmid/14576442#abs:1, info:pmid/22574776#cont:62, info:pmid/16395399#body:97, info:pmid/14614861#body:13, info:pmid/22874554#cont:37, info:pmid/15196553#body:134, info:pmid/17485511#body:283, info:pmid/24332264#body:85 <more data available...>	2	78		T-cell Acute Lymphoblastic Leukemia Overview, Diffuse Large-B-cell Lymphoma, ABC Subtype, Diffuse Large-B-cell Lymphoma Overview, Mantle Cell Lymphoma Overview, PI3K/AKT/MTOR, NF-kB and BCR Signaling Deregulation in Mantle Cell Lymphoma, Mucosa-Associated Lymphoid Tissue (MALT) Lymphoma Overview, Splenic Marginal Zone Lymphoma Overview, Impaired Peripheral Tolerance to Autoantigens in Diabetes Me…
CD79A ---- immunoglobulin	Synovial bursa {Organ urn:agi-ncimorgan:C0006441}, Immune system {Organ urn:agi-ncimorgan:C0020962}, thymic medulla {Organ urn:agi-ncimorgan:C0229949}, Bone Marrow {Organ urn:agi-ncimorgan:C0005953}	Binding	This receptor consists of a surface immunoglobulin associated with a CD79a/CD79b heterodimer., The B-cell antigen receptors consist of membrane immunoglobulins noncovalently associated with two accessory proteins, MB-1 and Ig-beta., We also observed that the immunoglobulin-associated Ig alpha protein, multiple forms of Ig beta, and proteins of 100 and 25 kDa were tyrosine phosphorylated in vitro.…	info:pmid/15591116#abs:3, info:pmid/1373499#abs:1, info:pmid/1569953#abs:6, info:pmid/17003513#abs:4, info:pmid/9528188#abs:2, info:pmid/8255092#abs:1, info:pmid/7887308#abs:1, info:pmid/11380472#abs:6, info:pmid/7797565#abs:3, info:pmid/20860562#abs:1 <more data available...>	2	35		B-cell Chronic Lymphocytic Leukemia Overview, Diffuse Large-B-cell Lymphoma, ABC Subtype, Diffuse Large-B-cell Lymphoma Overview, Follicular Lymphoma Overview, Mantle Cell Lymphoma Overview, PI3K/AKT/MTOR, NF-kB and BCR Signaling Deregulation in Mantle Cell Lymphoma, Mucosa-Associated Lymphoid Tissue (MALT) Lymphoma Overview, Splenic Marginal Zone Lymphoma Overview, B-cell receptor -> NFATC signa…
CD79B ---- immunoglobulin	Immune system {Organ urn:agi-ncimorgan:C0020962}, Bone Marrow {Organ urn:agi-ncimorgan:C0005953}	Binding	This receptor consists of a surface immunoglobulin associated with a CD79a/CD79b heterodimer., The B-cell antigen receptors consist of membrane immunoglobulins noncovalently associated with two accessory proteins, MB-1 and Ig-beta., We also observed that the immunoglobulin-associated Ig alpha protein, multiple forms of Ig beta, and proteins of 100 and 25 kDa were tyrosine phosphorylated in vitro.…	info:pmid/15591116#abs:3, info:pmid/1373499#abs:1, info:pmid/1569953#abs:6, info:pmid/9528188#abs:2, info:pmid/7887308#abs:1, info:pmid/7913081#abs:2, info:pmid/20860562#abs:1, info:pmid/1372019#abs:3, info:pmid/9730884#abs:2, info:pmid/11406357#body:30 <more data available...>	2	28		B-cell Chronic Lymphocytic Leukemia Overview, Diffuse Large-B-cell Lymphoma, ABC Subtype, Diffuse Large-B-cell Lymphoma Overview, Follicular Lymphoma Overview, Mantle Cell Lymphoma Overview, PI3K/AKT/MTOR, NF-kB and BCR Signaling Deregulation in Mantle Cell Lymphoma, Mucosa-Associated Lymphoid Tissue (MALT) Lymphoma Overview, Splenic Marginal Zone Lymphoma Overview, B-cell receptor -> NFATC signa…
MIR17HG ---| PTEN	Synovial Membrane {Organ urn:agi-ncimorgan:C0039099}, Stomach {Organ urn:agi-ncimorgan:C1278920}, Prostate {Organ urn:agi-ncimorgan:C1278980}, Stomach	miRNAEffect	This study suggested that miR-106b and miR-17-92 families may promote the renewal of stem cells by targeting PTEN, p21/CDKN1A and p57/CDKN1C., The target genes of miR-17-92 cluster included E2F1, PTEN and p21 ., The direct targets of miR-17-92 cluster have been identified to include Bim, PTEN, and p21 ., Phosphatase and tensin homolog (PTEN) and E2Fs were among the first validated miR-17/92 targe…	info:pmid/19660235#abs:8, info:pmid/20797817#body:26, info:pmid/23075324#cont:30, info:pmid/24212931#cont:112, info:pmid/19995741#cont:125, info:pmid/22382634#cont:24, info:pmid/16989803#body:153, info:pmid/20585343#cont:91, info:pmid/20008935#body:143, info:pmid/23602933#body:58 <more data available...>	2	32		Diffuse Large-B-cell Lymphoma, GCB Subtype, Diffuse Large-B-cell Lymphoma Overview, Mantle Cell Lymphoma Overview, PI3K/AKT/MTOR, NF-kB and BCR Signaling Deregulation in Mantle Cell Lymphoma, Copy of 'PI3K/AKT/MTOR, NF-kB and BCR Signaling
TNFRSF1A ---- TRAF3	Male Reproductive System {Organ urn:agi-ncimorgan:C1963704}	Binding	We demonstrate that loss of tumor necrosis factor (TNF) receptor-associated factor 3 (TRAF3) results in constitutive noncanonical NF-kappaB activity., Tumor necrosis factor (TNF) receptor-associated factor 3 (TRAF3) regulates both innate and adaptive immunity by modulating signaling by Toll-like receptors and TNF receptors., This overview discusses the mammalian TNF receptor-associated factors , …	info:pmid/17015635#abs:3, info:pmid/19074733#abs:1, info:pmid/19918944#abs:3, info:pmid/10880443#abs:4, info:pmid/24316970#abs:2, info:pmid/21367904#abs:11, info:pmid/20832341#abs:1, info:pmid/21079651#body:150, info:pmid/15644327#body:262, info:pmid/7592751#body:123 <more data available...>	2	22		TNFR to NF-kB Alternative Pathway in Multiple Myeloma Plasma Cells, Multiple Myeloma Overview, Mantle Cell Lymphoma Overview, PI3K/AKT/MTOR, NF-kB and BCR Signaling Deregulation in Mantle Cell Lymphoma, Splenic Marginal Zone Lymphoma Overview, Copy of 'PI3K/AKT/MTOR, NF-kB and BCR Signaling
RPS6KB1 ---> PDCD4	Skin {Organ urn:agi-ncimorgan:C0684084}, Neurosecretory Systems {Organ urn:agi-ncimorgan:C0229526}, Breast {Organ urn:agi-ncimorgan:C0006141}, Endocrine system {Organ urn:agi-ncimorgan:C1280975}	ProtModification	Using L6 myotubes, we characterized the regulation of programmed cell death 4 (PDCD4), a recently described substrate of S6K1., In response to mitogens, PDCD4 was rapidly phosphorylated on Ser67 by the protein kinase S6K1 and subsequently degraded via the ubiquitin ligase SCF(betaTRCP)., Both Akt and p70(S6K) phosphorylate Pdcd4, allowing for binding of the E3-ubiquitin ligase beta-TrCP and conse…	info:pmid/24405715#abs:3, info:pmid/17053147#abs:2, info:pmid/18296647#abs:6, info:pmid/23105104#abs:2, info:pmid/24334270#body:89, info:pmid/19324076#body:230, info:pmid/21933144#cont:68, info:pmid/21649579#cont:159, info:pmid/17613433#body:54, info:pmid/17419990#body:345 <more data available...>	2	28		Acute Myeloid Leukemia Overview, Multiple Myeloma Overview, Chronic Myeloid Leukemia Overview, B-cell Acute Lymphoblastic Leukemia Overview, T-cell Acute Lymphoblastic Leukemia Overview, Mantle Cell Lymphoma Overview, PI3K/AKT/MTOR, NF-kB and BCR Signaling Deregulation in Mantle Cell Lymphoma, Deregulation of Cell Cycle in Melanoma, Copy of 'PI3K/AKT/MTOR, NF-kB and BCR Signaling
TNFRSF1A ---- TNFSF13B	Pyramid {Organ urn:agi-ncimorgan:C2362572}, Kidney Glomerulus {Organ urn:agi-ncimorgan:C0022663}, Bone Marrow {Organ urn:agi-ncimorgan:C0005953}, Immune system {Organ urn:agi-ncimorgan:C0020962}	Binding	BAFF regulates B-cell survival, differentiation, and proliferation by binding to three TNF receptors: TACI, BCMA, and BAFF-R., Transmembrane activator and calcium modulator and cyclophilin ligand interactor (TACI) is a member of the tumor necrosis factor (TNF) receptor family that serves as a receptor for B-cell activating factor of the TNF family (BAFF) and as a proliferation-inducing ligand (AP…	info:pmid/21607696#abs:2, info:pmid/17119122#abs:1, info:pmid/11429549#abs:1, info:pmid/18366696#body:79, info:pmid/11750877#body:4, info:pmid/10880534#body:56, info:pmid/16239971#body:94, info:pmid/21701571#cont:24, info:pmid/22355399#cont:23, info:pmid/16905106#body:23 <more data available...>	2	19		TNFR to NF-kB Alternative Pathway in Multiple Myeloma Plasma Cells, Multiple Myeloma Overview, Mantle Cell Lymphoma Overview, PI3K/AKT/MTOR, NF-kB and BCR Signaling Deregulation in Mantle Cell Lymphoma, Splenic Marginal Zone Lymphoma Overview, Copy of 'PI3K/AKT/MTOR, NF-kB and BCR Signaling
BCL10 ---- PRKCB		Binding	PKC-ß phosphorylates a linker region in the adaptor molecule CARD11, which enables CARD11 to recruit BCL10 and MALT1 into lipid rafts ., Alternatively, because other kinases such as protein kinase Cß are also thought to be recruited to the CARMA1-Bcl10-MALT1 complex, the recruited I?B kinaseß to the same complex might regulate these kinases, thereby promoting phosphorylation of CARMA1.	info:pmid/21396111#cont:6, info:pmid/18086859#body:144	2	2		Mantle Cell Lymphoma Overview, PI3K/AKT/MTOR, NF-kB and BCR Signaling Deregulation in Mantle Cell Lymphoma, Mucosa-Associated Lymphoid Tissue (MALT) Lymphoma Overview, Splenic Marginal Zone Lymphoma Overview, Copy of 'PI3K/AKT/MTOR, NF-kB and BCR Signaling
TNFAIP3 ---| TRAF6	Fingers {Organ urn:agi-ncimorgan:C0016129}	Expression	The pathway may be blocked at this step by TNFAIP3, that promotes the inactivation by deubiquitination of IKKß and TRAF6., The cytokine-inducible zinc finger protein A20 inhibits IL-1-induced NF-kappaB activation at the level of TRAF6., The cytokine-inducible zinc finger protein A20 inhibits interleukin-1-induced NF-?B activation at the level of TRAF6., Heyninck, K.; Beyaert, R., The cytokine-ind…	info:pmid/23665546#body:110, info:pmid/9928991#title:1, info:pmid/21135871#body:516, info:pmid/21707504#cont:621, info:pmid/22301699#cont:252, info:pmid/21179067#body:162	2	6		Hodgkin Lymphoma Overview, Diffuse Large-B-cell Lymphoma, ABC Subtype, Diffuse Large-B-cell Lymphoma Overview, Mantle Cell Lymphoma Overview, PI3K/AKT/MTOR, NF-kB and BCR Signaling Deregulation in Mantle Cell Lymphoma, Mucosa-Associated Lymphoid Tissue (MALT) Lymphoma Overview, Splenic Marginal Zone Lymphoma Overview, Copy of 'PI3K/AKT/MTOR, NF-kB and BCR Signaling
ITPR1 --+> Ca2+	Cerebellum {Organ urn:agi-ncimorgan:C1268981}, Rumen {Organ urn:agi-ncimorgan:C0035946}, Heart {Organ urn:agi-ncimorgan:C1281570}, Pectoralis major muscle {Organ urn:agi-ncimorgan:C0585574}, Lung {Organ urn:agi-ncimorgan:C1278908}, Heart Atrium {Organ urn:agi-ncimorgan:C0018792}, Brain {Organ urn:agi-ncimorgan:C1269537}, Marginal Zone {Organ urn:agi-ncimorgan:C1711368}, Cerebellum, gastric	MolTransport	In the present study, we show that caspase-3-mediated truncation of IP(3)R1 enhanced the Ca(2+) leak from the ER., The molecular basis of the complex Ca2+ signals is the regenerative character of the inositol trisphosphate receptor (InsP3R) responsible for the release of Ca2+ from intracellular stores., These data provide the first direct evidence demonstrating that altering the expression of the…	info:pmid/17868032#abs:7, info:pmid/8571671#abs:5, info:pmid/10417348#abs:10, info:pmid/2164403#abs:5, info:pmid/16461457#body:106, info:pmid/21493924#cont:578, info:pmid/9092535#body:51, info:pmid/15126055#body:19, info:pmid/15613488#body:171, info:pmid/21859719#cont:390 <more data available...>	2	61		Circadian Clock, Gap Junction Assembly, Prostate Cancer Overview, Metastatic Colorectal Cancer Overview, Alzheimer's Disease Overview, Ca2+ Toxicity in Alzheimer's Disease, T-cell Acute Lymphoblastic Leukemia Overview, B-cell Chronic Lymphocytic Leukemia Overview, B-cell Activation in Crohn's Disease, Hodgkin Lymphoma Overview <more data available...>
Ca2+ --+> PRKCB	Lung {Organ urn:agi-ncimorgan:C1278908}, Bone Marrow {Organ urn:agi-ncimorgan:C0005953}, Heart {Organ urn:agi-ncimorgan:C1281570}, Kidney {Organ urn:agi-ncimorgan:C1278978}, femoral artery {Organ urn:agi-ncimorgan:C0015801}, Fingers {Organ urn:agi-ncimorgan:C0016129}, Embryonic Palate, Inferior esophageal sphincter	DirectRegulation	This study investigates the mechanism of Ca2+-induced binding of PKC betaII to anionic membranes mediated by the C2 domain., We predict that increased Ca(2+) concentration stimulates PKC-ß1, whereas the prerequisite for activating PKC-ß1 after P2X7R increase remained to be determined., We examined the isoform specificity of this response, and observed translocation of the Ca(2+)-dependent isoform…	info:pmid/11683630#abs:2, info:pmid/22192844#abs:12, info:pmid/19066285#abs:9, info:pmid/11513612#abs:4, info:pmid/15240825#abs:7, info:pmid/11520892#abs:5, info:pmid/17074836#abs:5, info:pmid/16281914#abs:6, info:pmid/20179100#title:1, info:pmid/10391930#body:386 <more data available...>	2	12		Mantle Cell Lymphoma Overview, PI3K/AKT/MTOR, NF-kB and BCR Signaling Deregulation in Mantle Cell Lymphoma, Mucosa-Associated Lymphoid Tissue (MALT) Lymphoma Overview, Splenic Marginal Zone Lymphoma Overview, Overt Hypothyroidism Influence on Thyroid-Stimulating Hormone Secretion, Central Hypothyroidism Overview, Tertiary Hypothyroidism Overview, Copy of 'PI3K/AKT/MTOR, NF-kB and BCR Signaling
diacylglycerol --+> PRKCB	Retina {Organ urn:agi-ncimorgan:C1962966}, Kidney Glomerulus {Organ urn:agi-ncimorgan:C0022663}, Heart {Organ urn:agi-ncimorgan:C1281570}, Heart Ventricle {Organ urn:agi-ncimorgan:C0018827}, Liver {Organ urn:agi-ncimorgan:CL384198}, Epidermis	DirectRegulation	The hyperglycemia induced diacylglycerol production seems to predominantly activate PKC-beta in retinal vascular endothelial cells., These findings led to the prediction that the bacterial phosphatidylinositol-specific phospholipase C promotes escape through the production of diacylglycerol leading to the activation of host PKCbeta., methacholine stimulated the translocation of diacylglycerol- se…	info:pmid/12494366#abs:7, info:pmid/18996181#abs:6, info:pmid/17908240#abs:6, info:pmid/18067888#abs:7, info:pmid/11576956#abs:7, info:pmid/12566467#abs:2, info:pmid/17373912#abs:3, info:pmid/11473056#body:272, info:pmid/21266195#body:68, info:pmid/21550971#cont:301 <more data available...>	2	14		Mantle Cell Lymphoma Overview, PI3K/AKT/MTOR, NF-kB and BCR Signaling Deregulation in Mantle Cell Lymphoma, Mucosa-Associated Lymphoid Tissue (MALT) Lymphoma Overview, Splenic Marginal Zone Lymphoma Overview, Proliferative Diabetic Retinopathy, Role of Protein Kinase C in Diabetic Microangiopathy, Peripheral Tissue Microangiopathy in Insulin Resistance, Overt Hypothyroidism Influence on Thyroid-S…
InsP3 --+> ITPR1	Brain {Organ urn:agi-ncimorgan:C1269537}, Adrenal Glands {Organ urn:agi-ncimorgan:C0001625}, cerebellar, Nervous system, Heart	DirectRegulation	Previous studies have indicated that ERp44 inhibits inositol 1,4,5-trisphosphate (IP(3))-induced Ca(2+) release (IICR) via IP(3)R(1), but the mechanism remains largely unexplored., To investigate the functional consequences of the interaction between the InsP3R and CGB monomers or CGA/CGB heteromers, purified mouse InsP3R type I were fused to planar lipid bilayers and activated by 2 microM InsP3.…	info:pmid/22183808#abs:1, info:pmid/14506248#abs:5, info:pmid/11334652#abs:1, info:pmid/18026983#abs:4, info:pmid/23314072#body:149, info:pmid/15744020#title:1, info:pmid/21062895#cont:177, info:pmid/21784978#cont:190, info:pmid/18621368#body:7, info:pmid/9922451#body:50 <more data available...>	2	38		Circadian Clock, Gap Junction Assembly, Prostate Cancer Overview, Metastatic Colorectal Cancer Overview, Ca2+ Toxicity in Alzheimer's Disease, T-cell Acute Lymphoblastic Leukemia Overview, B-cell Chronic Lymphocytic Leukemia Overview, B-cell Activation in Crohn's Disease, Hodgkin Lymphoma Overview, Diffuse Large-B-cell Lymphoma, ABC Subtype <more data available...>
FAF1 ---| IKBK		Regulation	These results indicate that Fas-associated factor 1 inhibits IkappaB kinase activation and its downstream signaling by interrupting the IkappaB kinase complex assembly through physical interaction with IKKbeta., Fas-associated factor 1 suppresses I ?B Kinase activation by disrupting the I ?B Kinase complex assembly., Recently, hFAF1 was reported to suppress NF-kB activity by interfering with nucl…	info:pmid/17684021#abs:5, info:pmid/23720822#cont:386, info:pmid/22876279#cont:251, info:pmid/18790738#body:46, info:doi/10.1074/jbc.M112.417576#cont:368	2	5		Mantle Cell Lymphoma Overview, PI3K/AKT/MTOR, NF-kB and BCR Signaling Deregulation in Mantle Cell Lymphoma, Copy of 'PI3K/AKT/MTOR, NF-kB and BCR Signaling
SYK ---> PIK3CA		Regulation	B cell antigen receptor-mediated tyrosine phosphorylation of PtdIns 3-kinase p110 catalytic subunit requires Syk but neither Btk nor Lyn.	info:pmid/10521450#body:215	2	1		Mantle Cell Lymphoma Overview, PI3K/AKT/MTOR, NF-kB and BCR Signaling Deregulation in Mantle Cell Lymphoma, Copy of 'PI3K/AKT/MTOR, NF-kB and BCR Signaling
CASP8 --+> CASP9	Stomach, Fetus, Skin	ProtModification	cleaved caspase-8 and cleaved caspase-9 occasionally co-existed in the same tumor cells in gastric adenocarcinoma., By using a large panel of genetically modified murine embryonic fibroblasts, we show here that, in response to tumor necrosis factor (TNF), caspase-8 cleaves and activates caspase-9 in an apoptosome-independent manner., Indeed, procaspase-9 is cleaved directly by caspase-8 to caspas…	info:pmid/22199128#abs:8, info:pmid/16966373#abs:2, info:pmid/17636167#body:228, info:pmid/12934075#body:151, info:pmid/11431480#body:129, info:pmid/17975551#body:181, info:pmid/14660619#body:95, info:pmid/15364960#body:60, info:pmid/21924341#body:45, info:pmid/22825350#cont:193 <more data available...>	2	24		Apoptosis, Alzheimer's Disease Overview, Hodgkin Lymphoma Overview, Diffuse Large-B-cell Lymphoma Overview, Mantle Cell Lymphoma Overview, Deregulation of Apoptosis in Mantle Cell Lymphoma, PI3K/AKT/MTOR, NF-kB and BCR Signaling Deregulation in Mantle Cell Lymphoma, Mucosa-Associated Lymphoid Tissue (MALT) Lymphoma Overview, Th0 Cell Aberrant Activation in Systemic Lupus Erythematosus, Cell Death…
CASP8 --+> BID	Spinal Cord, Kidney, Colorectal Region, Lung, Brain, Stomach, Heart, Intestines, Pancreas, Endometrium	ProtModification	Activated caspase 8 mediates the extrinsic pathways and cleaves cytosolic BID., Moreover, Bid, a substrate of caspase-8, was also activated by HAC-Y6., Further, caspase-8-deficient Jurkat cells efficiently cleaved Bid and were sensitive to drug-induced apoptosis., Caspase-8 cleaves Bid, which releases cytochrome c, bridging the "extrinsic" and "intrinsic" pathways., In vitro, caspase-10, as well …	info:pmid/21382479#abs:3, info:pmid/20878107#abs:6, info:pmid/19233849#abs:6, info:pmid/16774749#abs:2, info:pmid/15772077#abs:9, info:pmid/10419515#abs:8, info:pmid/22761256#abs:3, info:pmid/16275897#abs:5, info:pmid/12213439#abs:5, info:pmid/10845427#abs:7 <more data available...>	2	100		Apoptosis, Hodgkin Lymphoma Overview, Diffuse Large-B-cell Lymphoma Overview, Mantle Cell Lymphoma Overview, Deregulation of Apoptosis in Mantle Cell Lymphoma, PI3K/AKT/MTOR, NF-kB and BCR Signaling Deregulation in Mantle Cell Lymphoma, Pancreatic Beta-cell Destruction in Diabetes Mellitus Type 1, Cell Death Mediated by Cytotoxic Cells, Cancer Overview, Block of Apoptosis in Infected Cells in HIV…
MAP3K7 --+> IKBK	Fingers, Bone and Bones, Intestines, Central Nervous System, Umbilical vein	ProtModification	TAK1 in turn phosphorylates and activates IkappaB kinase , leading to the activation of NF-kappaB., In this report, we demonstrate that Drosophila TAK1 functions as both the Drosophila IkappaB kinase-activating kinase and the JNK kinase-activating kinase., We find that the TAK1 kinase complex phosphorylates and activates IkappaB kinase in a manner that depends on TRAF6 and Ubc13-Uev1A., Remarkabl…	info:pmid/19675569#abs:3, info:pmid/14519762, info:pmid/11460167#abs:6, info:pmid/22099304#abs:6, info:pmid/21135871#body:285, info:pmid/15215253#body:71, info:pmid/15498483#body:119, info:pmid/20062539#body:117, info:pmid/16835226#body:85, info:pmid/17172471#body:251 <more data available...>	2	54		Apoptosis, Microglia Activation in Alzheimer's Disease, Osteoclast Activation in Multiple Myeloma, T-cell Acute Lymphoblastic Leukemia Overview, B-cell Chronic Lymphocytic Leukemia Overview, Microglia Activation in Parkinson's Disease, Diffuse Large-B-cell Lymphoma, ABC Subtype, Diffuse Large-B-cell Lymphoma Overview, Follicular Lymphoma Overview, Dendritic Cells in Psoriasis <more data available…
BCL2 ---> MCL1		DirectRegulation	Bcl-2 also interacted with Bcl-X-L and Mcl-1 and with the dominant inhibitors Bax and Bcl-X-S., The BCL-2 family antagonist Obatoclax (GX15-070), that inhibits BCL-2/BCL-X(L)/MCL-1 function, enhanced Lapatinib toxicity in parental HCT116 and Lapatinib adapted HCT116 cells., The treatment significantly modified expression of several apoptosis-regulating proteins, including upregulation of Bax or d…	info:pmid/7937747#abs:5, info:pmid/19823038#abs:3, info:pmid/16630656#abs:4, info:pmid/10579309#body:118, info:pmid/15694340#body:109	2	5		Apoptosis, Block of Apoptosis in Acute Myeloid Leukemia, Acute Myeloid Leukemia Overview, Multiple Myeloma Overview, B-cell Acute Lymphoblastic Leukemia Overview, T-cell Acute Lymphoblastic Leukemia Overview, B-cell Chronic Lymphocytic Leukemia Overview, Hodgkin Lymphoma Overview, Diffuse Large-B-cell Lymphoma, ABC Subtype, Diffuse Large-B-cell Lymphoma, GCB Subtype <more data available...>
NF-kB --+> BCL2	Hippocampus, Spleen, Endometrium, Corpus striatum, Prostate, Pancreas, Bladder, Fetus	PromoterBinding	Bcl-2 promoter analysis showed multiple putative nuclear factor kappaB binding sites., NF-kappaB binding sites are present in the promoter of Bcl-2, suggesting that genistein might inhibit the expression of Bcl-2 through down-regulation of NF-kappaB., Carboplatin inhibited nuclear factor kappaB binding to its response element present in Bcl-2 promoter resulting in downregulation of antiapoptotic …	info:pmid/12835724#abs:3, info:pmid/18761399#abs:7, info:pmid/15120608#abs:7, info:pmid/15934930#abs:5, info:pmid/16397579#abs:5, info:pmid/18034190#abs:2, info:pmid/18941459#abs:4, info:pmid/18307528#abs:7, info:pmid/18158619#abs:8, info:pmid/16199534#abs:7 <more data available...>	2	28		Androgen Receptor to FKBP5 Signaling in Prostate Cancer, Prostate Cancer Overview, Metastatic Colorectal Cancer Overview, Block of Apoptosis in Acute Myeloid Leukemia, Acute Myeloid Leukemia Overview, IL-6/IGF-1/VEGFA in Multiple Myeloma, Osteoclast Activation in Multiple Myeloma, Multiple Myeloma Overview, B-cell Acute Lymphoblastic Leukemia Overview, T-cell Acute Lymphoblastic Leukemia Overview…
AKT1 --+> MTOR	Heart, Brain, Liver, Cerebral cortex, Ovary, Umbilical vein, Blood Vessels	ProtModification	Mammalian target of rapamycin (mTOR) is a PKB substrate, and regulates p70 S6 kinase ., Previous studies have shown that mTOR is a direct substrate for the AKT kinase and identified Ser-2448 as the AKT target site in mTOR., In the present work, we have found that PKB directly phosphorylates mTOR and, using phosphospecific antibodies, we have shown this phosphorylation occurs at Ser(2448)., Mammal…	info:pmid/14970836#abs:2, info:pmid/15899889#abs:3, info:pmid/10567225#abs:5, info:pmid/19474313#abs:1, info:pmid/10910062#abs:3, info:pmid/11884412#abs:1, info:pmid/19108833#abs:6, info:pmid/19504044#abs:4, info:pmid/20051528#abs:10, info:pmid/11287630#abs:7 <more data available...>	2	79		Androgen Receptor to Akt Signaling in Prostate Cancer, IL6 in Insulin Resistance, Dystrophin Glycoprotein Complex Signaling in Duchenne Muscular Dystrophy, Duchenne Muscular Dystrophy Overview, IL6 Promotes Inflammation, Mechanism of Cetuximab Resistance in Colorectal Cancer, Acute Myeloid Leukemia Overview, IL-6/IGF-1/VEGFA in Multiple Myeloma, Osteoclast Activation in Multiple Myeloma, Multiple…
PDPK1 --+> AKT1	Liver, Kidney, Blastocyst, Prostate	ProtModification	PKB is phosphorylated at T308 by its activator PDK1., Hepatic I/R injury induced reductions in the Akt up-stream target, PDK1 phosphorylation., Phosphorylated PDK1 is an activator of Akt by phosphorylating Akt., PDK1 in the appropriate context phosphorylates AKT at threonine 308 to activate AKT., Akt is phosphorylated by PDK-1 on Thr-308 in its activation loop., PDK1 mainly activates Akt by phosp…	info:pmid/18718528#abs:3, info:pmid/ 21492218, info:pmid/16630125#abs:5, info:pmid/20361045#abs:3, info:pmid/18837915#abs:1, info:pmid/ 20607568, info:pmid/11500365#abs:7, info:pmid/11006271#abs:12, info:pmid/17616749#abs:2, info:pmid/9368760#abs:7 <more data available...>	2	100		Androgen Receptor to Akt Signaling in Prostate Cancer, Prostate Cancer Overview, Metastatic Colorectal Cancer Overview, Myostatin-IGF1 Crosstalk in Skeletal Muscles, IL6 in Insulin Resistance, Dystrophin Glycoprotein Complex Signaling in Duchenne Muscular Dystrophy, Ca2+ Overload in Duchenne Muscular Dystrophy, Duchenne Muscular Dystrophy Overview, IGF1 in Muscle Hypertrophy, RARA Signaling Pathw…
PTEN ---| PIP3		ChemicalReaction	PTEN is a tumor suppressor protein that also negatively regulates the mTOR pathway (Figure 1)., Implicit in this notion is that PTEN needs to be targeted to the plasma membrane to dephosphorylate PtdIns(3,4,5)P3., Purified recombinant PTEN catalyzed dephosphorylation of PtdIns(3,4,5)P3, specifically at position 3 on the inositol ring., In addition, immunoprecipitations from nuclear fractions indi…	info:pmid/ 23408390, info:pmid/15289934#abs:2, info:pmid/9593664#abs:4, info:pmid/12847108#abs:6, info:pmid/17681738#abs:2, info:pmid/15034601#abs:4, info:pmid/10400703#abs:2, info:pmid/19286998#abs:3, info:pmid/19635806#abs:1, info:pmid/10554022#abs:1 <more data available...>	2	11		Prostate Cancer Overview, Metastatic Colorectal Cancer Overview, Dystrophin Glycoprotein Complex Signaling in Duchenne Muscular Dystrophy, Duchenne Muscular Dystrophy Overview, IGF1 in Muscle Hypertrophy, Osteoclast Activation in Multiple Myeloma, T-cell Acute Lymphoblastic Leukemia Overview, Diffuse Large-B-cell Lymphoma, GCB Subtype, Diffuse Large-B-cell Lymphoma Overview, Cowden Syndrome <more…
NFKBIA ---| NF-kB	Respiratory System, Eye, Matrix of cartilage, Heart, Lung, Mesenchyme, Kidney, Bone Marrow, Head and neck, Pituitary Gland <more data available...>	MolTransport	Degradation of I-?Ba results in increased NF-?B nuclear translocation and transcription activity., Nuclear translocation of NF-kappaB is regulated by the cytoplasmic inhibitory factor IkappaBalpha., The inhibitor protein I kappa B alpha controls the nuclear import of the transcription factor NF-kappa B., The I?Ba-mediated release of NF-?B from its DNA-bound state may be envisioned as the reverse …	info:pmid/22393418#abs:4, info:pmid/10220299#abs:2, info:pmid/7479976#abs:1, info:pmid/21220295#abs:5, info:pmid/10490645#abs:4, info:pmid/16455676#abs:11, info:pmid/11780335#abs:12, info:pmid/9214631#abs:3, info:pmid/11289659#abs:7, info:pmid/9427296#abs:10 <more data available...>	2	89		Metastatic Colorectal Cancer Overview, Microglia Activation in Alzheimer's Disease, Osteoclast Activation in Multiple Myeloma, Multiple Myeloma Overview, T-cell Acute Lymphoblastic Leukemia Overview, B-cell Chronic Lymphocytic Leukemia Overview, Microglia Activation in Parkinson's Disease, Glutamate in Parkinson's Disease, Dendritic Cell Function in Crohn's Disease, Hodgkin Lymphoma Overview <mor…
NF-kB --+> TP53		PromoterBinding	P4 also increased nuclear factor-?B nuclear translocation and nuclear factor-?B binding onto the p53 promoter., The p53 promoter region -96 to -41 contains NF-kappaB and c-myc binding sites, and a newly identified UV-inducible element PE21., The kappa B-like site located in the murine p53 promoter bound strongly to NF-kappa B complexes in p53-negative H1299 cells., Functional experiments indicate…	info:pmid/21239614#abs:11, info:pmid/11781835#abs:8, info:pmid/21541574#abs:9, info:pmid/19644018#abs:5, info:pmid/12091386#abs:3, info:pmid/11032029#abs:8, info:pmid/10348347#abs:3, info:pmid/15102862#abs:3, info:pmid/17308063#abs:6, info:pmid/15044535#abs:6	2	10		Metastatic Colorectal Cancer Overview, Block of Apoptosis in Acute Myeloid Leukemia, Acute Myeloid Leukemia Overview, Multiple Myeloma Overview, Chronic Myeloid Leukemia Overview, B-cell Acute Lymphoblastic Leukemia Overview, T-cell Acute Lymphoblastic Leukemia Overview, B-cell Chronic Lymphocytic Leukemia Overview, Hodgkin Lymphoma Overview, Diffuse Large-B-cell Lymphoma, PMBL Subtype <more data…
NF-kB --+> BCL2L1	Brain	PromoterBinding	Furthermore, the NF-kappa B element of the Bcl-x(L) promoter only weakly bound RelB-p50 complexes compared to the URE NF-kappa B element., Moreover, salicylate blocked nuclear localization of NF-kappa B factors that bind to the NF-kappa B binding site in the Bcl-xL promoter, as well as the expression of Bcl-xL protein., Hypoxia induces apoptosis in the hippocampus where the nuclear factor kappa B…	info:pmid/11992002#abs:9, info:pmid/10925251#abs:7, info:pmid/11519724#abs:8, info:pmid/18222423#abs:2, info:pmid/18454317#abs:7, info:pmid/12559183#abs:2, info:pmid/18328453#abs:6, info:pmid/16960866#abs:5, info:pmid/15611130#abs:8, info:pmid/19405952#abs:2	2	10		Metastatic Colorectal Cancer Overview, IL-6/IGF-1/VEGFA in Multiple Myeloma, Chronic Myeloid Leukemia Overview, Mantle Cell Lymphoma Overview, Deregulation of Apoptosis in Mantle Cell Lymphoma, PI3K/AKT/MTOR, NF-kB and BCR Signaling Deregulation in Mantle Cell Lymphoma, Cancer Overview, Copy of 'PI3K/AKT/MTOR, NF-kB and BCR Signaling
IKBK ---| NFKBIA		ProtModification	The critical step in NF-kappaB activation is the phosphorylation of IkappaBalpha by the IkappaB kinase (IKK) complex., On cell stimulation with inflammatory signals, IkappaBalpha is phosphorylated by IkappaB kinases and subsequently degraded., In cultured hippocampal neurons, inhibition of IkappaB alpha phosphorylation by IkappaB kinases (IKKs) impedes axon outgrowth., Phosphorylation of the inhi…	info:pmid/10848580#abs:3, info:pmid/12893643#abs:2, info:pmid/18321726#abs:4, info:pmid/16875840#abs:1, info:pmid/18241838#abs:5, info:pmid/9789032#abs:6, info:pmid/15611276#abs:7, info:pmid/10066434#abs:3, info:pmid/15471861#abs:10, info:pmid/17313484#abs:4	2	10		Metastatic Colorectal Cancer Overview, IL6 Promotes Inflammation, Microglia Activation in Alzheimer's Disease, TNFR to NF-kB Classical Pathway in Multiple Myeloma Plasma Cells, Osteoclast Activation in Multiple Myeloma, Multiple Myeloma Overview, T-cell Acute Lymphoblastic Leukemia Overview, B-cell Chronic Lymphocytic Leukemia Overview, Microglia Activation in Parkinson's Disease, Glutamate in Pa…
RPS6 --+> translation	Coronary artery, Gland, Liver, Aorta, Heart, Kidney, Lung, Ovary	Regulation	It has been suggested that phosphorylation of a 40S ribosomal protein, S6, regulates protein synthesis., Activation of 70 kD S6 kinase (p70S6K) phosphorylates the 40S ribosomal protein S6 that regulates protein synthesis., Activation of protein synthesis is required for quiescent cells to transit the cell cycle, and seems to be mediated in part by phosphorylation of the 40S ribosomal protein, S6.…	info:pmid/7586215#abs:1, info:pmid/11101202#abs:3, info:pmid/1702881#abs:1, info:pmid/10942600#abs:2, info:pmid/8920106#abs:1, info:pmid/19830737#abs:5, info:pmid/2894687#abs:9, info:pmid/19917692#abs:1, info:pmid/9783446#abs:3, info:pmid/12771363#body:99 <more data available...>	2	42		Myostatin-IGF1 Crosstalk in Skeletal Muscles, IGF1 in Muscle Hypertrophy, Acute Myeloid Leukemia Overview, Multiple Myeloma Overview, Chronic Myeloid Leukemia Overview, B-cell Acute Lymphoblastic Leukemia Overview, T-cell Acute Lymphoblastic Leukemia Overview, Mantle Cell Lymphoma Overview, PI3K/AKT/MTOR, NF-kB and BCR Signaling Deregulation in Mantle Cell Lymphoma, Insulin Influence on Protein S…
EIF4E --+> translation	Bone Marrow, Colon, pulmonary airway, Liver, Coronary artery, Quadriceps Muscle, Kidney, Respiratory Diaphragm	Regulation	Translation initiation factor 4E (eIF4E) is a key regulator of protein synthesis., Both eIF-4E and eIF-2alpha are key regulators of protein synthesis., Previous studies have suggested that eIF-4E phosphorylation facilitates its participation in protein synthesis., Phosphorylation of eIF4E is required for protein synthesis during starfish oocyte maturation., The rate of protein synthesis is regula…	info:pmid/18182863#abs:1, info:pmid/11204566#abs:3, info:pmid/8052640#abs:2, info:pmid/11112322#abs:1, info:pmid/18234281#abs:1, info:pmid/8749714#abs:5, info:pmid/15122903#abs:1, info:pmid/20823271#abs:1, info:pmid/19188486#abs:1, info:pmid/1345341#abs:2 <more data available...>	2	85		Myostatin-IGF1 Crosstalk in Skeletal Muscles, IGF1 in Muscle Hypertrophy, Acute Myeloid Leukemia Overview, Multiple Myeloma Overview, B-cell Acute Lymphoblastic Leukemia Overview, T-cell Acute Lymphoblastic Leukemia Overview, Mantle Cell Lymphoma Overview, PI3K/AKT/MTOR, NF-kB and BCR Signaling Deregulation in Mantle Cell Lymphoma, Insulin Influence on Protein Synthesis, Deregulation of Cell Cycl…
NF-kB --+> MCL1		PromoterBinding	Analysis of signaling pathways reveals that nuclear factor-kappaB inhibition prevents TRAIL-triggered up-regulation of Mcl-1, promoting TRAIL-induced cytochrome c release and activation of caspases., Apigenin potentiated activation-induced cell death by inhibiting NF-kappaB activation and suppressing NF-kappaB-regulated anti-apoptotic molecules, cFLIP, Bcl-x(L), Mcl-1, XIAP and IAP, but not Bcl-2…	info:pmid/19065652#abs:6, info:pmid/18812189#abs:3, info:pmid/17613431#abs:3, info:pmid/18852469#abs:5, info:pmid/18381408#body:110, info:pmid/20472553#body:281, info:pmid/15611089#body:309, info:pmid/17613437#body:182, info:doi/10.1016/j.jdermsci.2011.11.001#body:187	2	9		Block of Apoptosis in Acute Myeloid Leukemia, Acute Myeloid Leukemia Overview, IL-6/IGF-1/VEGFA in Multiple Myeloma, Multiple Myeloma Overview, B-cell Acute Lymphoblastic Leukemia Overview, T-cell Acute Lymphoblastic Leukemia Overview, B-cell Chronic Lymphocytic Leukemia Overview, Hodgkin Lymphoma Overview, Mantle Cell Lymphoma Overview, Deregulation of Apoptosis in Mantle Cell Lymphoma <more dat…
RPS6KB1 --+> RPS6	Heart, Liver, Lower Extremity, hypothalamus, corpus luteum of ovary, Head and neck, Heart Ventricle, Fetus, Hippocampus, Endocrine system <more data available...>	ProtModification	This increase is in part regulated via multiple phosphorylation of the 40S ribosomal protein S6 by the mitogen-stimulated p70s6k/p85s6k., In mammals, the TORC1 controlled S6K1 kinase phosphorylates the ribosomal protein S6 thereby co-ordinating cell size and nutritional status., Phosphorylation of the ribosomal S6 protein by S6K1 regulates the translation of both ribosomal proteins and initiation…	info:pmid/9552351#abs:2, info:pmid/23213482#abs:3, info:pmid/10942600#abs:2, info:pmid/11753643#body:85, info:pmid/17041626#body:103, info:pmid/17360704#body:188, info:pmid/12747804#body:33, info:pmid/15175657#body:176, info:pmid/21179497#body:292, info:pmid/14695116#body:252 <more data available...>	2	70		Acute Myeloid Leukemia Overview, IL-6/IGF-1/VEGFA in Multiple Myeloma, Multiple Myeloma Overview, Chronic Myeloid Leukemia Overview, B-cell Acute Lymphoblastic Leukemia Overview, T-cell Acute Lymphoblastic Leukemia Overview, Mantle Cell Lymphoma Overview, PI3K/AKT/MTOR, NF-kB and BCR Signaling Deregulation in Mantle Cell Lymphoma, Insulin Influence on Protein Synthesis, Deregulation of Cell Cycle…
EIF4EBP1 ---- RPS6KB1	Lung, Liver, Joints	Binding	These include ribosomal protein S6 kinase, S6K1, and eukaryotic initiation factor 4E-binding protein, 4E-BP1., mTOR controls cell growth, in part by regulating p70 S6 kinase alpha (p70alpha) and eukaryotic initiation factor 4E binding protein 1 (4EBP1)., The mammalian target of rapamycin (mTOR) controls cell growth in response to amino acids and growth factors, in part by regulating p70 S6 kinase…	info:pmid/12611592#abs:2, info:pmid/12150926#abs:1, info:pmid/14684181#abs:1, info:pmid/19589955#abs:5, info:pmid/12781866#abs:4, info:pmid/18283331#abs:3, info:pmid/10971657#abs:1, info:pmid/18682537#abs:8, info:pmid/19589861#body:80, info:pmid/17510244#body:80 <more data available...>	2	28		Acute Myeloid Leukemia Overview, Multiple Myeloma Overview, Chronic Myeloid Leukemia Overview, B-cell Acute Lymphoblastic Leukemia Overview, T-cell Acute Lymphoblastic Leukemia Overview, Mantle Cell Lymphoma Overview, PI3K/AKT/MTOR, NF-kB and BCR Signaling Deregulation in Mantle Cell Lymphoma, Deregulation of Cell Cycle in Melanoma, Epilepsies Associated with Blood-Brain Barrier Disruption, mTOR …
TORC1 --+> RPS6KB1	Fetus, Ovarian Follicle, Brain, nucleus infundibularis hypothalami	ProtModification	Both complexes phosphorylate a hydrophobic motif on downstream protein kinases, which contributes to the activation of these kinases. mTOR complex 1 phosphorylates S6K1, while mTORC2 phosphorylates Akt., S6K1, a critical downstream substrate of mTORC1, has been implicated in regulating protein synthesis and a variety of processes that impinge upon cell growth and proliferation., TORC1 functions a…	info:pmid/18411301#abs:2, info:pmid/21440620#abs:1, info:pmid/22168436#abs:2, info:pmid/20577146#abs:11, info:pmid/17452018#abs:1, info:pmid/17680028#body:116, info:pmid/20679238#body:30, info:pmid/17273554#body:59, info:pmid/17329400#body:225, info:pmid/18846252#body:239 <more data available...>	2	48		Acute Myeloid Leukemia Overview, Multiple Myeloma Overview, Chronic Myeloid Leukemia Overview, B-cell Acute Lymphoblastic Leukemia Overview, T-cell Acute Lymphoblastic Leukemia Overview, Mantle Cell Lymphoma Overview, PI3K/AKT/MTOR, NF-kB and BCR Signaling Deregulation in Mantle Cell Lymphoma, Obesity Induced Insulin Resistance in Myocytes, Deregulation of Cell Cycle in Melanoma, Epilepsies Assoc…
PDCD4 ---| translation		Regulation	We propose that regulated degradation of PDCD4 in response to mitogens allows efficient protein synthesis and consequently cell growth., Pdcd4 directly interacts with the RNA helicase eIF4A and inhibits protein synthesis by interfering with the assembly of the cap-dependent translation initiation complex., Interestingly, PDCD4 has an inhibitory effect on protein synthesis., Therefore, the up-regu…	info:pmid/17053147#abs:4, info:pmid/15062553#abs:3, info:pmid/18842113#body:344, info:pmid/19682430#body:65, info:pmid/19324076#body:224, info:pmid/19480673#body:271, info:pmid/19204291#body:35	2	7		Acute Myeloid Leukemia Overview, Multiple Myeloma Overview, Chronic Myeloid Leukemia Overview, B-cell Acute Lymphoblastic Leukemia Overview, T-cell Acute Lymphoblastic Leukemia Overview, Mantle Cell Lymphoma Overview, PI3K/AKT/MTOR, NF-kB and BCR Signaling Deregulation in Mantle Cell Lymphoma, Deregulation of Cell Cycle in Melanoma, Copy of 'PI3K/AKT/MTOR, NF-kB and BCR Signaling
MAP3K14 --+> IKBK	Liver, Fingers, Lymph Nodes, Aorta, Retina, Tooth	ProtModification	Furthermore, activation of IkappaB kinases by NF-kappaB-inducing kinase induced phosphorylation of p65 in vivo., IkappaB kinase activation induced by iron is abrogated by overexpression of a dominant negative mutant for transforming growth factor beta-activated kinase-1 (TAK1), NF-kappaB-inducing kinase, or phosphatidylinositol 3-kinase and by treatment with the mitogen-activated protein kinase k…	info:pmid/10521409#abs:9, info:pmid/17172471#abs:4, info:pmid/10766806#body:39, info:pmid/11262403#body:42, info:pmid/11726657#body:68, info:pmid/11723253#body:41, info:pmid/10758165#body:54, info:pmid/11160127#body:171, info:pmid/11368781#body:48, info:pmid/9819420#title:1 <more data available...>	2	46		TNFR to NF-kB Classical Pathway in Multiple Myeloma Plasma Cells, Osteoclast Activation in Multiple Myeloma, Multiple Myeloma Overview, Hodgkin Lymphoma Overview, Diffuse Large-B-cell Lymphoma, PMBL Subtype, Diffuse Large-B-cell Lymphoma Overview, Follicular Lymphoma Overview, Mantle Cell Lymphoma Overview, PI3K/AKT/MTOR, NF-kB and BCR Signaling Deregulation in Mantle Cell Lymphoma, Basal Breast …
TNF --+> TNFRSF1A		DirectRegulation	UVB but not TNF-alpha induced the expression of TNF receptor type-1 (TNFR-1) and type-2 (TNFR-2) in a dose-dependent manner., In addition to direct cytotoxic effects, IFN-gamma and TNF-alpha also enhance the expression of Fas, TNFR1, and MHC class I molecules in both cell lines., Our study showed that reduction of liver injury by PGE1 or anti-TNF-alpha antibodies was related to a reduction of TNF…	info:pmid/11748915#abs:5, info:pmid/15160396#abs:7, info:pmid/14686721#abs:13, info:pmid/10318823#body:201, info:pmid/12881420#body:92, info:pmid/12189181#body:158, info:pmid/10196221#body:277, info:pmid/12928393#body:196, info:pmid/11416016#body:165, info:pmid/9326245#body:191	2	10		TNFR to NF-kB Classical Pathway in Multiple Myeloma Plasma Cells, TNFR to NF-kB Alternative Pathway in Multiple Myeloma Plasma Cells, Multiple Myeloma Overview, IFN-gamma/TNF-alpha Mediated anti-Apoptotic Effect in Psoriatic Keratinocytes, Mantle Cell Lymphoma Overview, PI3K/AKT/MTOR, NF-kB and BCR Signaling Deregulation in Mantle Cell Lymphoma, Splenic Marginal Zone Lymphoma Overview, Adipose Ti…
TNFRSF13C ---- TRAF3		Binding	In this study, we report the crystal structure of a 24-residue fragment of the cytoplasmic portion of BAFF-R bound in complex with TRAF3., Coimmunoprecipitation to detect the binding of BAFFR with TRAF2 and TRAF3.	info:pmid/15585864#abs:5, info:pmid/15644327#body:230	2	2		TNFR to NF-kB Alternative Pathway in Multiple Myeloma Plasma Cells, Multiple Myeloma Overview, Follicular Lymphoma Overview, Mantle Cell Lymphoma Overview, PI3K/AKT/MTOR, NF-kB and BCR Signaling Deregulation in Mantle Cell Lymphoma, Splenic Marginal Zone Lymphoma Overview, Copy of 'PI3K/AKT/MTOR, NF-kB and BCR Signaling
TRAF3 ---| TRAF2		DirectRegulation	On the other hand, the N-terminal domain of TRAF3 seems to affect the downstream of TRAF2 binding., We observed that TRAF3 specifically blocked the NF-kappaB activation via TRAF2/5., Degradation of TRAF3 prevented association of NIK with the cIAP1-cIAP2-TRAF2 ubiquitin ligase complex, which resulted in NIK stabilization and nuclear factor-kappaB2-p100 processing., Increased expression of TRAF3 co…	info:pmid/10860842#abs:8, info:pmid/15708970#abs:8, info:pmid/18997792#abs:5, info:pmid/20185819#abs:4, info:pmid/15383523#title:1, info:pmid/12571250#body:251, info:pmid/10449775#body:245, info:pmid/19815541#body:153, info:pmid/16280329#body:254, info:pmid/18292232#body:98	2	10		TNFR to NF-kB Alternative Pathway in Multiple Myeloma Plasma Cells, Osteoclast Activation in Multiple Myeloma, Multiple Myeloma Overview, Hodgkin Lymphoma Overview, Mantle Cell Lymphoma Overview, PI3K/AKT/MTOR, NF-kB and BCR Signaling Deregulation in Mantle Cell Lymphoma, Splenic Marginal Zone Lymphoma Overview, T-cell-Independent B-cell Activation, Activation of Immunoglobulin Class-Switch Recom…
TNFSF13B ---> TNFRSF13C		DirectRegulation	BAFF also can activate the alternative pathway through the BAFF-R receptor	info:pmid/20890394	2	1		TNFR to NF-kB Alternative Pathway in Multiple Myeloma Plasma Cells, Multiple Myeloma Overview, Follicular Lymphoma Overview, Mantle Cell Lymphoma Overview, PI3K/AKT/MTOR, NF-kB and BCR Signaling Deregulation in Mantle Cell Lymphoma, Splenic Marginal Zone Lymphoma Overview, B-cell Activation in Systemic Lupus Erythematosus, T-cell-Independent B-cell Activation, Activation of Immunoglobulin Class-S…
TRAF3 ---| MAP3K14	Bone and Bones	DirectRegulation	We found that insertion of a charge-repulsion mutation in the receptor-binding crevice of TRAF3 ablated binding of both LTbetaR and NIK suggesting a common recognition site., The current paradigm of noncanonical NF-?B signaling suggests that the loss of TRAF2, TRAF3 or cIAP1 and cIAP2 leads to stabilization of NF-?B-inducing kinase (NIK) to activate the noncanonical pathway., Under basal conditio…	info:pmid/20348096#abs:4, info:pmid/21266470#abs:1, info:pmid/21151480#abs:4, info:pmid/15708970#body:285, info:pmid/15084608#body:202, info:pmid/21048983#body:123, info:pmid/17015635#body:104, info:pmid/18292232#body:42	2	8		TNFR to NF-kB Alternative Pathway in Multiple Myeloma Plasma Cells, Osteoclast Activation in Multiple Myeloma, Multiple Myeloma Overview, Hodgkin Lymphoma Overview, Follicular Lymphoma Overview, Mantle Cell Lymphoma Overview, PI3K/AKT/MTOR, NF-kB and BCR Signaling Deregulation in Mantle Cell Lymphoma, Splenic Marginal Zone Lymphoma Overview, Copy of 'PI3K/AKT/MTOR, NF-kB and BCR Signaling
TNFRSF13C ---- TRAF2	Lymphatic System	Binding	Coimmunoprecipitation to detect the binding of BAFFR with TRAF2 and TRAF3., Of particular note, TRAF2 directly interacts with both TACI and BCMA ( ), but is unable to interact with BAFF-R ( ).	info:pmid/15644327#body:230, info:pmid/16863659#body:131	2	2		TNFR to NF-kB Alternative Pathway in Multiple Myeloma Plasma Cells, Multiple Myeloma Overview, Mantle Cell Lymphoma Overview, PI3K/AKT/MTOR, NF-kB and BCR Signaling Deregulation in Mantle Cell Lymphoma, Splenic Marginal Zone Lymphoma Overview, B-cell Activation in Systemic Lupus Erythematosus, Activation of Immunoglobulin Class-Switch Recombination, Copy of 'PI3K/AKT/MTOR, NF-kB and BCR Signaling
NF-kB --+> MYC		PromoterBinding	Cytokine-induced NF-kappa B activation decreased Pdx-1 and increased c-Myc expression., Furthermore, NF-kappaB can induce c-Myc gene expression, suggesting that the activities of these factors are functionally linked., Methods: First, Nuclear factor-kappaB decoy oligodeoxynucleotides were designed according to the NF-?B elements in the promoter region of c-myc gene., First, Nuclear factor-kappaB …	info:pmid/11687580#abs:7, info:pmid/12027803#abs:2, info:pmid/22320981#abs:4, info:pmid/20593956#abs:3, info:pmid/14689584#abs:5, info:pmid/11114727#abs:4, info:pmid/17944672#abs:9, info:pmid/10783306#abs:8, info:pmid/11733496#abs:9	2	9		Osteoclast Activation in Multiple Myeloma, Chronic Myeloid Leukemia Overview, Diffuse Large-B-cell Lymphoma Overview, Follicular Lymphoma Overview, PI3K/AKT/MTOR, NF-kB and BCR Signaling Deregulation in Mantle Cell Lymphoma, Mucosa-Associated Lymphoid Tissue (MALT) Lymphoma Overview, Splenic Marginal Zone Lymphoma Overview, Copy of 'PI3K/AKT/MTOR, NF-kB and BCR Signaling
TP53 ---| BCL2	Nervous system, Veins, Oral cavity	PromoterBinding	In addition, p53 overexpression decreased the expression of Bcl-2., Expression of the anti-apoptotic proto-oncogene bcl-2 is negatively affected by the pro-apoptotic p53., RT-PCR was used to detect the mRNA expression of the apoptosis-inhibiting gene of Bcl-2 and apoptosis-promoting genes of P53, Bax, and Bad., Knockdown of p53 decreased the basal expression of p21Cip1 and Bcl-2, inhibited the Nu…	info:pmid/22484386#abs:12, info:pmid/17913397#abs:1, info:pmid/18646722#abs:6, info:pmid/21345989#abs:12, info:pmid/17252199#abs:4, info:pmid/20530667#abs:3, info:pmid/19861457#abs:8, info:pmid/20591580#abs:7, info:pmid/19334572#abs:9	2	9		Multiple Myeloma Overview, Chronic Myeloid Leukemia Overview, B-cell Acute Lymphoblastic Leukemia Overview, T-cell Acute Lymphoblastic Leukemia Overview, B-cell Chronic Lymphocytic Leukemia Overview, Hodgkin Lymphoma Overview, Diffuse Large-B-cell Lymphoma, ABC Subtype, Diffuse Large-B-cell Lymphoma, GCB Subtype, Diffuse Large-B-cell Lymphoma, PMBL Subtype, Diffuse Large-B-cell Lymphoma Overview …
BCL10 ---- TRAF6		Binding	Here we report on the structure and function of the E10 gene product of equine herpesvirus-2, designated v-CARMEN, and on its cellular homologue, c-CARMEN, which contain a caspase-recruiting domain (CARD) motif. c-CARMEN is highly homologous to the viral protein in its N-terminal CARD motif but differs in its C-terminal extension. v-CARMEN and c-CARMEN interact directly in a CARD-dependent manner…	info:pmid/10187771#abs:2, info:pmid/16495340#cont:250, info:pmid/15213237#cont:225	2	3		T-cell Acute Lymphoblastic Leukemia Overview, Diffuse Large-B-cell Lymphoma, ABC Subtype, Diffuse Large-B-cell Lymphoma Overview, Mantle Cell Lymphoma Overview, PI3K/AKT/MTOR, NF-kB and BCR Signaling Deregulation in Mantle Cell Lymphoma, Mucosa-Associated Lymphoid Tissue (MALT) Lymphoma Overview, Splenic Marginal Zone Lymphoma Overview, Impaired Peripheral Tolerance to Autoantigens in Diabetes Me…
MALT1 ---- TRAF6		Binding	TRAF6 interacts with MALT1. This interaction was modeled on a demonstrated interaction between TRAF6 from mouse and MALT1 from human, MALT1 interacted with BCL10 and TRAF6 to facilitate TRAF6 self-ubiquitination in the cytosol, which was strictly dependent on the dissociation of BCL10 from IRAK-1., Studies of c-IAP2/MALT1 baculoviral IAP repeat1 mutant (E47A/R48A) that fails to activate NF-kappaB…	info:pmid/15125833, info:pmid/16831874#abs:5, info:pmid/19234489#abs:6, info:pmid/17485511#body:283, info:pmid/17098202#body:291, info:pmid/15894263#body:221, info:pmid/16857737#cont:22, info:pmid/16874300#body:146, info:pmid/17948050#body:180, info:pmid/16495340#body:217 <more data available...>	2	11		T-cell Acute Lymphoblastic Leukemia Overview, Diffuse Large-B-cell Lymphoma, ABC Subtype, Diffuse Large-B-cell Lymphoma Overview, Mantle Cell Lymphoma Overview, PI3K/AKT/MTOR, NF-kB and BCR Signaling Deregulation in Mantle Cell Lymphoma, Mucosa-Associated Lymphoid Tissue (MALT) Lymphoma Overview, Splenic Marginal Zone Lymphoma Overview, Impaired Peripheral Tolerance to Autoantigens in Diabetes Me…
CARD11 ---- MALT1		Binding	Moreover, the MALT1-CARMA1-Bcl10 complex is responsible for ubiquitination of NEMO, a step that appears to be critical for TCR-induced NF-kappaB activation but not for induction mediated by other stimuli such as TNF or IL-1., PDK1-associated PKC recruits the IKK complex, whereas PDK1-associated CARD11 recruits the Bcl10-MALT1 complex, thereby allowing activation of the IKK complex through Bcl10-M…	info:pmid/15210867#abs:7, info:pmid/15802604#abs:5, info:pmid/16395399#cont:64, info:pmid/16339514#cont:162, info:pmid/14754896#cont:173, info:pmid/15598810#cont:21, info:pmid/16301747#cont:109, info:pmid/17948050, info:pmid/17098202#abs:3, info:pmid/17473310#abs:2 <more data available...>	2	11		T-cell Acute Lymphoblastic Leukemia Overview, Diffuse Large-B-cell Lymphoma, ABC Subtype, Diffuse Large-B-cell Lymphoma Overview, Mantle Cell Lymphoma Overview, PI3K/AKT/MTOR, NF-kB and BCR Signaling Deregulation in Mantle Cell Lymphoma, Mucosa-Associated Lymphoid Tissue (MALT) Lymphoma Overview, Splenic Marginal Zone Lymphoma Overview, Impaired Peripheral Tolerance to Autoantigens in Diabetes Me…
BCL10 ---- CARD11		Binding	These authors showed that CARD11 and CARD14 bind to Bcl10 and activate NF-kappaB., The BCL10, CARMA1, and MALT1 complex activates NF-?B via IKK? degradation ( 14 - 16 , 18 , 19 )., Following CD3/CD28 costimulation, CARMA1 also recruits Bcl10, an adaptor protein, into the immunological synapse ( 15 )., BCL10 interacts with CARMA-1 and undergoes CARMA-1-dependent phosphorylation, although CARMA-1 l…	info:pmid/11387339#cont:240, info:pmid/16395399#cont:64, info:pmid/14754896#cont:51, info:pmid/15371334#cont:321, info:pmid/12356734#cont:150, info:pmid/11278692#cont:5, info:pmid/15598810#cont:21, info:pmid/11356195#abs:4, info:pmid/15802604#abs:5	2	9		T-cell Acute Lymphoblastic Leukemia Overview, Diffuse Large-B-cell Lymphoma, ABC Subtype, Diffuse Large-B-cell Lymphoma Overview, Mantle Cell Lymphoma Overview, PI3K/AKT/MTOR, NF-kB and BCR Signaling Deregulation in Mantle Cell Lymphoma, Mucosa-Associated Lymphoid Tissue (MALT) Lymphoma Overview, Splenic Marginal Zone Lymphoma Overview, Impaired Peripheral Tolerance to Autoantigens in Diabetes Me…
PLCG2; diacylglycerol; InsP3		ChemicalReaction	Upon activation, PLCgamma2 hydrolyzes PIP2 to generate diacylglycerol (DAG) and inositol phosphates including inositol 1,4,5-trisphosphate (IP3) ( 32 ).	info:pmid/12928432	3	1		T-cell Acute Lymphoblastic Leukemia Overview, B-cell Chronic Lymphocytic Leukemia Overview, Diffuse Large-B-cell Lymphoma, ABC Subtype, Diffuse Large-B-cell Lymphoma Overview, Mantle Cell Lymphoma Overview, PI3K/AKT/MTOR, NF-kB and BCR Signaling Deregulation in Mantle Cell Lymphoma, Mucosa-Associated Lymphoid Tissue (MALT) Lymphoma Overview, Splenic Marginal Zone Lymphoma Overview, B-cell Activat…
SYK --+> PLCG2	Bone Marrow	ProtModification	On the other hand, Syk-dependent PLC-gamma2 activation was required for acceleration towards apoptosis following oxidative stress., Activated syk then phosphorylates and activates PLC gamma 1 and PLC gamma 2, resulting in their activation and translocation to the membrane., On the other hand, Syk-dependent phospholipase C-gamma2 activation is required for acceleration toward apoptosis following o…	info:pmid/15032688#abs:9, info:pmid/7798551#abs:5, info:pmid/12215221#abs:8, info:pmid/14656219#abs:5, info:pmid/7561693#abs:6, info:pmid/8691147#abs:6, info:pmid/19273622#abs:3, info:pmid/9931317#abs:1, info:pmid/12077230#abs:5, info:pmid/11606584#body:253 <more data available...>	2	33		B-cell Chronic Lymphocytic Leukemia Overview, Diffuse Large-B-cell Lymphoma, ABC Subtype, Diffuse Large-B-cell Lymphoma Overview, Mantle Cell Lymphoma Overview, PI3K/AKT/MTOR, NF-kB and BCR Signaling Deregulation in Mantle Cell Lymphoma, Mucosa-Associated Lymphoid Tissue (MALT) Lymphoma Overview, Splenic Marginal Zone Lymphoma Overview, B-cell Activation in Systemic Lupus Erythematosus, T-cell-De…
BTK --+> PLCG2	Peritoneum	ProtModification	The activated Btk then phosphorylates PLC-gamma2, leading to its activation., In contrast, a late and prolonged activation of PLCgamma2 was dependent on Btk and Tec., Btk is thought to mainly function by phosphorylating phospholipase Cgamma2, which is brought into close proximity of Btk by SLP-65., Syk and Btk phosphorylate peptides from PLCg2 containing Tyr753 and Tyr759 respectively, suggesting…	info:pmid/11043765#abs:4, info:pmid/18566394#abs:7, info:pmid/15331445#abs:2, info:pmid/14656219#abs:5, info:pmid/8691147#abs:6, info:pmid/11434777#abs:8, info:pmid/11042193#abs:3, info:pmid/19290925#abs:1, info:pmid/12842985#abs:1, info:pmid/15375214#abs:4 <more data available...>	2	49		B-cell Chronic Lymphocytic Leukemia Overview, Diffuse Large-B-cell Lymphoma, ABC Subtype, Diffuse Large-B-cell Lymphoma Overview, Mantle Cell Lymphoma Overview, PI3K/AKT/MTOR, NF-kB and BCR Signaling Deregulation in Mantle Cell Lymphoma, Mucosa-Associated Lymphoid Tissue (MALT) Lymphoma Overview, B-cell Activation in Systemic Lupus Erythematosus, T-cell-Dependent B-cell Activation, T-cell-Indepen…
CD79A ---- LYN		Binding	MB-1 and B29 were however, found to coprecipitate with blk, lyn, and fyn isolated from B cell lysates containing 1% NP-40., In these pro-B cell lines Ig alpha and Ig beta were found to associate with the lyn tyrosine kinase, suggesting that they may play some functional role at this B cell differentiation stage., Igalpha/Igeta association with Lyn in pro-B cells., The cytoplasmic tail of Ig-alpha…	info:pmid/1506682#abs:9, info:pmid/9528188#abs:13, info:pmid/10383452#cont:148, info:pmid/8798606#cont:16, info:pmid/16690746#cont:95, info:pmid/7896829#cont:107	2	6		B-cell Chronic Lymphocytic Leukemia Overview, Immune Response Activation in Hashimoto's Thyroiditis, Diffuse Large-B-cell Lymphoma, ABC Subtype, Diffuse Large-B-cell Lymphoma Overview, Follicular Lymphoma Overview, Mantle Cell Lymphoma Overview, PI3K/AKT/MTOR, NF-kB and BCR Signaling Deregulation in Mantle Cell Lymphoma, Mucosa-Associated Lymphoid Tissue (MALT) Lymphoma Overview, Splenic Marginal…
CD79A ---- CD79B		Binding	Cooperative interaction of Ig(alpha) and Ig(beta) of the BCR regulates the kinetics and specificity of antigen targeting., As described in defined models of anergy, it is likely to be due to uncoupling of the sIg from the Ig-alpha/Ig-beta dimer which desensitizes the IgM-mediated signal pathway., Phosphorylation of Iga was determined after immunoprecipitation of Iga/Ig? heterocomplexes using anti…	info:pmid/15591116#cont:269, info:pmid/14962897#cont:134, info:pmid/15644414#cont:37, info:pmid/10552962#cont:4, info:pmid/14645008#cont:19, info:pmid/9269755#cont:23, info:pmid/16424160#cont:121, info:pmid/15322189#cont:235, info:pmid/15661887#cont:416, info:pmid/15240688#cont:343	2	10		B-cell Chronic Lymphocytic Leukemia Overview, Immune Response Activation in Hashimoto's Thyroiditis, Diffuse Large-B-cell Lymphoma, ABC Subtype, Diffuse Large-B-cell Lymphoma Overview, Follicular Lymphoma Overview, Mantle Cell Lymphoma Overview, PI3K/AKT/MTOR, NF-kB and BCR Signaling Deregulation in Mantle Cell Lymphoma, Mucosa-Associated Lymphoid Tissue (MALT) Lymphoma Overview, Splenic Marginal…
LYN --+> SYK	Bone Marrow	ProtModification	It has been suggested that activation of Syk is dependent on Lyn., We further found that after Fc gamma RI clustering, tyrosine-phosphorylated Syk associates with Lyn., Lyn is required for optimal tyrosine phosphorylation and activation of Syk., A less significant inhibition was found for Lyn, which phosphorylates FcepsilonRI-betagamma subunits and also Syk., In turn, this Tyr-219-mediated Lyn re…	info:pmid/9218456#abs:2, info:pmid/8993005#abs:8, info:pmid/8666899#abs:5, info:pmid/18830561#abs:8, info:pmid/15339926#abs:10, info:pmid/16431925#abs:11, info:pmid/7628439#abs:5, info:pmid/18068154#abs:4, info:pmid/7896829#abs:9, info:pmid/11489921#abs:1 <more data available...>	2	33		B-cell Chronic Lymphocytic Leukemia Overview, Immune Response Activation in Hashimoto's Thyroiditis, Hodgkin Lymphoma Overview, Diffuse Large-B-cell Lymphoma, ABC Subtype, Diffuse Large-B-cell Lymphoma Overview, Mantle Cell Lymphoma Overview, PI3K/AKT/MTOR, NF-kB and BCR Signaling Deregulation in Mantle Cell Lymphoma, Mucosa-Associated Lymphoid Tissue (MALT) Lymphoma Overview, Splenic Marginal Zo…
CD79B ---- LYN		Binding	In these pro-B cell lines Ig alpha and Ig beta were found to associate with the lyn tyrosine kinase, suggesting that they may play some functional role at this B cell differentiation stage.	info:pmid/9528188#abs:13	2	1		B-cell Chronic Lymphocytic Leukemia Overview, Immune Response Activation in Hashimoto's Thyroiditis, Diffuse Large-B-cell Lymphoma, ABC Subtype, Diffuse Large-B-cell Lymphoma Overview, Follicular Lymphoma Overview, Mantle Cell Lymphoma Overview, PI3K/AKT/MTOR, NF-kB and BCR Signaling Deregulation in Mantle Cell Lymphoma, Mucosa-Associated Lymphoid Tissue (MALT) Lymphoma Overview, Splenic Marginal…
TNFAIP3 ---| IKBK		Regulation	In another, the nuclear factor-?B-responsive, zinc finger protein A20 inhibits initiation of the nuclear factor-?B cascade by inactivating I?B kinase in the cytoplasm.	info:pmid/20056939#body:65	2	1		Hodgkin Lymphoma Overview, Diffuse Large-B-cell Lymphoma, ABC Subtype, Diffuse Large-B-cell Lymphoma, PMBL Subtype, Diffuse Large-B-cell Lymphoma Overview, Follicular Lymphoma Overview, Mantle Cell Lymphoma Overview, PI3K/AKT/MTOR, NF-kB and BCR Signaling Deregulation in Mantle Cell Lymphoma, Copy of 'PI3K/AKT/MTOR, NF-kB and BCR Signaling
TP53 ---| BCL2L1	Hippocampus, Brain, Spleen	DirectRegulation	After genotoxic stress, Bcl-xL sequestered cytoplasmic p53., Bcl-2 and Bcl-X(L) interact with p53 and induce apoptosis., Coimmunoprecipitation revealed that translocated p53 bound to Bcl-X(L) in the mitochondrial fraction., The elimination of mitochondrial p53 translocation also reduced Bcl-xL and Bcl-2 mitochondrial distribution., Recently, it has been postulated that the DNA-binding domain of p…	info:pmid/16151013#abs:3, info:pmid/19916559#abs:2, info:pmid/16870742#abs:6, info:pmid/20126473#abs:6, info:pmid/16455050#abs:2, info:pmid/14960327#abs:7, info:pmid/22959464#abs:7, info:pmid/16697651#abs:9, info:pmid/18281164#abs:9, info:pmid/19204115#abs:6	2	10		Hodgkin Lymphoma Overview, Diffuse Large-B-cell Lymphoma, ABC Subtype, Diffuse Large-B-cell Lymphoma, GCB Subtype, Diffuse Large-B-cell Lymphoma, PMBL Subtype, Diffuse Large-B-cell Lymphoma Overview, Follicular Lymphoma Overview, Mantle Cell Lymphoma Overview, Deregulation of Apoptosis in Mantle Cell Lymphoma, PI3K/AKT/MTOR, NF-kB and BCR Signaling Deregulation in Mantle Cell Lymphoma, Copy of 'P…
antigen ---> immunoglobulin		DirectRegulation	This increase in diameter was presumably caused by binding of immunoglobulins to H antigens of flagella., Simultaneous binding of Yersinia antigens and immunoglobulins was a prerequisite for the detection of ICs., The antiboides were mainly 7S, G1 immunoglobulins directed against virion antigens on the membranes of the transformed cells., Only "active" PRIG can interact with antigens, and this is…	info:pmid/2479701#abs:7, info:pmid/3517176#abs:3, info:pmid/175813#abs:3, info:pmid/10402663#abs:4, info:pmid/15454188#abs:4, info:pmid/1706095#abs:1, info:pmid/374631#abs:2, info:pmid/68969#abs:5, info:pmid/2548535#abs:1, info:pmid/687749#abs:1	2	10		Follicular Lymphoma Overview, Mantle Cell Lymphoma Overview, PI3K/AKT/MTOR, NF-kB and BCR Signaling Deregulation in Mantle Cell Lymphoma, Mucosa-Associated Lymphoid Tissue (MALT) Lymphoma Overview, Splenic Marginal Zone Lymphoma Overview, Copy of 'PI3K/AKT/MTOR, NF-kB and BCR Signaling
BCL2L11 ---| BCL2L1		DirectRegulation	The mutants A142N, A142Q, and A142Y decreased binding of Bim to Bcl-xL and A142S increased this binding., Moreover, the loop may have additional, as yet unknown, functions because it changes its shape when Bcl-xl binds Bim., In healthy resting T cells Bim is bound to the antiapoptotic proteins Bcl-2 and Bcl-x(L)., We also find that TCR cross-linking on thymocytes induces an increase in the propor…	info:pmid/22609401#abs:5, info:pmid/17158961#abs:10, info:pmid/15136728#abs:3, info:pmid/16034091#abs:7, info:pmid/19088028#abs:8, info:pmid/19293158#abs:4, info:pmid/19427863#abs:7, info:pmid/18500555#abs:11, info:pmid/20223826#abs:6, info:pmid/9430630#abs:7	2	10		Mantle Cell Lymphoma Overview, Deregulation of Apoptosis in Mantle Cell Lymphoma, PI3K/AKT/MTOR, NF-kB and BCR Signaling Deregulation in Mantle Cell Lymphoma, Block of Apoptosis in Melanoma, Cancer Overview, Copy of 'PI3K/AKT/MTOR, NF-kB and BCR Signaling

## Sheet:  Process references
Relation	Status	Type	Sentence	TextRef
CASP9 --+> apoptosis		Regulation	Nevertheless, caspase-9 is required for apoptosis induction.	info:pmid/18257532#abs:8
CASP9 --+> apoptosis		Regulation	The apoptosis was suppressed by caspase 8 and 9 inhibitors.	info:pmid/24021570#abs:6
CASP9 --+> apoptosis		Regulation	Inhibition of caspase-9 blocked Allyl isothiocyanate-induced apoptosis.	info:pmid/21778226#abs:7
CASP9 --+> apoptosis		Regulation	Caspase-9 might play a role in the occurrence of apoptosis.	info:pmid/15842833#abs:6
CASP9 --+> apoptosis		Regulation	In addition, coexpression of CARD4 augmented caspase-9-induced apoptosis.	info:pmid/10224040#abs:4
CASP9 --+> apoptosis		Regulation	This apoptosis was mainly dependent on activation of caspase-3 and caspase-9.	info:pmid/17075314#abs:7
CASP9 --+> apoptosis		Regulation	Caspase-9 is a critical regulator of mitochondria-mediated apoptosis.	info:pmid/16857965#abs:1
CASP9 --+> apoptosis		Regulation	Caspase-9 overexpression and its activation leads to apoptosis.	info:pmid/17167855#abs:7
CASP9 --+> apoptosis		Regulation	Apaf-1, by binding to and activating caspase-9, plays a critical role in apoptosis.	info:pmid/10692394#abs:1
CASP9 --+> apoptosis		Regulation	This causes cleavage of caspase 9, 3 and PARP leading to apoptosis.	info:pmid/22252531#abs:7
CASP9 --+> apoptosis		Regulation	Caspase-9 is a central effector enzyme in the apoptotic mechanism.	info:pmid/11677110#abs:2
CASP9 --+> apoptosis		Regulation	Caspase-9 plays an important role in apoptosis induced by genotoxic stress.	info:pmid/17079734#abs:1
CASP9 --+> apoptosis		Regulation	Overexpression of ICE-LAP6 induces apoptosis in MCF7 breast carcinoma cells.	info:pmid/8663294#abs:5
CASP9 --+> apoptosis		Regulation	Curcumin-induced apoptosis was mediated by caspase-9 in young but not older rats.	info:pmid/19095035#abs:9
CASP9 --+> apoptosis		Regulation	Apoptosis was inhibited by an inhibitor of caspase-9, but not by an inhibitor of caspase-3.	info:pmid/15843039#abs:9
CASP9 --+> apoptosis		Regulation	Selective caspase-8 and/or caspase-9 inhibitors inhibited this apoptosis.	info:pmid/16157303#abs:5
CASP9 --+> apoptosis		Regulation	Caspase 3, 6 and 9 inhibitors reduced caspase 8 activation and blocked apoptosis.	info:pmid/17657164#abs:6
CASP9 --+> apoptosis		Regulation	Smac/DIABLO, HtrA2/Omi, and caspase-9 play key roles in the initiation of apoptosis.	info:pmid/15507451#abs:1
CASP9 --+> apoptosis		Regulation	Irreversible inhibition of caspase 9 blocked downstream caspase 3 activation and prevented apoptosis.	info:pmid/17597068#abs:9
CASP9 --+> apoptosis		Regulation	Caspase-3 and -9 inhibitors inhibited cis-platin-induced apoptosis in U2-OS cells, respectively.	info:pmid/24266102#abs:6
CASP9 --+> apoptosis		Regulation	Furthermore, caspase-2, -9 and -10 appeared to be involved in silvestrol-mediated apoptosis.	info:pmid/17695501#abs:6
CASP9 --+> apoptosis		Regulation	Apoptosis was induced by a strong activation of caspase-3 and -9, and cleavage of PARP-1.	info:pmid/17024969#abs:5
CASP9 --+> apoptosis		Regulation	Inhibition of caspase-9 but not caspase-8 blocked apoptosis induction by HBO.	info:pmid/19052874#abs:7
CASP9 --+> apoptosis		Regulation	Moreover, APR-246 triggered melanoma cell apoptosis that was mediated by p53 and caspase 9.	info:pmid/21239882#abs:7
CASP9 --+> apoptosis		Regulation	Recombinant caspase-2 and -9 suffice to provoke full-blown apoptosis upon microinjection into cells.	info:pmid/9892620#abs:9
CASP9 --+> apoptosis		Regulation	Moreover, both caspase 8 and 9 inhibitors suppressed the apoptosis induced by DMFC.	info:pmid/21454974#abs:7
CASP9 --+> apoptosis		Regulation	Caspase-9 and caspase-3 inhibitors suppressed apoptosis induced by these alkaloids.	info:pmid/16635744#abs:6
CASP9 --+> apoptosis		Regulation	Tannic acid-induced apoptosis involved activation of caspase 3/7 and caspase 9 but not caspase 8.	info:pmid/24369505#abs:6
CASP9 --+> apoptosis		Regulation	Although apoptosis may be mediated by Apaf-1/caspase 9, other caspases could be involved.	info:pmid/19996304#abs:11
CASP9 --+> apoptosis		Regulation	Apigenin-induced-apoptosis was mediated by the activation of caspase-9 and caspase-3.	info:pmid/16844095#abs:3
CASP9 --+> apoptosis		Regulation	The casp9 protein plays a critical role in apoptosis induced by a variety of death stimuli.	info:pmid/9837928#abs:1
CASP9 --+> apoptosis		Regulation	Pan-caspase inhibitor, z-VAD-fmk, and caspase-8 and caspase-9 inhibitors prevented apoptosis.	info:pmid/21527846#abs:4
CASP9 --+> apoptosis		Regulation	Caspase-9 plays a critical role in the initiation of apoptosis by the mitochondrial pathway.	info:pmid/18083711#abs:1
CASP9 --+> apoptosis		Regulation	Once released, cytochome c activates caspase 9 which in turn activates caspase-3 and enhances apoptosis.	info:pmid/18662769#abs:13
CASP9 --+> apoptosis		Regulation	Apoptosis was blocked by caspase 3 and caspase 9 inhibitors and by cyclosporin A.	info:pmid/18984060#abs:5
CASP9 --+> apoptosis		Regulation	Caspase-8 and caspase-9 play crucial roles in the extrinsic and intrinsic apoptotic pathways, respectively.	info:pmid/22199128#abs:1
CASP9 --+> apoptosis		Regulation	Caspase-3 and caspase-9 are important elements in regulating hydroxycamptothecin-induced apoptosis in HTFs.	info:pmid/22661476#abs:10
CASP9 --+> apoptosis		Regulation	Activating inducible caspase 9 with a small-molecule dimerizer rapidly produced >90% apoptosis.	info:pmid/17640595#abs:8
CASP9 --+> apoptosis		Regulation	Furthermore, blockade of caspase-9 activity with Z-LEHD-FMK prevented L-glutamine-triggered apoptosis.	info:pmid/19614980#abs:11
CASP9 --+> apoptosis		Regulation	However, the apoptotic process requires Smac/DIABLO, but not cytochrome c-mediated caspase-9 activation.	info:pmid/15632181#abs:5
CASP9 --+> apoptosis		Regulation	Caspase-9 and caspase-3 inhibitors suppressed apoptosis induced by isoflavonoids 2, 3, and 4.	info:pmid/16557456#abs:5
CASP9 --+> apoptosis		Regulation	Apoptosis was dependent on the activation of at least caspase-8, caspase-9 and caspase-3.	info:pmid/22555195#abs:2
CASP9 --+> apoptosis		Regulation	The activation of caspase-3, -8 and -9 contributed to ITR-284-induced apoptosis.	info:pmid/23468003#abs:10
CASP9 --+> apoptosis		Regulation	Apoptosis was blocked by a general caspase inhibitor or the specific inhibitor of caspase-3 or -9.	info:pmid/18617322#abs:7
CASP9 --+> apoptosis		Regulation	Active caspase-9 cleaves and activates caspase-8 and caspase-3, leading to apoptosis.	info:pmid/12669310#abs:14
CASP9 --+> apoptosis		Regulation	Moreover, the apoptosis induced by suillin was suppressed by both caspase-8 and -9 inhibitors.	info:pmid/19616521#abs:6
CASP9 --+> apoptosis		Regulation	Moreover, the triggering of caspase-3 and -9 activation mediated apoptotic induction.	info:pmid/24276652#abs:8
CASP9 --+> apoptosis		Regulation	Inhibitors of caspase-8 and caspase-9 significantly abrogated ?-tocotrienol mediated apoptosis.	info:pmid/21774779#abs:10
CASP9 --+> apoptosis		Regulation	Embelin induced activation of caspase-9 and embelin-induced apoptosis was prevented by caspase inhibitors.	info:pmid/20625944#abs:5
CASP9 --+> apoptosis		Regulation	Caspase-9 is critical for cytochrome c -dependent apoptosis and normal brain development.	info:pmid/10318956#abs:1
CASP9 --+> apoptosis		Regulation	Meanwhile, the activation of Caspase-3 and Caspase-9 were involved in the process of apoptosis.	info:pmid/24483096#abs:7
CASP9 --+> apoptosis		Regulation	Co-induction of Apaf-1 and caspase-9 genes highly enhanced p53-mediated apoptosis in glioma cells.	info:pmid/11870542#abs:4
CASP9 --+> apoptosis		Regulation	This apoptosis was prevented with pancaspase or caspase-3 or caspase-9 inhibitors.	info:pmid/16210547#abs:7
CASP9 --+> apoptosis		Regulation	Further, a caspase-9 inhibitor, zLEHD-fmk, markedly inhibited Fas-mediated apoptosis in AIDS-KS cells.	info:pmid/11894131#abs:7
CASP9 --+> apoptosis		Regulation	A caspase-9 inhibitor abolished the potentiation of Abeta1-42-induced apoptosis by apoE4.	info:pmid/11912196#abs:5
CASP9 --+> apoptosis		Regulation	Activation of caspase-9, which mediates oncogene and drug-induced apoptosis, requires binding to the protein APAF-1.	info:pmid/10617566#abs:2
CASP9 --+> apoptosis		Regulation	Caspase-9 may be an important mediator of apoptosis in keratinocytes induced by trichloroethylene.	info:pmid/19493480#abs:8
CASP9 --+> apoptosis		Regulation	In contrast, insulin inhibited caspase-9 activity and prevented caspase-9-induced apoptosis.	info:pmid/10669636#abs:13
CASP9 --+> apoptosis		Regulation	At the same concentration, pro-caspase 9 protein was cleaved to an activated form, leading to cell apoptosis.	info:pmid/22928835#abs:6
CASP9 --+> apoptosis		Regulation	Moreover, the triggering of caspase-3, -8, and -9 activation mediated apoptotic induction.	info:pmid/23253949#abs:10
CASP9 --+> apoptosis		Regulation	Here we show that despite the absence of these events, caspase-9 activation is essential for cephalostatin 1-induced apoptosis.	info:pmid/16945918#abs:2
CASP9 --+> apoptosis		Regulation	Both Caspase-3 and Caspase-9 play critical roles in the execution of mitochondria-mediated apoptosis.	info:pmid/17379327#abs:1
CASP9 --+> apoptosis		Regulation	Stretch-induced apoptosis was modulated by inhibition of caspase-3 and to a lesser extent by caspase-9.	info:pmid/16179830#abs:9
CASP9 --+> apoptosis		Regulation	Truncated BID participates in the mitochondrial apoptotic pathway that involves the activation of pro-caspase 9.	info:pmid/17982689#abs:6
CASP9 --+> apoptosis		Regulation	Brief carbon monoxide pretreatment (10 min) or a caspase-9 inhibitor (Z-LEHD-FMK) attenuated these apoptotic changes.	info:pmid/20152804#abs:3
CASP9 --+> apoptosis		Regulation	Rapamycin dramatically enhanced apoptosis induced by etoposide and the expression of cleaved caspase 9.	info:pmid/21610153#abs:9
CASP9 --+> apoptosis		Regulation	SP600125 significantly inhibited the activation of caspase-9 and caspase-3 and the subsequent moscatilin-induced apoptosis.	info:pmid/18594007#abs:10
CASP9 --+> apoptosis		Regulation	Moreover, a caspase-9 inhibitor partially inhibited ethanol-induced Jurkat cell apoptosis.	info:pmid/12603597#abs:10
CASP9 --+> apoptosis		Regulation	Western blot analysis indicated upregulation of caspase-9 and upsurge in effect or caspase-3 activity leading to apoptosis.	info:pmid/21186712#abs:6
CASP9 --+> apoptosis		Regulation	Besides that, activation of caspase-3 and caspase-9 was found to be rather late event in apoptotic process.	info:pmid/11746510#abs:4
CASP9 --+> apoptosis		Regulation	Caspase-9 and its cofactor Apaf-1 were found to be essential downstream components of p53 in Myc-induced apoptosis.	info:pmid/10102818#abs:2
CASP9 --+> apoptosis		Regulation	Cotreatment with either a caspase-8 or a caspase-9 inhibitor suppressed Apo-2L-induced apoptosis.	info:pmid/11090076#abs:5
CASP9 --+> apoptosis		Regulation	Serial increases in mitochondrial membrane permeability and caspase-9 and -3 activities induced apoptosis.	info:pmid/11983450#abs:12
CASP9 --+> apoptosis		Regulation	The caspase-8 and -9 inhibitors Z-IETD-FMK and Z-LEHD-FMK induced a reduction in fucoidan-mediated apoptosis.	info:pmid/20727207#abs:12
CASP9 --+> apoptosis		Regulation	Multiple lines of evidence show that caspase-9 is critical for an apoptosis pathway mediated via the mitochondria.	info:pmid/10745077#abs:3
CASP9 --+> apoptosis		Regulation	Accordingly, the results signify that caspase-9 may play an essential role in cadmium induced apoptosis.	info:pmid/23958785#abs:9
CASP9 --+> apoptosis		Regulation	In contrast, apoptosis induced by the antisense treatment was inhibited by caspase-3 and -9 inhibitors.	info:pmid/12679106#abs:10
CASP9 --+> apoptosis		Regulation	Knocking down EphA2 expression initiated caspase-9-mediated apoptosis in mesothelioma cells.	info:pmid/17041885#abs:11
CASP9 --+> apoptosis		Regulation	Finally, retroviral expression of dominant-negative caspase-9 inhibited both CD95- and BCR-mediated apoptosis.	info:pmid/15214043#abs:8
CASP9 --+> apoptosis		Regulation	Bufalin-triggered apoptosis was blocked by specific inhibitors of caspase-9 (z-LEHD-fmk) and caspase-3 (z-DEVD-fmk), respectively.	info:pmid/22922805#abs:7
CASP9 --+> apoptosis		Regulation	Furthermore, latency-associated transcript appeared to have at least two regions capable of interfering with caspase 9-induced apoptosis.	info:pmid/12743314#abs:11
CASP9 --+> apoptosis		Regulation	The apoptosis was almost completely inhibited by caspase-8 inhibitor Z-IETD-FMK and attenuated by caspase-9 inhibitor Z-LEHD-FMK.	info:pmid/19737941#abs:5
CASP9 --+> apoptosis		Regulation	However, pharmacologic inhibition studies show that caspase-9 plays a minor role in B-chronic lymphocytic leukemia cell apoptosis.	info:pmid/20628148#abs:6
CASP9 --+> apoptosis		Regulation	We found that A-172 cells were highly sensitive to Apaf-1- and caspase-9-mediated apoptosis.	info:pmid/10860812#abs:6
CASP9 --+> apoptosis		Regulation	In addition, both pan-caspase and selective caspase-9 inhibitor blocked magnolol-induced apoptosis.	info:pmid/12634615#abs:5
CASP9 --+> apoptosis		Regulation	Caspase-9-mediated apoptosis (programmed cell death) plays a central role in the development and homeostasis of all multicellular organisms.	info:pmid/10376594#abs:1
CASP9 --+> apoptosis		Regulation	Induction of apoptosis by the alkaloid mixture was demonstrated by time-dependent and dose-dependent cleavage of procaspase-9 and PARP.	info:pmid/19713755#abs:10
CASP9 --+> apoptosis		Regulation	As a consequence, a decrease in activation of caspase-9, caspase-8, and TRAIL-mediated apoptosis occurs.	info:pmid/14765134#abs:8
CASP9 --+> apoptosis		Regulation	We observed caspase-8- and caspase-9-mediated apoptotic cell death, beginning with neutrophils.	info:pmid/21471447#abs:5
CASP9 --+> apoptosis		Regulation	Addition of specific inhibitors for caspase 9 and caspase 3 also blocked zinc-induced apoptosis.	info:pmid/15843898#abs:9
CASP9 --+> apoptosis		Regulation	Both caspase-9 (Z-LEHD-FMK) and caspase-3 (Ac-DEVD-CHO) inhibitors blocked cocaine-induced apoptosis.	info:pmid/10774788#abs:6
CASP9 --+> apoptosis		Regulation	Studies with cell line UMSCC17B indicated that apoptosis was induced within 1-2 days and involved activation of caspase-8, -9, and -3.	info:pmid/15782141#abs:6
CASP9 --+> apoptosis		Regulation	Furthermore, the decrease of Bcl-2 and activation of Bax, caspase-9/caspase-3 may be the effectors of H6-induced apoptosis.	info:pmid/19056280#abs:9
CASP9 --+> apoptosis		Regulation	In these cells, both caspase-3 and -9 were involved in the activation of apoptosis after CPT-11/5-fluorouracil treatment.	info:pmid/16491956#abs:8
CASP9 --+> apoptosis		Regulation	In parallel, UVC-induced apoptosis was largely attenuated by either DN-caspase-9 or Bcl-X(L) overexpression.	info:pmid/22226830#abs:7
CASP9 --+> apoptosis		Regulation	This leads to activation of caspase-9, caspase-3, and poly-ribose polymerase cleavage leading to caspase-dependent apoptosis.	info:pmid/18852135#abs:3
CASP9 --+> apoptosis		Regulation	Furthermore, gamma-tocotrienol-induced apoptosis on SGC-7901 cells was mediated by activation of caspase-9.	info:pmid/18602811#abs:5
CASP9 --+> apoptosis		Regulation	In addition, caspase-8 or caspase-9 inhibition with z-IETD-fmk or z-LEHD-fmk, respectively, largely prevented okadaic acid-induced apoptosis.	info:pmid/16844342#abs:4
CASP9 --+> apoptosis		Regulation	Activation of caspase 9 was demonstrated by Western blotting, and specific inhibitor for caspase 9 could inhibit apoptosis.	info:pmid/15754039#abs:3
CASP9 --+> apoptosis		Regulation	Specific inhibitors of caspase-3 and caspase-9 prevented the apoptotic process induced by skullcapflavone I.	info:pmid/16206047#abs:5
MYC --+> cell proliferation		Regulation	c-Myc is intimately involved in cell proliferation.	info:pmid/14963405#abs:1
MYC --+> cell proliferation		Regulation	MYC transcription factors are potent stimulators of cell proliferation.	info:pmid/11039898#abs:1
MYC --+> cell proliferation		Regulation	The MYC oncogene induces both cell proliferation and apoptosis.	info:pmid/17698969#abs:1
MYC --+> cell proliferation		Regulation	The c-Myc and MYCN oncogenes strongly induce cell proliferation.	info:pmid/17826980#abs:1
MYC --+> cell proliferation		Regulation	The product of proto-oncogene c-Myc is a potent activator of cell proliferation.	info:pmid/12745652#abs:1
MYC --+> cell proliferation		Regulation	Enhanced c-myc activation can result either in proliferation or apoptosis.	info:pmid/12449722#abs:2
MYC --+> cell proliferation		Regulation	The proto-oncogene product c-Myc can induce cell growth and proliferation.	info:pmid/16626295#abs:1
MYC --+> cell proliferation		Regulation	The transcription factor c-Myc has a critical role in cell proliferation and growth.	info:pmid/22665062#abs:1
MYC --+> cell proliferation		Regulation	The amplification of c-myc can either induce cell proliferation or apoptosis.	info:pmid/10698478#abs:2
MYC --+> cell proliferation		Regulation	c-Myc regulates cellular proliferation, differentiation, and apoptosis.	info:pmid/12064575#abs:1
MYC --+> cell proliferation		Regulation	The enhanced expression of MYC increased cell proliferation in the presence of tamoxifen.	info:pmid/22907427#abs:6
MYC --+> cell proliferation		Regulation	c-Myc drives uncontrolled cell proliferation in various human cancers.	info:pmid/18762810#abs:1
MYC --+> cell proliferation		Regulation	The proto-oncogene c-Myc paradoxically activates both proliferation and apoptosis.	info:pmid/23143306#abs:1
MYC --+> cell proliferation		Regulation	The product of the proto-oncogene c-myc (myc) is a potent activator of cell proliferation.	info:pmid/10956386#abs:1
MYC --+> cell proliferation		Regulation	The transcription factor Myc plays a central role in the control of cellular proliferation.	info:pmid/16477001#abs:1
MYC --+> cell proliferation		Regulation	The c-myc protooncogene plays an important role in the regulation of cellular proliferation.	info:pmid/1827033#abs:1
MYC --+> cell proliferation		Regulation	The c-myc oncogene has been shown to play a role in cell proliferation and apoptosis.	info:pmid/8692959#abs:1
MYC --+> cell proliferation		Regulation	c-Myc plays an essential role in proliferation, differentiation, and apoptosis.	info:pmid/14990581#abs:1
MYC --+> cell proliferation		Regulation	The c-myc oncogene codes for a DNA binding protein and is believed to regulate cellular proliferation.	info:pmid/2227549#abs:3
MYC --+> cell proliferation		Regulation	Increased taurodeoxycholate-induced c-Myc increases enterocyte proliferation.	info:pmid/22626558#abs:12
MYC --+> cell proliferation		Regulation	C-myc protein plays an important role in the regulation of cell proliferation and differentiation.	info:pmid/1447818#abs:1
MYC --+> cell proliferation		Regulation	The mitogen-inducible gene c-myc is a key regulator of cell proliferation and transformation.	info:pmid/10037749#abs:1
MYC --+> cell proliferation		Regulation	c-Myc plays a decisive role in the proliferation of HL-60 promyelocytic leukemia cells.	info:pmid/20485733#abs:1
MYC --+> cell proliferation		Regulation	It has been suggested that the c-myc gene may play an important role in the regulation of cell proliferation.	info:pmid/3008665#abs:1
MYC --+> cell proliferation		Regulation	Our results suggest that c-myc and pRb cooperate through direct binding to control cell proliferation.	info:pmid/1865909#abs:8
MYC --+> cell proliferation		Regulation	The c-myc oncoprotein plays a critical role in the regulation of cellular proliferation and apoptosis.	info:pmid/16294320#abs:1
MYC --+> cell proliferation		Regulation	Furthermore, c-Myc appears to have distinct roles in proliferation in liver.	info:pmid/15857952#abs:4
MYC --+> cell proliferation		Regulation	Functionally, EBP2 promotes c-Myc-mediated ribosomal RNA synthesis and cell proliferation.	info:pmid/24481446#abs:8
MYC --+> cell proliferation		Regulation	The MYC protein controls cellular functions such as differentiation, proliferation, and apoptosis.	info:pmid/20111719#abs:1
MYC --+> cell proliferation		Regulation	However, the mechanism by which c-Myc regulates chronic myelogenous leukemia cell proliferation is unclear.	info:pmid/21400515#abs:3
MYC --+> cell proliferation		Regulation	The c-myc gene product is known to be involved in the regulation of cell proliferation and differentiation.	info:pmid/9079756#abs:1
MYC --+> cell proliferation		Regulation	C-myc is important in many cellular processes such as proliferation, differentiation and apoptosis.	info:pmid/9568061#abs:3
MYC --+> cell proliferation		Regulation	The c-Myc oncoprotein induces cell proliferation and transformation through its activity as a transcription factor.	info:pmid/10207076#abs:1
MYC --+> cell proliferation		Regulation	The product of the c-myc proto-oncogene is an important positive regulator of cell growth and proliferation.	info:pmid/8455620#abs:1
MYC --+> cell proliferation		Regulation	Repression of the p21 promoter may contribute to the ability of c-Myc to promote cell proliferation.	info:pmid/11274368#abs:12
MYC --+> cell proliferation		Regulation	The c-Myc oncogenic transcription factor stimulates proliferation and growth by activating thousands of target genes.	info:pmid/16508012#abs:3
MYC --+> cell proliferation		Regulation	The oncoprotein transcription factor Myc plays a crucial role in the control of cell growth and proliferation.	info:pmid/12466972#abs:1
MYC --+> cell proliferation		Regulation	These findings suggest that the c-myc gene product plays a role in cell proliferation in renal cell carcinomas.	info:pmid/2659164#abs:11
MYC --+> cell proliferation		Regulation	The c-myc protooncogene plays an important role in the regulation of cellular proliferation and differentiation.	info:pmid/1616958#abs:1
MYC --+> cell proliferation		Regulation	The protooncogene c-myc plays an important role in the regulation of cellular proliferation and differentiation.	info:pmid/7649352#abs:1
MYC --+> cell proliferation		Regulation	Proliferation was regulated by c-MYC, whose expression can also be controlled by SOX2.	info:pmid/22015605#abs:8
MYC --+> cell proliferation		Regulation	In addition, forced expression of let-7 could reverse the MYC-mediated cell proliferation.	info:pmid/21903590#abs:8
MYC --+> cell proliferation		Regulation	The c-myc oncogene acts as a pluripotent modulator of transcription during normal cell growth and proliferation.	info:pmid/16620029#abs:1
MYC --+> cell proliferation		Regulation	MYC oncogene is able to regulate gene transcription, proliferation, apoptosis, and malignant transformation.	info:pmid/23897499#abs:2
MYC --+> cell proliferation		Regulation	The c-myc oncogene is a major regulator for cell proliferation, growth, and apoptosis.	info:pmid/19785991#abs:2
MYC --+> cell proliferation		Regulation	Previously, we have shown that B-Myc inhibits the ability of c-Myc to transform cells and can inhibit cellular proliferation.	info:pmid/11369584#abs:3
MYC --+> cell proliferation		Regulation	Here we show that the Xenopus xPontin and xReptin in conjunction with c-Myc regulate cell proliferation in early development.	info:pmid/15804567#abs:4
MYC --+> cell proliferation		Regulation	The proto-oncogene c-myc is involved in the regulation of cell proliferation, differentiation, and apoptosis.	info:pmid/15374969#abs:1
MYC --+> cell proliferation		Regulation	Cell proliferation driven by MYC contributes to many cancers, including breast cancer.	info:pmid/23145106#abs:4
MYC --+> cell proliferation		Regulation	MYC-S was previously shown to promote proliferation and apoptosis of immortalized rodent cell lines.	info:pmid/11064456#abs:4
MYC --+> cell proliferation		Regulation	Deregulated expression of c-Myc can overcome cell-cycle arrest in order to promote cellular proliferation.	info:pmid/10920185#abs:2
MYC --+> cell proliferation		Regulation	Knockdown of c-Myc by RNA interference also significantly attenuated prostaglandin E(2)-induced cell proliferation.	info:pmid/19623651#abs:6
MYC --+> cell proliferation		Regulation	Human telomerase reverse transcriptase (hTERT) and oncogene c-Myc have been shown to regulate cell proliferation.	info:pmid/24508371#abs:1
MYC --+> cell proliferation		Regulation	The c-Myc oncoprotein plays an important role in the growth and proliferation of normal and neoplastic cells.	info:pmid/10970882#abs:1
MYC --+> cell proliferation		Regulation	The proliferation of P19 cells was significantly enhanced by SB216763, as well as c-myc overexpression.	info:pmid/22976998#abs:9
MYC --+> cell proliferation		Regulation	MYC affects normal and neoplastic cell proliferation by altering gene expression, but the precise pathways remain unclear.	info:pmid/10737792#abs:1
MYC --+> cell proliferation		Regulation	MYC is a key regulator of cell growth, proliferation, metabolism, differentiation, and apoptosis.	info:pmid/21779462#abs:1
MYC --+> cell proliferation		Regulation	Growth and proliferation potentiated by deregulated myc oncogene expression is balanced by myc-induced apoptosis.	info:pmid/15084254#abs:1
MYC --+> cell proliferation		Regulation	The c-MYC proto-oncogene is essential for cellular proliferation but, paradoxically, may also promote cell death.	info:pmid/14498825#abs:1
MYC --+> cell proliferation		Regulation	The product of the c-myc oncogene is an important regulator of both cell proliferation and programmed cell death (apoptosis).	info:pmid/8894247#abs:1
MYC --+> cell proliferation		Regulation	The c-myc proto-oncogene is involved in various cellular processes including cell growth, proliferation, and apoptosis.	info:pmid/23221487#abs:1
MYC --+> cell proliferation		Regulation	The proto-oncogene c-myc (myc) encodes a transcription factor (Myc) that promotes growth, proliferation and apoptosis.	info:pmid/11139609#abs:1
MYC --+> cell proliferation		Regulation	In particular, MAD1 has been demonstrated to interfere with MYC-induced proliferation, transformation and apoptosis.	info:pmid/18203738#abs:2
MYC --+> cell proliferation		Regulation	The MYC oncogene encodes a transcription factor, c-Myc (Myc), which is a master regulator of cell metabolism and proliferation.	info:pmid/19806017#abs:1
MYC --+> cell proliferation		Regulation	The proto-oncogene c-myc is known to be involved in the regulation of proliferation, apoptosis and cell differentiation.	info:pmid/12820414#abs:1
MYC --+> cell proliferation		Regulation	The results indicated that c-myc siRNA remarkably inhibited the cell proliferation, with an IC(50) value of 150 nmol/L.	info:pmid/19379561#abs:6
MYC --+> cell proliferation		Regulation	The c-myc gene is involved in important cellular processes, including cell proliferation, differentiation, and apoptosis.	info:pmid/11182042#abs:1
MYC --+> cell proliferation		Regulation	Mycros inhibit c-Myc-dependent proliferation, gene transcription, and oncogenic transformation in the low micromolar concentration range.	info:pmid/16873022#abs:5
MYC --+> cell proliferation		Regulation	The c-Myc oncoprotein, which is required for cellular proliferation, resembles in its structure a growing number of transcription factors.	info:pmid/8417337#abs:1
MYC --+> cell proliferation		Regulation	The proto-oncogene product Myc is a master regulator of cell proliferation through its specific binding to the E-box motif in genomic DNA.	info:pmid/22328504#abs:1
MYC --+> cell proliferation		Regulation	c-Myc promotes cellular proliferation, sensitizes cells to apoptosis and prevents differentiation.	info:pmid/12944920#abs:1
MYC --+> cell proliferation		Regulation	Lobaplatin influences the expression of the c-myc gene, which is involved in oncogenesis, apoptosis and cell proliferation.	info:pmid/11116285#abs:3
MYC --+> cell proliferation		Regulation	The Myc proto-oncogene c-Myc binds DNA, activates or represses gene transcription, and consequently affects cellular proliferation.	info:pmid/21156935#abs:2
MYC --+> cell proliferation		Regulation	Previous study reveals that c-myc is important for bcr-abl CML cell proliferation, while its role in imatinib resistance is largely unknown.	info:pmid/22842456#abs:2
MYC --+> cell proliferation		Regulation	The expression of c-myc promotes cell proliferation and also sensitizes cells to various extracellular apoptotic stimuli.	info:pmid/10551811#abs:1
MYC --+> cell proliferation		Regulation	The transcription factor c-Myc is a key regulator of cell proliferation, cell growth, differentiation, and apoptosis.	info:pmid/18037408#abs:1
MYC --+> cell proliferation		Regulation	Protooncogene MYC induces cell growth and proliferation, inhibits differentiation and represses p21(CIP).	info:pmid/21769863#abs:2
MYC --+> cell proliferation		Regulation	Our data suggest that, as in the case of normal cells, c-Myc is essential for sustaining proliferation of human tumor cells.	info:pmid/17906696#abs:7
MYC --+> cell proliferation		Regulation	Deregulated expression of c-Myc not only promotes proliferation, but also can either induce or sensitize cells to apoptosis.	info:pmid/9916997#abs:1
MYC --+> cell proliferation		Regulation	The product of the c-myc proto-oncogene (c-Myc) is involved in the control of cell proliferation, differentiation, and apoptosis.	info:pmid/7649406#abs:1
MYC --+> cell proliferation		Regulation	c-Myc and wild-type p53 have been shown to play important roles in the regulation of cellular proliferation and oncogenic transformation.	info:pmid/8494784#abs:1
MYC --+> cell proliferation		Regulation	The evolutionarily conserved proto-oncogene c-myc is involved in both proliferation and differentiation processes of higher eukaryotic cells.	info:pmid/8475034#abs:1
MYC --+> cell proliferation		Regulation	Indeed, under appropriate conditions (presence of growth factors, for example), c-MYC is an essential determinant of cell proliferation.	info:pmid/9951419#abs:5
MYC --+> cell proliferation		Regulation	The MYC/MAX/MAD network of transcriptional regulators controls distinct aspects of cell physiology, including cell proliferation and apoptosis.	info:pmid/17998413#abs:1
MYC --+> cell proliferation		Regulation	Such drug treatment also reverses estradiol-induced upregulation of c-Myc, cyclinD1, and P21, gene products involved in cell proliferation.	info:pmid/22654912#abs:5
MYC --+> cell proliferation		Regulation	The depletion of c-Myc in Bronchoalveolar stem cells resulted in decreased proliferation and cell death.	info:pmid/21858211#abs:7
MYC --+> cell proliferation		Regulation	Moreover, ectopic expression of c-Myc reduces the inhibition of cell proliferation caused by miR-145 transfection.	info:pmid/23919393#abs:5
MYC --+> cell proliferation		Regulation	In support of this, c-myc transfection enhances the in vitro proliferation and soft agar cloning of human small cell lung cancer cells.	info:pmid/10646866#abs:2
MYC --+> cell proliferation		Regulation	The MYC proto-oncogene encodes a ubiquitous transcription factor (c-MYC) involved in the control of cell proliferation and differentiation.	info:pmid/9988278#abs:1
MYC --+> cell proliferation		Regulation	L11 is transcriptionally induced by c-Myc, and overexpression of L11 inhibits c-Myc-induced transcription and cell proliferation.	info:pmid/17599065#abs:5
MYC --+> cell proliferation		Regulation	The expression of the c-myc gene is essential for the proliferation of both hormone-dependent and -independent human breast cancer cells.	info:pmid/8707895#abs:1
MYC --+> cell proliferation		Regulation	The oncoprotein c-Myc plays an important role in cell proliferation, transformation, inhibition of differentiation and apoptosis.	info:pmid/9162900#abs:1
MYC --+> cell proliferation		Regulation	These findings are consistent with cellular MYC repression playing a role in innate immunity as well as in control of cell proliferation.	info:pmid/10500217#abs:11
MYC --+> cell proliferation		Regulation	Regulation of the human proto-oncogene MYC apparently plays an important role in cellular proliferation and the genesis of diverse tumors.	info:pmid/2498162#abs:1
MYC --+> cell proliferation		Regulation	Specific depletion of c-Myc expression by RNA interference retards G(1)/S cell cycle transition and blocks NNK-induced cell proliferation.	info:pmid/15210690#abs:6
MYC --+> cell proliferation		Regulation	C-myc oncogene is widely distributed in eukaryotic cells and is supposed to play an important role in the cellular proliferation and differentiation.	info:pmid/2679824#abs:1
MYC --+> cell proliferation		Regulation	Overexpression of BMI1, MYCN, and MYC independently increased both cell proliferation and tumor growth.	info:pmid/21856782#abs:7
MYC --+> cell proliferation		Regulation	The c-myc proto-oncogene has been suggested to play key roles in cell proliferation, differentiation, transformation and apoptosis.	info:pmid/9797456#abs:1
MYC --+> cell proliferation		Regulation	Repression mediated by MAD is thought to antagonize the transcriptional activation and proliferation-promoting functions of MYC-MAX heterodimers.	info:pmid/10382539#abs:2
MYC --+> cell proliferation		Regulation	The cellular proto-oncogenes like c-myc and c-fos have important role in cell growth, proliferation and differentiation.	info:pmid/18347422#abs:9
MCL1 ---| apoptosis		Regulation	But Mcl-1 siRNA transfection enhanced Abeta-induced apoptosis.	info:pmid/19609277#abs:9
MCL1 ---| apoptosis		Regulation	Finally, ectopic Mcl-1 expression attenuated sorafenib/PD184352-mediated apoptosis.	info:pmid/20117835#abs:7
MCL1 ---| apoptosis		Regulation	Mcl-1 appears to play a crucial role in sorafenib-induced apoptosis.	info:pmid/19288493#abs:7
MCL1 ---| apoptosis		Regulation	Knocking down Mcl-1 induced significant apoptosis in Jeko-1 cells but not Granta cells.	info:pmid/20663900#abs:10
MCL1 ---| apoptosis		Regulation	Bim is a pro-apoptotic molecule blocked by the action of Mcl-1.	info:pmid/23301543#abs:3
MCL1 ---| apoptosis		Regulation	The silencing of Mcl-1 by RNA interference enhanced VB1-induced apoptosis.	info:pmid/24276280#abs:4
MCL1 ---| apoptosis		Regulation	Studies using siRNA confirmed that the knockdown of Mcl-1 induced apoptosis.	info:pmid/23000424#abs:7
MCL1 ---| apoptosis		Regulation	Furthermore, Mcl-1 down-regulation significantly increased apoptosis sensitivity to etoposide.	info:pmid/24568469#abs:12
MCL1 ---| apoptosis		Regulation	Ectopic expression of Bcl-2 or Mcl-1 in Caki cells attenuates cafestol-induced apoptosis.	info:pmid/21334318#abs:6
MCL1 ---| apoptosis		Regulation	Mcl-1 is a critical antiapoptotic survival factor for human multiple myeloma .	info:pmid/12660820#abs:1
MCL1 ---| apoptosis		Regulation	Mcl-1 may be required for the inhibition of apoptotic cell death caused by a loss of DAD1.	info:pmid/10965038#abs:10
MCL1 ---| apoptosis		Regulation	Knockdown of Mcl-1 by RNA interference also induced apoptotic cell death.	info:pmid/23019217#abs:6
MCL1 ---| apoptosis		Regulation	In myeloma, specific downregulation of Mcl-1 induces apoptosis.	info:pmid/17653083#abs:4
MCL1 ---| apoptosis		Regulation	As well, triptolide induced caspase-3-dependent Mcl-1 cleavage, which may potentiate apoptosis.	info:pmid/19942343#abs:5
MCL1 ---| apoptosis		Regulation	In double mutants, loss of Pten enhances the HSC anti-apoptotic factor Mcl-1.	info:pmid/21890648#abs:7
MCL1 ---| apoptosis		Regulation	Moreover, the overexpression of Mcl-1 protects against core-induced apoptosis.	info:pmid/19605477#abs:4
MCL1 ---| apoptosis		Regulation	Mcl-1 is an anti-apoptotic protein shown to delay or block apoptosis.	info:pmid/15611089#abs:2
MCL1 ---| apoptosis		Regulation	Importantly, knockdown of Mcl-1 increases ABT-737-induced apoptosis similar to AZD8055/ABT-737 cotreatment.	info:pmid/24133218#abs:9
MCL1 ---| apoptosis		Regulation	The anti-apoptotic protein Mcl-1 is highly expressed in various types of malignant tumors.	info:pmid/21734342#abs:1
MCL1 ---| apoptosis		Regulation	In turn, mitochondrial apoptosis is fully blocked by overexpression of either Mcl-1 or Bcl-x(L).	info:pmid/22354970#abs:9
MCL1 ---| apoptosis		Regulation	Loss of Mcl-1 in neuronal progenitors results in widespread apoptosis.	info:pmid/18550749#abs:5
MCL1 ---| apoptosis		Regulation	Cleavage of Mcl-1 may provide a feed-forward amplification loop, resulting in the rapid induction of apoptosis.	info:pmid/14513048#abs:7
MCL1 ---| apoptosis		Regulation	We showed that overexpression of Mcl-1S induces apoptosis in basal cell carcinoma cells.	info:pmid/19369967#abs:5
MCL1 ---| apoptosis		Regulation	Specific depletion of Mcl-1 by RNA interference blocks nicotine-stimulated survival and enhances apoptotic cell death.	info:pmid/19903766#abs:8
MCL1 ---| apoptosis		Regulation	Mcl-1 disappearance might be necessary but not sufficient for the induction of apoptosis by staurosporine and aspirin.	info:pmid/12941295#abs:14
MCL1 ---| apoptosis		Regulation	Apoptosis-regulating proteins bcl-2, mcl-1, and bax were visualized by immunohistochemistry.	info:pmid/10541887#abs:5
MCL1 ---| apoptosis		Regulation	Induction of apoptosis involved inhibition of NF-?B activity and loss of BCL-XL and MCL1 expression.	info:pmid/22072733#abs:11
MCL1 ---| apoptosis		Regulation	Neuropilin-1 overexpression also increased expression of the antiapoptotic regulator, MCL-1.	info:pmid/15956974#abs:12
MCL1 ---| apoptosis		Regulation	Knockdown of Mcl-1 expression by short hairpin ribonucleic acid was shown to potentiate camptothecin-induced apoptosis.	info:pmid/17971907#abs:8
MCL1 ---| apoptosis		Regulation	The combination of Mcl-1 loss with inhibition of Bcl-xL by navitoclax causes rapid apoptosis in all lines tested.	info:pmid/21546570#abs:6
MCL1 ---| apoptosis		Regulation	However, not until recently did the molecular mechanism by which Mcl-1 antagonizes apoptosis have begun to be elucidated.	info:pmid/16456709#abs:3
MCL1 ---| apoptosis		Regulation	Consequently, overexpression of Mcl-1 led to inhibition of COX-2 inhibitor-mediated apoptosis.	info:pmid/16849551#abs:8
MCL1 ---| apoptosis		Regulation	Apoptosis-suppressing bcl-2 and mcl-1 proteins did not change significantly in our culture experiment.	info:pmid/10210783#abs:6
MCL1 ---| apoptosis		Regulation	The small interfering RNA against canine Mcl-1 increased the rate of apoptotic cells and decreased the numbers of viable cells.	info:pmid/19185893#abs:2
MCL1 ---| apoptosis		Regulation	Mutation at Asp-127 and Asp-157 of Mcl-1 led to cellular resistance to TRAIL-induced apoptosis.	info:pmid/15637055#abs:4
MCL1 ---| apoptosis		Regulation	Bax, Bak, or Bim (BCL2L11) knockdown or Mcl-1 overexpression significantly diminished regimen-induced apoptosis.	info:pmid/23243017#abs:9
MCL1 ---| apoptosis		Regulation	Suppression of Mcl-1 would be an approach to induce apoptosis and enhance the chemosensitivity.	info:pmid/18297287#abs:3
MCL1 ---| apoptosis		Regulation	Myeloid cell leukemia sequence-1 (Mcl-1) is a critical anti-apoptotic factor in T lymphocytes.	info:pmid/21975296#abs:1
MCL1 ---| apoptosis		Regulation	Thus, in myeloma cells, Mcl-1 neutralizes Bim through complex formation and therefore prevents apoptosis.	info:pmid/15459900#abs:11
MCL1 ---| apoptosis		Regulation	The antiapoptotic gene Mcl-1 is identified as a key target for the ternary complex factor-SRF complex in this system.	info:pmid/15542842#abs:8
MCL1 ---| apoptosis		Regulation	Thus Mcl-1 downregulation contributes to BKM120-induced apoptosis or enhancement of TRAIL-induced apoptosis.	info:pmid/23562472#abs:4
MCL1 ---| apoptosis		Regulation	The results of Mcl-1 knockdown indicate that Mcl-1 plays an important role in 3-bromopyruvate-induced apoptosis.	info:pmid/24492287#abs:7
MCL1 ---| apoptosis		Regulation	Mcl-1 at the mitochondrial outer membrane inhibits mitochondrial permeabilization to block apoptosis.	info:pmid/22643875#abs:3
MCL1 ---| apoptosis		Regulation	IL-32 knockdown also suppressed the mRNA expression of antiapoptotic proteins (Bcl-2, Bcl-xL, and Mcl-1).	info:pmid/19386602#abs:13
MCL1 ---| apoptosis		Regulation	We show that the depletion of Mcl-1 is sufficient to induce apoptosis in HER2-overexpressing breast cancer cells.	info:pmid/21899728#abs:6
MCL1 ---| apoptosis		Regulation	MCL1, which encodes the antiapoptotic protein MCL1, is among the most frequently amplified genes in human cancer.	info:pmid/22516262#abs:1
MCL1 ---| apoptosis		Regulation	The simultaneous loss of Mcl-1 and Bcl-xL association with Bak leads to rapid apoptosis of acute myeloid leukemia cells.	info:pmid/23775716#abs:6
MCL1 ---| apoptosis		Regulation	Triptolide-induced apoptosis was also associated with downregulation of Mcl-1 and was significantly inhibited by Mcl-1 overexpression.	info:pmid/20878065#abs:7
MCL1 ---| apoptosis		Regulation	Thus, Mcl-1 is a critical anti-apoptotic factor for the survival of T cells at multiple stages in vivo.	info:pmid/18566418#abs:8
MCL1 ---| apoptosis		Regulation	In addition, the suppression of PMN apoptosis seems to be mediated by the induction of anti-apoptotic mcl-1 gene expression.	info:pmid/16029896#abs:9
MCL1 ---| apoptosis		Regulation	Finally, specific upregulation of Mcl-1 in hepatocellular carcinoma cells inhibited chemotherapeutic drug-induced apoptosis.	info:pmid/16327976#abs:10
MCL1 ---| apoptosis		Regulation	The Mcl-1 protein plays a pivotal role in protecting cells from apoptosis and is overexpressed in a variety of human cancers.	info:pmid/21851287#abs:3
MCL1 ---| apoptosis		Regulation	Overexpression of the antiapoptotic protein Mcl-1 protected melanoma cells from apoptosis induced by these compounds.	info:pmid/18583930#abs:4
MCL1 ---| apoptosis		Regulation	Mode-of-action analysis detected changes in Bcl-xl, Mcl-1, Noxa, Bid and Bim, which are all regulators of the apoptotic process.	info:pmid/20924380#abs:7
MCL1 ---| apoptosis		Regulation	Although MCL-1 is known to inhibit apoptosis, this process was not activated in MCL-1-deficient hearts.	info:pmid/23788623#abs:4
MCL1 ---| apoptosis		Regulation	Ectopic Mcl-1 expression potently inhibited perifosine/PD184352-induced apoptosis, as did Bak or Bax knockdown.	info:pmid/19773546#abs:5
MCL1 ---| apoptosis		Regulation	Emetine downregulated the expression of the TRAIL-related anti-apoptotic protein Mcl-1 in a dose- and time-dependent manner.	info:pmid/24213797#abs:7
MCL1 ---| apoptosis		Regulation	Mechanistic investigations indicated that Mcl-1 downregulation and Noxa upregulation were critical for 2-deoxyglucose-induced apoptosis.	info:pmid/21911456#abs:6
MCL1 ---| apoptosis		Regulation	Maintenance of Mcl-1 was critical for this protection, as glucose metabolism failed to protect Mcl-1-deficient cells from apoptosis.	info:pmid/17371841#abs:5
MCL1 ---| apoptosis		Regulation	In HeLa cells the combinatorial knockdown of Bcl-xL and Mcl-1 is sufficient to induce spontaneous apoptosis.	info:pmid/22386982#abs:1
MCL1 ---| apoptosis		Regulation	Silencing of cFLIP and Mcl-1 expression by RNA interference resulted in a marked sensitization to TRAIL-induced apoptosis.	info:pmid/19942932#abs:5
MCL1 ---| apoptosis		Regulation	However, none of them has a high enough interaction affinity with Mcl-1, a crucial antiapoptotic factor in chronic lymphocytic leukemia.	info:pmid/22466256#abs:6
MCL1 ---| apoptosis		Regulation	Loss of MCL1 by RNA interference rendered human B-cell lymphomas sensitive to B-cell receptor-induced programmed cell death.	info:pmid/18032706#abs:4
MCL1 ---| apoptosis		Regulation	Vice versa, attenuation of Bortezomib-mediated accumulation of MCL-1 by knockdown of MCL-1 significantly enhances Taxol/Bortezomib-induced apoptosis.	info:pmid/24263099#abs:10
MCL1 ---| apoptosis		Regulation	The antiapoptotic protein Mcl-1, a member of the Bcl-2 family, was downregulated and correlated with SOID-8 induced apoptosis.	info:pmid/23166634#abs:6
MCL1 ---| apoptosis		Regulation	Taken together, EGF signaling leads to increased Mcl-1 expression that is required for blockage of TRAIL induced apoptosis.	info:pmid/12898516#abs:8
MCL1 ---| apoptosis		Regulation	Overexpression of Mcl-1 blocked apoptosis induced by cycloheximide, whereas RNA interference knockdown of Mcl-1 induced apoptosis.	info:pmid/17200126#abs:7
MCL1 ---| apoptosis		Regulation	Mcl-1, an antiapoptotic Bcl-2 family protein, interferes with mitochondrial activation to inhibit apoptosis.	info:pmid/18292181#abs:2
MCL1 ---| apoptosis		Regulation	Anti-apoptotic proteins such as BCL-2, BCL-XL and MCL-1 bind with pro-apoptotic proteins to induce apoptosis mechanism.	info:pmid/21919598#abs:1
MCL1 ---| apoptosis		Regulation	Specific downregulation of MCL1 via RNA interference sensitized multidrug resistant leukaemia cells towards chemotherapy and induced apoptosis.	info:pmid/19344413#abs:6
MCL1 ---| apoptosis		Regulation	Of 48 (89%) Bax-positive tumors, 43 were found to express apoptosis-inhibiting proteins such as Mcl-1 or Bcl-2.	info:pmid/8630413#abs:4
MCL1 ---| apoptosis		Regulation	Overexpression of mcl-1 is sufficient to protect against apoptosis, while transfection of a mcl-1 antisense plasmid causes cell death.	info:pmid/10763823#abs:8
MCL1 ---| apoptosis		Regulation	Furthermore, simultaneous silencing of cFLIP and Mcl-1 expression by RNA interference results in a marked sensitization to TRAIL-induced apoptosis.	info:pmid/22072062#abs:9
MCL1 ---| apoptosis		Regulation	Conversely, Mcl-1 downregulation by short hairpin RNA enhanced BAY 43-9006-induced apoptosis.	info:pmid/16007148#abs:11
MCL1 ---| apoptosis		Regulation	Apoptosis was dependent on two upregulated BH3-only proteins, Bim-EL and Bmf, and was inhibited by ectopic Mcl-1 expression.	info:pmid/20647317#abs:5
MCL1 ---| apoptosis		Regulation	We show that Mcl-1 down-regulation alone is sufficient to promote mitochondrial membrane depolarization and apoptosis in ALL and CLL cells.	info:pmid/17404098#abs:6
MCL1 ---| apoptosis		Regulation	Mcl-1 prevents apoptosis and increases cell viability but not proliferation as mechanisms for luteal rescue.	info:pmid/20444920#abs:14
MCL1 ---| apoptosis		Regulation	Interestingly, in response to MazF induction, NBK/BIK activated BAK by displacing it from anti-apoptotic proteins MCL-1 and BCL-X(L) that sequester BAK.	info:pmid/17403773#abs:5
MCL1 ---| apoptosis		Regulation	We previously demonstrated that IL-3 stimulates transcription of the antiapoptotic gene mcl-1 via two promoter elements designated as the SIE and CRE-2 sites.	info:pmid/19234191#abs:1
MCL1 ---| apoptosis		Regulation	As yet no gene knockout mice have been engineered, and so there is little evidence to show that loss of Mcl-1 expression is sufficient to trigger apoptosis.	info:pmid/10961874#abs:2
MCL1 ---| apoptosis		Regulation	Mcl-1 and Bcl-xL are crucial regulators of apoptosis, therefore dual inhibitors of both proteins could serve as promising new anticancer drugs.	info:pmid/24215352#abs:1
MCL1 ---| apoptosis		Regulation	A tyrosine kinase inhibitor suppressed MCL-1 expression, and induced apoptosis that was reversed by the enforced MCL-1 expression.	info:pmid/19808698#abs:8
MCL1 ---| apoptosis		Regulation	However, TRAIL signaling also activates NF-kappaB, which induces the antiapoptotic regulators Mcl-1 and cIAP2, thus compromising its efficacy.	info:pmid/17613431#abs:2
MCL1 ---| apoptosis		Regulation	Mcl-1 was functionally important, as neutralization of Mcl-1 induced apoptosis and increased chemotherapy-induced apoptosis.	info:pmid/21846680#abs:4
MCL1 ---| apoptosis		Regulation	Knockdown of Bim (but not Puma or Noxa) by shRNA or ectopic overexpression of Bcl-2, Bcl-x(L), or Mcl-1 diminished Bax/Bak activation and apoptosis.	info:pmid/19805519#abs:6
MCL1 ---| apoptosis		Regulation	Overexpression of active ATF6 or WBP1 caused a specific reduction in an anti-apoptotic protein, Mcl-1 (myeloid cell leukemia sequence 1).	info:pmid/21841196#abs:12
MCL1 ---| apoptosis		Regulation	Finally, we found that Mcl-1 over-expression reduced the endogenous rate of adult neural precursor cell apoptosis 2-fold in vitro.	info:pmid/22357134#abs:10
MCL1 ---| apoptosis		Regulation	The over expression of anti-apoptotic protein Mcl-1 has been associated with inferior survival, poor prognosis and chemoresistance of malignant melanoma.	info:pmid/24223823#abs:2
MCL1 ---| apoptosis		Regulation	In support of this, siRNA-mediated knockdown of Mcl-1 was sufficient to induce apoptosis in LY3 and LY18 diffuse large B-cell lymphoma.	info:pmid/18156799#abs:8
MCL1 ---| apoptosis		Regulation	Here we show that the pro-survival protein MCL1 (ref. 3) is a crucial regulator of apoptosis triggered by antitubulin chemotherapeutics.	info:pmid/21368834#abs:5
MCL1 ---| apoptosis		Regulation	Furthermore, the transfection of Mcl-1 exerted its protective effect by suppressing cochlear apoptosis at the mitochondrial level.	info:pmid/23790646#abs:7
MCL1 ---| apoptosis		Regulation	Inhibition of endogenous Mcl-1 induced apoptosis, indicating that Mcl-1 is an important survival factor in prostate cancer cells.	info:pmid/20085644#abs:6
MCL1 ---| apoptosis		Regulation	Our findings suggest that regulation of Mcl-1L degradation plays an important role in the opposite effects of dexamethasone on granulocyte apoptosis.	info:pmid/17573055#abs:9
MCL1 ---| apoptosis		Regulation	We determined that overexpression of the antiapoptotic protein MCL1 was sufficient to circumvent apoptosis in this setting.	info:pmid/21406400#abs:5
MCL1 ---| apoptosis		Regulation	We suggest that the inhibition of protein synthesis and resulting Mcl-1 turnover play a key role in the apoptosis induced by Semisynthetic homoharringtonine.	info:pmid/16546987#abs:12
MCL1 ---| apoptosis		Regulation	These data suggest that apoptosis induced by flavopiridol is dependent on the enhancement of E2F1 levels and the repression of Mcl-1.	info:pmid/12533675#abs:9
MCL1 ---| apoptosis		Regulation	However, knock-down of eIF4G1, eIF4B, DAP5, or 4EBP1 did not affect ionizing radiation-induced decline of the anti-apoptotic protein Mcl-1.	info:pmid/23402580#abs:13
MCL1 ---| apoptosis		Regulation	Corresponding to enhanced apoptosis, LY294002 down-regulated expression of the antiapoptotic proteins X-linked inhibitor of apoptosis protein (XIAP) and Mcl-1.	info:pmid/12393602#abs:6
MCL1 ---| apoptosis		Regulation	Our results show that apoptosis in response to Celecoxib required the presence of Noxa and downregulation of the anti-apoptotic protein Mcl-1.	info:pmid/19665451#abs:5
MCL1 ---| apoptosis		Regulation	Altogether, these results suggest that the TRB2-Mcl-1 axis plays an important role in survival factor withdrawal-induced apoptosis of TF-1 cells.	info:pmid/17545167#abs:9
EIF4E --+> cell proliferation		Regulation	Reduced eIF4E expression blocked the proliferation of gastric cancer cells.	info:pmid/23588929#abs:11
EIF4E --+> cell proliferation		Regulation	The eukaryotic translation initiation factor 4E regulates the proliferation of many cell types.	info:pmid/11240370#abs:1
EIF4E --+> cell proliferation		Regulation	The second is that overexpression or microinjection of eIF-4E induce rapid cell proliferation and oncogenic transformation.	info:pmid/1839953#abs:3
EIF4E --+> cell proliferation		Regulation	Eukaryotic translation initiation factor 4E (eIF4E) plays an important role in cell proliferation and differentiation.	info:pmid/10828072#abs:2
EIF4E --+> cell proliferation		Regulation	A number of studies suggest that eIF4E may play a role in cellular differentiation as well as proliferation.	info:pmid/12641566#abs:4
EIF4E --+> cell proliferation		Regulation	Eukaryotic initiation factor 4E binds to the 5'-cap structure of eukaryotic mRNA and has a central role in the control of cell proliferation.	info:pmid/10477262#abs:1
EIF4E --+> cell proliferation		Regulation	To understand how eIF4E affects cell proliferation and survival, we studied mRNA targets that are translationally responsive to eIF4E.	info:pmid/17311107#abs:2
EIF4E --+> cell proliferation		Regulation	Enhanced expression of eIF4E renders proliferation of erythroblasts independent of phosphoinositide-3-kinase.	info:pmid/18625885#abs:3
EIF4E --+> cell proliferation		Regulation	Moreover, regulation of eIF4E by E6 significantly influences cell proliferation, the cell cycle, migration, and apoptosis.	info:pmid/23410891#abs:4
EIF4E --+> cell proliferation		Regulation	Translation initiation factor eukaryotic translation initiation factor 4E (eIF4E) plays a key role in regulation of cellular proliferation.	info:pmid/16024782#abs:1
EIF4E --+> cell proliferation		Regulation	Eukaryotic initiation factor 4E (eIF4E) is a key component of the translational machinery and an important modulator of cell growth and proliferation.	info:pmid/11463832#abs:1
EIF4E --+> cell proliferation		Regulation	We investigated how 4E-BP1 and eIF4E phosphorylation status affects in vitro and in vivo cell proliferation in a breast cancer model.	info:pmid/21750861#abs:2
EIF4E --+> cell proliferation		Regulation	Eukaryotic initiation factor 4E (eIF4E) promotes cellular proliferation and can rescue cells from apoptotic stimuli such as serum starvation.	info:pmid/18391071#abs:1
EIF4E --+> cell proliferation		Regulation	Our recent studies suggest that eIF4E governs cell cycle progression and cellular proliferation by coordinately orchestrating the expression of several genes at the post-transcriptional level.	info:pmid/17245113#abs:6
EIF4E --+> cell proliferation		Regulation	Therefore, eIF4E, p-eIF4E and Mcl-1 overexpression may play an important role in the proliferation of fibroblasts and in the pathogenesis of pathological scar.	info:pmid/23259313#abs:12
EIF4E --+> cell proliferation		Regulation	Indeed, eIF4E was required for cerebellar granule neuron precursor proliferation, while S6 kinase activation drove cell cycle exit.	info:pmid/21339731#abs:7
EIF4E --+> cell proliferation		Regulation	Although dispensable for normal development, MAPK-interacting kinases function and eIF4E phosphorylation promote cellular proliferation and survival and are critical for malignant transformation.	info:pmid/21233335#abs:4
EIF4E --+> cell proliferation		Regulation	The phosphorylation of eukaryotic translation initiation factor 4E (eIF4E) by MAP kinase-interacting kinases on Ser-209 promotes cellular proliferation, survival, malignant transformation and metastasis.	info:pmid/24551240#abs:2
EIF4E --+> cell proliferation		Regulation	Overexpression of eIF-4E in experimental models dramatically alters cellular morphology, enhances proliferation and induces cellular transformation, tumorigenesis and metastasis.	info:pmid/15094768#abs:2
EIF4E --+> cell proliferation		Regulation	Next, the optimal shRNA vector (eIF4E-shRNA2) was selected to knock down eIF4E expression and investigate the effect of eIF4E-shRNA on eIF4E-regulated gene expression and cell proliferation both in vitro and in vivo.	info:pmid/18327707#abs:7
EIF4E --+> cell proliferation		Regulation	Matrine, from Sophora flavescens, could remarkably inhibit tumor growth and induce apoptosis in various cancer cells in vitro. eIF4E and its inhibitor 4E-BP1 play key roles in regulating mRNA translation and cell proliferation.	info:pmid/17823871#abs:1
EIF4E --+> cell proliferation		Regulation	Ectopic expression of eIF4E restores the trastuzumab-dependent defect in eIF4F formation, renders cells resistant to the trastuzumab-mediated decrease in cell proliferation, and rescues breast cancer xenografts from inhibition by trastuzumab.	info:pmid/21498638#abs:4
EIF4E --+> cell proliferation		Regulation	Our data suggest that in primary central nervous system lymphoma cells eIF4E phosphorylation plays an important role in proliferation and our results identify inhibition of the MNK1/eIF4E pathway as a potential therapeutic target in patients with primary central nervous system lymphoma.	info:pmid/20499137#abs:8
EIF4E --+> cell proliferation		Regulation	Human eukaryotic translation initiation factor 4E (eIF4E) binds to the mRNA cap structure and interacts with eIF4G, which serves as a scaffold protein for the assembly of eIF4E and eIF4A to form the eIF4F complex. eIF4E is an important modulator of cell growth and proliferation.	info:pmid/9878069#abs:1
EIF4E --+> cell proliferation		Regulation	Ectopically expressed eukaryotic translation initiation factor 4E (eIF4E) stimulates cell proliferation, suppresses apoptosis in growth factor restricted cells, and induces malignant transformation in primary rodent fibroblasts when coexpressed with protooncogene myc.	info:pmid/10723135#abs:1
EIF4E --+> cell proliferation		Regulation	Regulation of the mRNA cap binding protein (eIF4E) is critical to the control of cellular proliferation since this protein is the rate-limiting factor in translation initiation and transforms fibroblasts and since eIF4E mutants arrest budding yeast in the G1 phase of the cell cycle (cdc33).	info:pmid/9742079#abs:1
EIF4E --+> cell proliferation		Regulation	Through these activities, eIF4E promotes cellular proliferation, growth and survival.	info:pmid/17036047#body:52
EIF4E --+> cell proliferation		Regulation	Thus eIF4E/4E-BP1 appear to play key roles in cell proliferation and/or transformation.	info:pmid/15279778#body:140
EIF4E --+> cell proliferation		Regulation	It is known that both S6K1 and eIF4E function to drive cell growth and proliferation (20, 34).	info:pmid/12867426#body:280
EIF4E --+> cell proliferation		Regulation	First, overexpression of eIF-4E results in an increased proliferation and even transformation in some cell types .	info:pmid/10405757#body:159
EIF4E --+> cell proliferation		Regulation	Thus induced eIF4E activity is necessary for proliferation in both TFoxp3+ and TFoxp32 cells in vitro.	info:pmid/23658533#cont:175
EIF4E --+> cell proliferation		Regulation	EIF4E over-expresses and enhances cell proliferation and cell cycle progression in nasopharyngeal carcinoma.	info:pmid/23277284#title:1
EIF4E --+> cell proliferation		Regulation	These data indicate that eIF4E may regulate mRNA translation in a selective manner and contribute to the control of cell proliferation.	info:pmid/9407052#body:38
EIF4E --+> cell proliferation		Regulation	Remarkably, over-expression of eIF4E induces rapid cell proliferation and malignant transformation [14,15,16].	info:pmid/20539760#cont:28
EIF4E --+> cell proliferation		Regulation	Suppression of c-Myc, eIF4E and CDK4 inhibit proliferation of A549 and H23 cells	info:pmid/21092188#cont:143
EIF4E --+> cell proliferation		Regulation	This results in eukaryotic initiation factor 4E-mediated enhancement of cell proliferation, survival, and angiogenesis.	info:pmid/21288646#body:257
EIF4E --+> cell proliferation		Regulation	These data contrast with the in vitro growth results and suggest that regulation of eIF4E plays a more important role in promoting proliferation in vivo.	info:pmid/19251093#body:80
EIF4E --+> cell proliferation		Regulation	Small molecule inhibitors of eIF4E-eIF4G interaction were also reported to reduce proliferation in several cancer cell lines .	info:pmid/19607806#body:112
EIF4E --+> cell proliferation		Regulation	Inhibition of eIF-4E will cause the prevention of transcription initiation and subsequently reduce cell growth and proliferation.	info:pmid/19716529#body:201
EIF4E --+> cell proliferation		Regulation	This indicated that the predominant impact of eIF4E was to reduce the frequency of apoptosis, rather than to increase cell proliferation.	info:pmid/15193258#body:58
EIF4E --+> cell proliferation		Regulation	Overexpression of eIF4E in mammalian cells is an important determinant of cell proliferation which is observed in several cancer forms [1].	info:pmid/23226381#cont:19
EIF4E --+> cell proliferation		Regulation	Eukaryotic initiation factor 4E variants alter the morphology, proliferation, and colony-formation properties of MDA-MB-435 cancer cells.	info:pmid/17091471#title:1
EIF4E --+> cell proliferation		Regulation	Increasing eIF4E may result not only in an increase in cap-dependent translation, but also in an increase in cell proliferation. eIF4E levels are elevated ...	info:pmid/15459249#body:201
EIF4E --+> cell proliferation		Regulation	When mTOR is suppressed, S6 kinase is inhibited and eIF4E is activated, thus resulting in increased cell proliferation.	info:pmid/22843885#cont:36
EIF4E --+> cell proliferation		Regulation	The delivered signal, as a whole, causes a decrease of eIF4E expression, which may lead to transcription reduction resulting decreased cell proliferation.	info:pmid/22562359#cont:212
EIF4E --+> cell proliferation		Regulation	However, as was recently shown, eIF4E plays a predominant role in cell proliferation downstream of mammalian target of rapamycin complex 1 (Dowling et al, 2010).	info:pmid/22307088#cont:40
EIF4E --+> cell proliferation		Regulation	targeting eIF4E, eIF4A and eIF4B decreased the proliferation rate of tumor cells and their ability to grow in soft agar [12,13].	info:pmid/23776612#cont:53
EIF4E --+> cell proliferation		Regulation	Both eIF4E and S6K1 are involved in cellular proliferation and their overexpression has been linked to poor cancer-related prognosis .	info:pmid/24556063#body:31
EIF4E --+> cell proliferation		Regulation	Several lines of experimentation have shown that eIF4E suppression selectively impairs proliferation and survival of tumour cells with minimal toxicity on ...	info:pmid/22843876#cont:135
EIF4E --+> cell proliferation		Regulation	Studies by Fingar et al. indicated that S6K1 and 4EBP1/eIF4E function cooperatively in translational control to regulate both mammalian cell size and proliferation .	info:pmid/15659337#body:58
EIF4E --+> cell proliferation		Regulation	Thus eIF4e could potentially have synergistic effects on proliferation by increasing both fibroblast growth factor ligand and receptor (de Benedetti & Harris 1999).	info:pmid/15613447#body:307
EIF4E --+> cell proliferation		Regulation	PHAS-I phosphorylation by mTOR releases eIF4E, stimulating both global translation as well as that of a particular set of proteins involved in cell growth and proliferation.	info:pmid/12970465#body:182
EIF4E --+> cell proliferation		Regulation	Since eIF4E itself apparently plays a key role in cell growth and proliferation, it is possible that eIF4E is an important downstream target of myc.	info:pmid/10216943#body:38
EIF4E --+> cell proliferation		Regulation	Over-expression of eIF4E in experimental models dramatically alters cellular morphology, enhances cell proliferation, and induces cellular transformation, tumorigenesis, and metastasis.	info:pmid/21143123#cont:1119
EIF4E --+> cell proliferation		Regulation	Overexpression of eIF4E is associated with activation of the Akt/mTOR pathway ( ) and is known to enhance proliferation, tumourigenesis and metastasis in some tumours ( ).	info:pmid/22789858#body:118
EIF4E --+> cell proliferation		Regulation	These results suggest that eIF4E, a point of convergence of ERK1/2 and mTOR signalling, is a key determinant of cyclin D1 and p27KIP1 expression and cell proliferation for both pathways.	info:pmid/24363449#cont:195
EIF4E --+> cell proliferation		Regulation	Potential drug candidates serve as inhibitors for the capped mRNA in cancer cell to bind with eIF4E, which results in interrupting abnormal cancerous cell proliferation and inducing apoptosis.	info:pmid/23777824#body:6
EIF4E --+> cell proliferation		Regulation	Furthermore, eIF4E expression is observed in numerous human tumors and is believed to contribute to enhanced cellular proliferation, transformation, and metastasis [reviewed in ( )].	info:pmid/16891174#body:173
EIF4E --+> cell proliferation		Regulation	Upon various stimuli, 4E-BP1 is hyper-phosphorylated and frees eIF4E, which can in turn stimulate protein synthesis and consequent cell growth and proliferation (Bjornsti and Houghton, 2004; Sonenberg and Pause, 2006).	info:pmid/19834456#body:33
EIF4E --+> cell proliferation		Regulation	Recently, genetic data demonstrated that eIF4E phosphorylation is required for cell growth and proliferation, because mutation of the Drosophila eIF4E phosphorylation site causes slow growth and retarded development (Lachance et al. 2002).	info:pmid/12554876#body:154
EIF4E --+> cell proliferation		Regulation	Our studies suggest that the PML protein is a potent inhibitor of eIF4E, which is a key node in an RNA regulon governing proliferation and survival . eIF4E promotes proliferation and rescues cells from apoptosis.	info:pmid/18616965#body:199
EIF4E --+> cell proliferation		Regulation	In this model, it would be interesting to test whether resistance could be overridden by a combined treatment with ERK1/2/ or MNK1/2 inhibitors, which are expected to block eIF4E-dependent cell growth and proliferation.	info:pmid/22508483#cont:313
EIF4E --+> cell proliferation		Regulation	This triggers a cascade of anabolic processes for cell growth and proliferation, mainly mediated by the ribosomal S6 kinase (p70S6 K) and eukaryotic translation initiation factor 4E (eIF4E)-binding protein , two direct downstream substrates of mTOR complex 1.24	info:pmid/20865012#cont:111
EIF4E --+> cell proliferation		Regulation	Curcumin treatment of A549 also down-regulates eIF2a and eIF4E expression, decreases the phosphorylation of 4E-BP1, and increases the phosphorylation of eIF4E and eIF2a which may result in the inhibition of cell proliferation.	info:pmid/19826913#cont:129
EIF4E --+> cell proliferation		Regulation	Through this regulon, eIF4E coordinately modulates cell proliferation and survival signaling gene expression networks-and thus its overexpression likely contributes to an increased rate of proliferation in rb4E cells and altered cell cycle properties.	info:pmid/23747720#body:146
EIF4E --+> cell proliferation		Regulation	However, in most cases, overexpression of eIF4E in mammal cells leads to malignant transformation and non-controlled cell proliferation only when overexpressed in cell cycle-sensitized cells or when co-expressed together with other proto-oncogenes ( ).	info:pmid/15804566#body:141
EIF4E --+> cell proliferation		Regulation	It is thought that eiF4E affects cell proliferation and tumorigenesis by promoting the translation of specific mRNAs coding for pro-oncogenic proteins regulating cell survival, cell-cycle progression, angiogenesis, energy metabolism, and metastasis.	info:pmid/22500797#body:105
EIF4E --+> cell proliferation		Regulation	Moreover, inhibition of eIF4E activity abrogates IL-2-induced proliferation following TCR activation in Treg cells suggesting that IL-2-induced eIF4E expression/activity is key in the reversal of T cell anergy.	info:pmid/24140232#body:94
EIF4E --+> cell proliferation		Regulation	Increased eIF4E1 facilitates formation of eIF4E-eIF4G complex, elevates translation of selective mRNAs important for cancer cell adaptation to hypoxia stresses, and subsequently promotes cancer cell proliferation and tumorsphere growth at low O2 conditions.	info:pmid/23667251#cont:273
EIF4E --+> cell proliferation		Regulation	It has been reported that pRB, p53, mTOR, cJun, Akt, Daxx and EIf4e are all capable of interacting with Promyelocytic Leukemia to regulate homeostasis in immune response, to repress cell proliferation and to regulate protein synthesis [8 & 9].	info:pmid/23555679#cont:24
EIF4E --+> cell proliferation		Regulation	Results Top Abstract Introduction Results Discussion Materials and methods References eIF4E alters the messenger RNA transport of a wide variety of transcripts eIF4E-dependent messenger RNA export is potentially a broadly based mechanism by which eIF4E controls gene expression and, thereby, modulates growth and proliferation.	info:pmid/17074885#body:68
EIF4E --+> cell proliferation		Regulation	In addition downstream targets of mammalian target of rapamycin including p70S6K1, eukaryotic translation initiation factor 4-E and 4E-binding protein-1 involved in controlling ribosome protein synthesis, cell survival and proliferation were significantly downregulated with fisetin treatment [29].	info:pmid/23293889#cont:154
EIF4E --+> cell proliferation		Regulation	We find that, like eIF4E1, eIF4E3 is in the nucleus and cytoplasm and thus could support roles in both mRNA export and translation (Fig. 4F and Fig. S4F). eIF4E1 is a potent stimulator of cellular proliferation and oncogenically transforms cells in culture (1–3).	info:pmid/23431134#cont:243
EIF4E --+> cell proliferation		Regulation	These situations are reminiscent of the cap-binding translation initiation factor eIF4E; overexpression of eIF4E enhances translation, proliferation, suppression of apoptosis and cellular transformation, whereas reduced expression of eIF4E suppresses cellular translation and transformation [29].	info:pmid/23054082#cont:671
EIF4E --+> cell proliferation		Regulation	The activation of eIF4E, via inhibition of 4EBP activity, enhances cell proliferation by modulating the cell cycle through regulation of the expression of G1/S proteins including cyclins A, B, D1 and E by promoting the export of specific mRNAs from the nucleus to the cytoplasm (41).	info:pmid/23467570#cont:308
EIF4E --+> cell proliferation		Regulation	For example, overexpression of eIF4E has been shown to increase the rate of growth and cause aberrant morphology of HeLa cells (15, 16), whereas microinjection of eIF4E into rodent fibroblasts increased rates of proliferation and resulted in a transformed phenotype (17).	info:pmid/9395487#body:54
EIF4E --+> cell proliferation		Regulation	Overexpression of eIF4E in experimental models dramatically alters cellular morphology, enhances proliferation and induces cellular transformation, tumorigenesis and metastasis and is associated with some solid tumors such as colon, breast and esophageal cancer ( ).	info:pmid/18440854#body:105
EIF4E --+> cell proliferation		Regulation	eIF4E lead to increases in cell proliferation, suppression of apoptosis and other characteristics associated with neoplastic transformation. eIF4E has been implicated in the control of translation of a few select proteins involved in developmental processes such as growth factors, proto-oncogenes and transcription factors.11	info:pmid/21921943#cont:38
EIF4E --+> cell proliferation		Regulation	The translational initiation factor eukaryotic translation initiation factor 4E (eIF4E) has an important role in cellular proliferation and is overexpressed in several tumours including, head and neck, breast cancers, colon, lung, lymphoma and bladder .	info:pmid/16378690#body:234
EIF4E --+> cell proliferation		Regulation	Cyclin A2, a cell-cycle-perpetuating factor, is associated with cardiac regeneration after myocardial infarction and has been demonstrated to prevent heart failure . eukaryotic initiation factor 4 E promotes cellular proliferation and can rescue cells from reacting to apoptotic stimuli via Akt signaling pathway .	info:pmid/19913551#body:140
EIF4E --+> cell proliferation		Regulation	4E-BP1 hyperphosphoryla-tion leads to the release of eIF4E, allowing initiation of translation [43, 44]. eIF4E enhances cell proliferation, survival, and angiogenesis by leading to selective translation of mRNA coding for proteins such as cyclin D1, Bcl-2, Bcl-xL and vascular endothelial growth factor [45, 46]. p70S6Kactivation is initiated by mTORC1-mediated phos-phorilation of Thr389.	info:pmid/20384580#cont:109
EIF4E --+> cell proliferation		Regulation	The availability of eIF4E plays an important role in controlling cell proliferation: forced over-expression of eIF4E in immortalized cell lines results in malignant transformation (Rousseau et al., 1996b; Lazaris-Karatzas et al., 1990; De Benedetti et al., 1994) while overexpression of 4E-BP1 (or 4E-BP2) reversed the phenotype of cells transformed by overexpression of eIF4E or other manipulations…	info:pmid/10871854#body:78
EIF4E --+> cell proliferation		Regulation	... complex also contains eIF4A, an ATP-dependent RNA helicase, which is thought to unwind secondary structure present at the 5' end of the mRNA, and eIF4G (Rozen et al. 1990), a large scaffolding protein that binds to eIF4E, eIF4A, PABP, and eukaryotic initiation factor3, and consequently bridges the ribosome and the mRNA (Gingras et al. 1999b). eIF4E is the limiting factor in translation initia…	info:pmid/18515545#body:40
EIF4E --+> cell proliferation		Regulation	Our findings support a molecular mechanism in which both cap-dependent translation driven by eIF4E and eIF4G and cap-independent (internal ribosome entry site-mediated) translation promoted under hypoxia by 4E-BP1 levels are required for tumor progression. eIF4E would then promote stronger translation and tumor cell proliferation in the absence of hypoxia, as has been observed for a lymphoma (non…	info:pmid/17996713#body:108
EIF4E --+> cell proliferation		Regulation	Ectopic overexpression of 4E-BP1 mutant,15,18 or suppression of eIF4E expression,19,20 both of which repress cap-dependent translation initiation, significantly decreases cell proliferation and survival of breast tumor cells. eIF4E is a genetic modifier of anti-HER2-directed therapies, such as the FDA (Food and Drug Administration)-approved trastuzumab antibody, in breast cancer, with high levels…	info:pmid/22484424#cont:26
EIF4E --+> cell proliferation		Regulation	Translational initiation is regulated by the eIF4F complex, which is composed of the RNA helicase eIF4A, the scaffolding protein eIF4G and the cap-binding protein eIF4E, which is believed to be the rate-limiting protein in the eIF4F complex.44,45 eIF4E harbors transforming characteristics in vivo and in vitro and was found to be overexpressed in various tumors, contributing to proliferation, surv…	info:pmid/22456335#cont:182
EIF4E --+> cell proliferation		Regulation	Mitogenic stimuli activating Akt can directly phosphorylate TSC2 (tuberin), causing destabilisation of TSC2 and inhibiting the formation of the tuberous sclerosis complex1/2 complex, leading to an increase of mTOR activity through rheb (Ras homolog enriched in brain). 4E-BP1 inhibits the initiation of translation of mRNA for many factors, including c-myc and cyclin D1, through its association wit…	info:pmid/19945021#body:210
EIF4E --+> cell proliferation		Regulation	is correlated with the increased hnRNP K expression in melanoma cell lines (Fig. 1). eIF4E has an important role in cellular proliferation and is overexpressed in several tumors including head and neck, breast cancers, colon, lung, lymphoma, and bladder.4 hnRNP K was shown to bind to a promoter element in the eIF4E gene, resulting in increased transcription. eIF4E transcription was augmented if b…	info:pmid/20499280#cont:199
EIF4E --+> cell proliferation		Regulation	S6K1 and eIF4E have been shown to play a critical role both in cell size and proliferation via their influence in the regulation of mRNA translation .	info:doi/10.1016/j.bbrc.2003.08.066#body:96
EIF4E --+> cell proliferation		Regulation	The elevated eukaryotic translation initiation factor 4E (eIF4E) factor is essential for cell proliferation, migration and protection from cell death.	info:doi/10.1016/j.ajog.2011.10.206#body:6
EIF4E --+> cell proliferation		Regulation	Overexpression of eIF4E in experimental models dramatically alters cellular morphology, enhances proliferation and induces cellular transformation, tumorigenesis and metastasis.	info:doi/10.1016/j.ejphar.2008.06.104#body:141
EIF4E --+> cell proliferation		Regulation	Antisense RNA-mediated suppression of eIF4E suppressed proliferation and changed cell morphology in HeLa cells ( ) and suppressed soft-agar colonization as well as tumour formation and growth in ras-transformed CREF cells ( ).	info:doi/10.1016/j.jcpa.2011.12.007#body:167
EIF4E --+> cell proliferation		Regulation	Together with eIF4E, which controls synthesis of cancer-related genes such as cyclin D1, Bcl-2, Bcl-xL, and VEGF (vascular endothelial growth factor), S6K1 regulates cell proliferation, survival, and angiogenesis [17].	info:doi/10.2174/1568009611313020008#cont:83
RPS6 --+> cell proliferation		Regulation	Knockdown of the RPS6 gene also resulted in impairment of cell proliferation.	info:pmid/17220279#abs:6
RPS6 --+> cell proliferation		Regulation	Phosphorylation of S6 ribosomal protein, a downstream target of the PI3K/Akt/mTOR pathway, promotes growth and proliferation of cells and could identify metabolically active cells such as alloantibody secreting plasma cells.	info:pmid/20736897#abs:2
RPS6 --+> cell proliferation		Regulation	As both ribosomal S6 kinase and rpS6 are known to be important for cell proliferation and survival, which are critical endothelial cell functions during neovascularization, these findings suggest that the BMK1 pathway is crucial for tumor-associated angiogenesis through its role in the regulation of the ribosomal S6 kinase-rpS6 signaling module.	info:pmid/16140937#abs:9
RPS6 --+> cell proliferation		Regulation	Deletion of p70S6K or ribosomal protein S6 in embryonic stem cells or mice reduces the rate of cell proliferation (31).	info:pmid/14623899#body:274
RPS6 --+> cell proliferation		Regulation	S6-ribosomal protein phosphorylation increases cell cycle progression and everolimus blocks cell cycle proliferation effectively by suppressing mTOR.	info:pmid/19167904#body:75
RPS6 --+> cell proliferation		Regulation	The prevailing thought suggests that p70S6K and ribosomal protein S6 regulate cell growth and proliferation and places p70S6K at a critical point in tumor development.	info:pmid/12045200#body:334
RPS6 --+> cell proliferation		Regulation	Nat Rev Mol Cell Biol 9: 713–724 Volarevic S, Stewart MJ, Ledermann B, Zilberman F, Terracciano L, Montini E, Grompe M, Kozma SC, Thomas G (2000) Proliferation, but not growth, blocked by conditional deletion of 40S ribosomal protein S6.	info:pmid/20683442#cont:866
RPS6 --+> cell proliferation		Regulation	The ribosomal protein S6 has been shown to regulate lymphangioleiomyomatosis cell proliferation, and is found constitutively hyperphosphorylated, as a result of loss of TSC2 function in lymphangioleiomyomatosis cells.	info:pmid/19717640#body:101
RPS6 --+> cell proliferation		Regulation	Interestingly, RPS6 deficiency was shown to lead to p53-dependent expression of the Kit-ligand (KITL) in keratinocytes, leading to melanocyte proliferation through a paracrine mechanism.	info:pmid/21435506#body:63
RPS6 --+> cell proliferation		Regulation	P70S6K kinase (p70S6K) and S6 ribosomal protein are proteins downstream of AKT, and activation of p70S6K and S6 ribosomal protein stimulate protein synthesis and promotes cell growth and proliferation [46].	info:pmid/22669534#cont:221
RPS6 --+> cell proliferation		Regulation	In mammalian cells, the phosphorylation and activation of S6 kinase by PDK1 promotes phosphorylation of the 40S ribosomal protein S6, which in turn controls cell growth and proliferation via the consequential regulation of 5´-terminal oligopyrimidine tract mRNA translation .	info:pmid/16125835#body:11
RPS6 --+> cell proliferation		Regulation	For example, deletion of the ribosomal protein gene S6 in mouse or L16 in yeast, or a gene involved in ribosomal biogenesis, such as Yph1p in yeast, is sufficient to block cell proliferation (Rotenberg et al, 1988; Volarevic et al, 2000; Du and Stillman, 2002), indicating that in cells there exists a signaling pathway to communicate perturbations of ribosomal biogenesis to cell cycle control.	info:pmid/15152193#body:183
RPS6 --+> cell proliferation		Regulation	The N- and C-Terminuses of TSC2 Are Required for Inhibition of lymphangioleiomyomatosis Cell Proliferation Because full-length TSC2 is required for inhibition of ribosomal protein S6 hyperphosphorylation, which is critical for cell proliferation, we examined whether these effects correlate with the N- and C-terminus of TSC2 expression on DNA synthesis in lymphangioleiomyomatosis cells.	info:pmid/16424383#body:227
RPS6 --+> cell proliferation		Regulation	The phosphoinositide 3-kinase activation recruits 3-phosphoinositide-dependent protein kinase (PDK1) and Akt to cell membrane , where phosphorylation of Akt by 3-phosphoinositide-dependent protein kinase (PDK1) results in activation of mTORC1. mTORC1 phosphorylates S6 kinase, S6 ribosomal protein and eukaryotic translation initiation factor 4E-binding protein 1 (4E-BP1), which together increase p…	info:pmid/22001078#body:130
RPS6 --+> cell proliferation		Regulation	Deregulation of mTOR activation is linked to a variety of pathophysiological states associated with deregulated cell-cycle progression and homeostasis, such as cancer, drug resistance, type 2 diabetes, and aging . mTOR activation positively regulates the kinases Akt and p70 ribosomal S6 (S6K), which induce protein synthesis and proliferation. mTOR signaling is often constitutively activated in le…	info:pmid/24331713#body:19
RPS6 --+> cell proliferation		Regulation	In addition, activation of p70S6 kinase and S6 ribosomal protein stimulate protein synthesis (37) and promote cell growth and proliferation.	info:pmid/19244479#body:191
RPS6 --+> cell proliferation		Regulation	The inhibition of mTOR affects the activity of the 40S ribosomal protein S6 kinase (p70s6k), which plays a key role in cell proliferation and apoptosis pathways.	info:pmid/15848550#body:58
PDCD4 ---| cell proliferation		Regulation	PDCD4 induces turnover (proliferation and apoptosis) of human umbilical vein endothelial cells.	info:pmid/24626527#abs:10
PDCD4 ---| cell proliferation		Regulation	In this study, the authors found that knockdown of Pdcd4 promoted cell proliferation and up-regulated cyclin D1 expression.	info:pmid/22393466#abs:2
PDCD4 ---| cell proliferation		Regulation	In the current study, we show that overexpression of PDCD4 in carcinoid cells results in inhibition of cell proliferation.	info:pmid/15153438#abs:2
PDCD4 ---| cell proliferation		Regulation	Our results suggest that Pdcd4 may perform a critical function in the regulation of lung cancer cell proliferation.	info:pmid/20455770#abs:7
PDCD4 ---| cell proliferation		Regulation	Moreover, the anti-proliferation and pro-apoptotic effect by miR-21 suppression could be reversed by PDCD4 knock down.	info:pmid/22335905#abs:8
PDCD4 ---| cell proliferation		Regulation	The current study has identified, for the first time, that PDCD4 is an essential regulator of vascular smooth muscle cell apoptosis and proliferation.	info:pmid/20357187#abs:9
PDCD4 ---| cell proliferation		Regulation	Programmed cell death 4 (PDCD4), a novel tumor suppressor, inhibits cell proliferation, migration and invasion as well as promotes cell apoptosis in tumors.	info:pmid/24157866#abs:1
PDCD4 ---| cell proliferation		Regulation	All these results suggest that downregulation of PDCD4 expression may have an essential role in the progression and malignant proliferation of human gastrointestinal stromal tumors.	info:pmid/21850542#abs:8
PDCD4 ---| cell proliferation		Regulation	Intact PDCD4, PDCD4?164-469 and PDCD4?327-440 expression, respectively, decreased proliferation and migration and increased apoptosis in B16 cells in vitro.	info:pmid/23450345#abs:4
PDCD4 ---| cell proliferation		Regulation	PDCD4 may play a critical function in arresting cell cycle progression at key checkpoint, thus inhibiting cell proliferation, as well as suppressing tumour metastasis.	info:pmid/22272332#abs:9
PDCD4 ---| cell proliferation		Regulation	Thus, programmed cell death 4 might inhibit the proliferation of intraductal papillary mucinous neoplasm; and its inhibition might partly result from cell cycle arrest caused by the up-regulation of p21.	info:pmid/20656320#abs:10
PDCD4 ---| cell proliferation		Regulation	In the present study, we found that PDCD4 expression in ovarian cancer cell lines (SKOV3, 3AO, and CAOV3) inhibited significantly their proliferation and cell cycle progression, and induced apoptosis.	info:pmid/19493270#abs:4
PDCD4 ---| cell proliferation		Regulation	PDCD4 also inhibits proliferation via activation of p21 .	info:pmid/19523920#body:30
PDCD4 ---| cell proliferation		Regulation	Downregulation of Pdcd4 by mir-21 facilitates glioblastoma proliferation in vivo.	info:pmid/21636706#title:1
PDCD4 ---| cell proliferation		Regulation	This observation suggests that knockdown of Pdcd4 may increase cell proliferation in vivo.	info:pmid/23312883#body:126
PDCD4 ---| cell proliferation		Regulation	Loss or decrease of PDCD4 in tumor leads to abnormal autophagy and rapid cell proliferation.	info:pmid/23486359#cont:221
PDCD4 ---| cell proliferation		Regulation	Moreover, PDCD4 can influences cell cycle progression by regulation of CDKs, resulting in reduced cell proliferation (Göke et al. 2004).	info:pmid/22203471#cont:222
PDCD4 ---| cell proliferation		Regulation	Data of our results suggest that PDCD4 might promote cell cycle arrest in phase of G1 and in G2 and further block the cell proliferation.	info:pmid/19480673#body:269
PDCD4 ---| cell proliferation		Regulation	Loss of PDCD4 may stimulate protein synthesis, and the subsequent cell growth and proliferation led to carcinogenesis of the cells (14).	info:pmid/21894439#cont:20
PDCD4 ---| cell proliferation		Regulation	Interestingly, a recent study has demonstrated that PDCD4 modulates cancer cell proliferation and invasion by regulating different downstream genes in a cell type/ tissue type-dependent manner.	info:pmid/22322403#cont:203
PDCD4 ---| cell proliferation		Regulation	In response to rapamycin treatment, H9 cells up-regulated gene expression of CCNG2 (which encodes Cyclin G2) and programmed cell death 4 , both of which inhibit cell proliferation (30, 31).	info:pmid/19416884#body:231
PDCD4 ---| cell proliferation		Regulation	Several human malignancies downregulate programmed cell death 4 , a pro-inflammatory tumor suppressor gene that prevents transformation and inhibits cellular proliferation.	info:pmid/22628023#cont:45
PDCD4 ---| cell proliferation		Regulation	It has been shown that post-transcriptional downregulation of PDCD4 by miR-21 in T98G glioma cells stimulates cell proliferation and inhibits apoptosis (12).	info:pmid/22766763#cont:191
PDCD4 ---| cell proliferation		Regulation	In consistence with the induction of cell death, depletion of Pdcd4 promoted cell proliferation and over-expression of Pdcd4 inhibited proliferation .	info:pmid/22801218#body:4
PDCD4 ---| cell proliferation		Regulation	Combined, up-regulation of PDCD4 and decreased p70S6K· activity would contribute to indefinite cell proliferation that is characteristic of cancer growth and therefore may be one marker of resistance to bevacizumab.	info:pmid/21240464#cont:218
PDCD4 ---| cell proliferation		Regulation	It has been reported that in a lung cancer mice model, increase of PDCD4 can induce apoptosis and inhibit cell proliferation and tumor angiogenesis .	info:pmid/24650454#body:91
PDCD4 ---| cell proliferation		Regulation	One previous study sheds light on the miR-21/PDCD4/AP-1 autoregulatory loop, which is highly activated during tumorigenesis and could drive cell transformation and proliferation (3).	info:pmid/24196965#cont:44
PDCD4 ---| cell proliferation		Regulation	Alternatively, miR-21 is highly upregulated in the majority of cancer tissues and by repressing pro-apoptotic genes, such as PTEN or PDCD4, stimulates proliferation and tumor initiation [ ].	info:pmid/23465882#body:10
PDCD4 ---| cell proliferation		Regulation	Investigations into the role of the tumor-suppressor protein named programmed cell death 4 , which blocks cell proliferation by inhibiting translation, found that modulation of eIF4A can control cellular activities (Yang et al, 2003).	info:pmid/18034160#body:297
PDCD4 ---| cell proliferation		Regulation	Further target molecules of Pdcd4 involved in cell cycle progression, proliferation and invasion were identified on a pretranslational level such as HPK1 (hematopoietic progenitor kinase 1), uPAR (urokinase receptor), and dUTPase .	info:pmid/22289349#body:5
PDCD4 ---| cell proliferation		Regulation	programmed cell death 4 inhibits tumor-promoter induced neoplastic transformation, cell cycle progression and proliferation by regulating multiple proteins at the transcriptional and translational level.	info:pmid/21763111#body:141
PDCD4 ---| cell proliferation		Regulation	We speculated that the accumulation of Pdcd4 in the nucleus might negatively regulate cell proliferation while the cytoplasmic sequestration of Pdcd4 might abolish its function in ovarian cancer cells.	info:pmid/19728867#body:214
PDCD4 ---| cell proliferation		Regulation	The tumor-suppressive role of programmed cell death 4 was associated with increased apoptosis or decreased proliferation and colony formation ability of glioblastoma-derived cell lines .	info:pmid/23395884#body:74
PDCD4 ---| cell proliferation		Regulation	Recently, overexpression of Pdcd4 in human carcinoid cells has been shown to inhibit cell proliferation (Goke et al. 2004), and to induce apoptosis in human breast cancer cells (Afonja et al. 2004).	info:pmid/15661843#body:49
PDCD4 ---| cell proliferation		Regulation	Furthermore, studies in cultured ovarian cancer cells, for example, suggest that Pdcd4 suppresses proliferation and cell cycle progression, and induces apoptosis .	info:pmid/19836969#body:7
PDCD4 ---| cell proliferation		Regulation	The oncogenic miR-21 also targets Programmed Cell Death 4 [30], the protein that inhibits the cellular translation by interaction with translation initiation factors and inhibits the proliferation via activation of p21.	info:pmid/21902632#cont:317
PDCD4 ---| cell proliferation		Regulation	As PDCD4 was reported to be involved in cellular processes such as antiproliferation, apoptosis, and antimetastasis in various cancer cells through an unknown mechanism,16,19 we hypothesized that the observed effects in response to SRSF3 depletion might be, in part, due to the upregulation of PDCD4.	info:pmid/24292556#cont:124
PDCD4 ---| cell proliferation		Regulation	Silence of PTEN and PDCD4 results in enhanced proliferation and reduced apoptosis (20, 48), whereas CDC25A inhibition is related to cell cycle arrest (24), and tissue inhibitor metalloproteinases, RHOB, and Maspin are miR-21 targets for promoting invasion and metastasis (31, 47, 49).	info:pmid/21471222#cont:288
PDCD4 ---| cell proliferation		Regulation	Although the loss of Pdcd4 is correlated with tumor progression in lung cancer,28 high expression of Pdcd4 is found in bladder and breast carcinoma;29 overexpression of Pdcd4 induces apoptosis in human breast cancer cells30 and inhibits proliferation in human endocrine tumor cells,31 but does not alter cell cycle or induce apoptosis in colon carcinoma cells.32	info:pmid/21959934#cont:192
PDCD4 ---| cell proliferation		Regulation	The gene product of PDCD4 plays a role in pathogenic T cell apoptosis and cell proliferation . miR-21 regulates aberrant T cell responses through regulation of PDCD4 expression in human systemic lupus erythematosus , which suggest that induction of miR-21 may enable T cells to elude activated T cell apoptosis and enhance the potential of pro-inflammatory cytokine secretion, such as IFN-? and IL-1…	info:pmid/23395552#body:114
NF-kB --+> BIRC5		PromoterBinding	Moreover, the AMP-activated protein kinase -dependent nuclear factor kappa B pathway mediated paclitaxel-increased chemoresistance and survivin expression.	info:pmid/24462773#abs:10
NF-kB --+> BIRC5		PromoterBinding	Furthermore, survivin expression and ciliary localization are regulated by flow-induced cilia activation through protein kinase C, Akt and nuclear factor-?B.	info:pmid/24235270#abs:9
NF-kB --+> BIRC5		PromoterBinding	We showed that NF?B mediates Gas6/Axl-mediated overexpression of survivin, cyclin D1 and FAK, leading to enhanced survival, cell-matrix adhesion and proliferation of schwannoma.	info:pmid/23318455#abs:10
NF-kB --+> BIRC5		PromoterBinding	Through EMSA and super gel shift, we demonstrated that there existed DNA sequences in the Survivin promoter region that can be bound by NF-?B nuclear protein.	info:pmid/20816704#body:144
NF-kB --+> BIRC5		PromoterBinding	As glucocorticoid receptor response elements and NF?B binding sites are present in the Birc5 promoter, such pathways may also be effective via influencing Birc5 expression.	info:pmid/20627126#body:86
NF-kB --+> BIRC5		PromoterBinding	The binding of H3K9Ac and NF-?B at the survivin promoter was analysed by chromatin immunoprecipitation assay in livers 48 h after diethylnitrosamine treatment (e, *P = 0.02 for H3K9Ac, P = 0.04 for NF-?B, t -test).	info:pmid/23041974#cont:402
NF-kB --+> BIRC5		PromoterBinding	Reduced expression of c-FOS limits the expression of the class III deacetylase SIRT6, which is able to shut-off the transcription of the survivin gene by deacetylation of lysine 9 of histone H3 and by controlling binding of NF-?B to the survivin gene promoter .	info:pmid/24440709#body:321
NF-kB --+> BIRC5		PromoterBinding	Survivin, a member of the family of inhibitor of apoptosis proteins, functions as a key regulator of mitosis and programmed cell death . p50 and RelB are bound to the nuclear factor-kappa B binding site in the survivin promoter between -354 and -345 .	info:pmid/20079806#body:123
NF-kB --+> BIRC5		PromoterBinding	Although further studies are clearly required to elucidate the specific factors involved in Survivin gene regulation in vascular injury, it is worth noting that inspection of the human Survivin promoter using computer-based transcription factor search programs reveals a number of potential Kruppel-like factor and NF-?B binding sites.	info:pmid/16904982#body:104
NF-kB --+> BIRC5		PromoterBinding	Nuclear factor-kappaB (NF-kappaB) enhances the transcriptional activity of survivin.	info:pmid/16497974#abs:7
NF-kB --+> BIRC5		PromoterBinding	Under hypoxia, NF-?B activity impaired expression of antiapoptotic gene BCL-xL, c-FLIP and survivin.	info:pmid/21219576#abs:5
NF-kB --+> BIRC5		PromoterBinding	Furthermore, the expression of survivin, which is transcriptionally regulated by NF-kappaB, was also inhibited by treatment with PSK.	info:pmid/20126979#abs:11
NF-kB --+> BIRC5		PromoterBinding	The activation of NF-kappaB can increase the expression of p-gp and survivin, which may be part of the molecular mechanism of multi-drug resistance of K562.	info:pmid/18382055#abs:13
NF-kB --+> BIRC5		PromoterBinding	LMP2A-mediated survivin up-regulation in gastric carcinoma cells was inhibited with a nuclear factor-kappaB (NF-kappaB) inhibitor, Bay 11-7082.	info:pmid/18316606#abs:7
NF-kB --+> BIRC5		PromoterBinding	NF-kappaB-regulated gene products such as Cyclin D1, c-Myc, COX-2, MMP-9, ICAM-1, MDR1, Survivin, XIAP, IAP1, IAP2, FLIP, Bcl-2, Bcl-xL, and Bfl-1/A1 were all down-regulated by evodiamine.	info:pmid/15710601#abs:9
NF-kB --+> BIRC5		PromoterBinding	NFkappaB-regulated proteins IkappaB alpha, survivin and another apoptosis inhibitor, cIAP1, were found in corresponding sites, again at highest levels in islets surrounded by fibrosis.	info:pmid/16127431#abs:10
NF-kB --+> BIRC5		PromoterBinding	In the present study, we investigated the implication of breast cancer cells features, as hormone receptors and p53 status, in the radio-resistance of breast cancer cells and in the regulation of survivin's expression by nuclear factor -?B and c-myc.	info:pmid/20716114#abs:3
NF-kB --+> BIRC5		PromoterBinding	Overall, our results suggest that AMPKalpha1, but not AMPKalpha2 activation, promotes cell survival by increasing NF-kappaB-mediated expression of anti-apoptotic proteins (Bcl-2 and Survivin) and intracellular ATP contents.	info:pmid/20233722#abs:12
NF-kB --+> BIRC5		PromoterBinding	Here, we report that the anti-apoptotic activity of E2 is mediated by activation of nuclear factor kappa B (NF-kappaB) that directs expression of survival gene products such as tumor necrosis factor (TNF-alpha) receptor-associated factor 2 (TRAF2), X-chromosome-linked inhibitor of apoptosis protein (XIAP), FLICE-like inhibitory protein (FLIP), and survivin.	info:pmid/18273841#abs:2
NF-kB --+> BIRC5		PromoterBinding	TNF induced the expression of NF-kappaB-regulated gene products cyclin D1, c-Myc, matrix metalloproteinase-9, survivin, X-linked inhibitor-of-apoptosis protein (IAP), IAP1, Bcl-x(L), A1/Bfl-1 and Fas-associated death domain protein-like IL-1beta-converting enzyme-inhibitory protein in wild-type MEF but not in PKR-/- cells.	info:pmid/16924232#abs:8
NF-kB --+> BIRC5		PromoterBinding	Curcumin also potentiated the apoptotic effects of thalidomide and bortezomib by down-regulating the constitutive activation of NF-kappaB and Akt, and this correlated with the suppression of NF-kappaB-regulated gene products, including cyclin D1, Bcl-xL, Bcl-2, TRAF1, cIAP-1, XIAP, survivin, and vascular endothelial growth factor.	info:pmid/19372569#abs:4
NF-kB --+> BIRC5		PromoterBinding	It has been illustrated that the antiinflammatory effect is mediated by suppressing the nuclear factor-kappa B that activates expression of some antiinflammatory and antiapoptotic proteins including cyclooxygenase-2(COX-2), inducible nitric oxide synthase (iNOS) and survivin; therefore, berberine may induce apoptosis by reducing antiinflammatory and antiapoptotic agents, which suggest the relatio…	info:pmid/22081376#abs:2
NF-kB --+> BIRC5		PromoterBinding	It has been demonstrated that survivin promoter contains a NF?B-binding site and is induced by NF?B pathway (Deveraux and Reed, 1999; Mitsiades et al., 2002).	info:pmid/14737105#body:172
NF-kB --+> BIRC5		PromoterBinding	The activation of nuclear factor-?B up-regulates the expression of its downstream genes Bcl-2 and survivin.	info:pmid/22754361#cont:160
NF-kB --+> BIRC5		PromoterBinding	The expression levels of Bcl-2, Bcl-xL and survivin, which are regulated by nuclear factor-?B (23,29), were enhanced in KCP-4 compared with KB-3-1 and ...	info:pmid/22562377#cont:141
NF-kB --+> BIRC5		PromoterBinding	B, LYG-202 represses TNF-a-induced nuclear factor-?B-dependent expression of antiapoptosis-related (Survivin, XIAP, Bcl-2, and Bcl-xL), proliferation-related (cyclin D1, c-Myc, and COX-2), and metastasis-related (MMP-9) gene products in the absence and presence of 20 µM Z-VAD-FMK.	info:pmid/22909797#cont:214
PIP3 --+> PDPK1		DirectRegulation	Increases in PIP3 result in the recruitment of PDK1 and AKT to the membrane where they are activated.	info:pmid/20214616#abs:3
PIP3 --+> PDPK1		DirectRegulation	Phosphatidylinositol 3,4,5-trisphosphate was found to inhibit the RAC-protein kinase B kinase activity with half-maximal inhibition at 2.5 microM.	info:pmid/9079675#abs:6
PIP3 --+> PDPK1		DirectRegulation	Both PtdIns(3,4,5)P3 and PtdIns(3,4)P2 have been shown to stimulate PKBalpha/Akt phosphorylation and activation by phosphoinositide-dependent kinase 1.	info:pmid/9565582#abs:9
PIP3 --+> PDPK1		DirectRegulation	Two of these proteins have been previously characterized as PIP3BP/p42(IP4) and the PtdIns-3,4,5-P(3)-dependent serine/threonine kinase phosphoinositide-dependent kinase 1.	info:pmid/10608855#abs:7
PIP3 --+> PDPK1		DirectRegulation	PIP3 formation also allows the recruitment of PDK1 and Akt.	info:pmid/24450622#cont:176
PIP3 --+> PDPK1		DirectRegulation	PIP3 also activates PDK1, which in turn phosphorylates Akt at Thr-308.	info:pmid/24425876#cont:298
PIP3 --+> PDPK1		DirectRegulation	Activation of class IA Phosphoinositide 3-kinases predominantly generates phosphatidylinositol(3,4,5)P 3, which is a crucial activator of phosphoinositide-dependent kinase-1 (PDK1) and thus Akt.	info:pmid/19580826#body:39
PIP3 --+> PDPK1		DirectRegulation	Our data support a model of AKT activation induced by prolonged glucose deprivation, wherein PI3K activation is required to produce PtdInsP3 that initiates AKT association with PDK1 on the cell membrane or other membrane systems.	info:pmid/23396361#cont:644
PIP3 --+> PDPK1		DirectRegulation	Phosphatidylinositol-3-kinase , a lipid kinase on its activation from family of signal proteins (e.g. members of the insulin-like growth factor (IGF) family) leads to the production of second messenger phosphatidylinositol-3,4,5-trisphosphate (PI-3,4,5-P(3)) which in turn leads to the recruitment of Phosphoinositide-dependent Kinase-1 and 2 (PDK-1 and 2).	info:pmid/24467618#cont:310
PIP3 --+> PDPK1		DirectRegulation	The activation of Ras/MAPKs mediates the effect of insulin on mitogenesis and cell growth; however, the activation of phosphatidylinositide-3-kinase generates phosphatidylinositol (3,4,5)-triphosphate (PIP3), a second messenger activating 3-phosphoinositide-dependent protein kinase 1 and PDK2, which mediate the effect of insulin on metabolism and pro-survival.	info:doi/10.1530/JOE-13-0327#cont:78
PIP3 --+> PDPK1		DirectRegulation	Deacetylation by SIRT1 enhanced binding of Akt and PDK1 to PIP(3) and promoted their activation.	info:pmid/21775285#abs:5
PIP3 --+> PDPK1		DirectRegulation	Thirdly, the interaction of PDK1 with PtdIns(3,4,5)P3 facilitates the rate at which it can activate PKB.	info:pmid/9895304#abs:11
PIP3 --+> PDPK1		DirectRegulation	PI(3,4,5)P(3) binding to PDK1 and the strength of PKB activity thus can dictate the nature of the T-cell response.	info:pmid/19703999#abs:6
PIP3 --+> PDPK1		DirectRegulation	Whether phosphatidylinositide(3,4,5)Ps (PtdInsP3) binding and AKT membrane translocation mediate functions other than formation of a functional PDK1::AKT complex have not been fully elucidated.	info:pmid/20361045#abs:4
PIP3 --+> PDPK1		DirectRegulation	We have established that binding of PDK1 to PtdIns(3,4,5)P(3) is essential for efficient activation of PKB isoforms as well as for maintaining normal cell size and insulin sensitivity.	info:pmid/18802401#abs:4
PIP3 --+> PDPK1		DirectRegulation	Our data suggest that the SHP-1:PDK1 complex is recruited to the nuclear membrane by binding to perinuclear PIP3, whereupon SHP-1 (and its nuclear localization signal) facilitates active import.	info:pmid/19591923#abs:6
PIP3 --+> PDPK1		DirectRegulation	In the knockin cells, protein kinase B (PKB) was not activated by IGF1, whereas ribosomal S6 kinase was activated normally, indicating that PtdIns(3,4,5)P3 binding to PDK1 is required for PKB but not ribosomal S6 kinase activation.	info:pmid/15116068#abs:2
PIP3 --+> PDPK1		DirectRegulation	Many of these proteins, such as protein kinase B, phosphoinositide-dependent kinase 1 and the dual adaptor for phosphotyrosine and 3-phosphoinositides (DAPP1) interact with both PtdIns(3,4,5)P(3) and PtdIns(3,4)P(2) with similar affinity.	info:pmid/11513726#abs:3
PIP3 --+> PDPK1		DirectRegulation	Upon DAF-2 activation, AGE-1 and PIP3 activate PDK-1.	info:pmid/15068796#body:363
PIP3 --+> PDPK1		DirectRegulation	Activation of PDK1 requires binding to PI(3,4,5)P3 or PI(3,4)P2.	info:pmid/16203968#body:225
PIP3 --+> PDPK1		DirectRegulation	Ptdins-3,4,5-P3 can then bind to both PDK1 and the regulatory domain of aPKC.	info:pmid/17392460#cont:32
PIP3 --+> PDPK1		DirectRegulation	PDK1 is activated and translocated following PtdIns(3,4,5) P 3 binding to its PH domain.	info:pmid/10469123#cont:144
PIP3 --+> PDPK1		DirectRegulation	PDK1, which is also activated by PIP3, phosphorylates and activates S6K1 directly.	info:pmid/15277580#body:172
PIP3 --+> PDPK1		DirectRegulation	Whether PtdIns(3,4,5)P3 is also required for PDK1 activation in EC is unclear.	info:pmid/17371830#body:265
PIP3 --+> PDPK1		DirectRegulation	PDK1 is activated specifically and stereospecifically by PtdIns(3,4,5)P3 and PtdIns(3,4)P2 lipids.	info:pmid/9094314#body:246
PIP3 --+> PDPK1		DirectRegulation	On the one hand, PDK1 binds to PIP3 via its PH domain, which results in activation of PDK1.	info:pmid/17525161#body:84
PIP3 --+> PDPK1		DirectRegulation	A PI (3,4,5)P3-dependent kinase, PDK1, binds, phosphorylates, and activates Akt in vitro (40).	info:pmid/9391111#body:223
PIP3 --+> PDPK1		DirectRegulation	PIP3 phosphorylates and activates PDK-1, which mediates most of the effects of PI3K (16) .	info:pmid/11980660#cont:29
PIP3 --+> PDPK1		DirectRegulation	PIP3 can activate PDK, which in turn phosphorylates PIP3-bound AKT.	info:pmid/18515313#cont:226
PIP3 --+> PDPK1		DirectRegulation	Once generated, PIP3 recruits and activates the downstream serine-threonine kinases, PDK1 and AKT (Figure 1).	info:pmid/19571822#body:118
PIP3 --+> PDPK1		DirectRegulation	PDK1 activation depends on binding to PIP3 in the context of the plasma membrane.	info:pmid/15201286#body:198
PIP3 --+> PDPK1		DirectRegulation	The rapid increase in intracellular PIP3 leads to activation of the PI-dependent kinase-1 and -2 (PDK1 and PDK2).	info:pmid/11238471#body:225
PIP3 --+> PDPK1		DirectRegulation	Second, PTEN inhibits Akt activation by prohibiting PIP3-mediated activation of PDK-1.	info:pmid/16565401#body:218
PIP3 --+> PDPK1		DirectRegulation	PIP3 phosphorylates and activates Akt through an intermediary kinase, 3-phosphoinositide-dependent kinase-1 (PDK1).	info:pmid/19875810#body:43
PIP3 --+> PDPK1		DirectRegulation	Upon DAF-2 activation, AGE-1 and PIP3 activate PDK-1 and the downstream kinase complex AKT-1/AKT-2/SGK-1.	info:pmid/18832074#body:365
PIP3 --+> PDPK1		DirectRegulation	PI3K produces the second messenger, PIP3, which is required for activation of PDK-1, AKT-1, and AKT-2.	info:pmid/12670864#body:69
PIP3 --+> PDPK1		DirectRegulation	PDK1 and AKT bind the phospholipid PIP3 via their PH domains and are recruited to the plasma membrane.	info:pmid/20333297#body:113
PIP3 --+> PDPK1		DirectRegulation	PtdIns 3,4,5 P3-dependent activation of PDK1 has recently been described in the presence of a PDK1-interacting factor (14).	info:pmid/10748151#body:163
PIP3 --+> PDPK1		DirectRegulation	Akt is phosphorylated by the phosphoinositide-dependent kinase-1, which is activated on PIP3 binding (30).	info:pmid/16778088#body:178
PIP3 --+> PDPK1		DirectRegulation	The serine/threonine kinases Akt/PKB and PDK1/2 bind PIP3 and are recruited to the cell membrane.	info:pmid/11694634#body:57
PIP3 --+> PDPK1		DirectRegulation	PtdIns(3,4,5)P3-dependent protein kinase 1 (PDK1) specifically phosphorylates Thr-308, whereas PDK-2 phosphorylates Ser-473.	info:pmid/11085941#body:42
PIP3 --+> PDPK1		DirectRegulation	This initiates PI3K recruitment to the membrane and resultant PIP3-induced PDK-1 and AKT activity.	info:pmid/11825565#body:289
PIP3 --+> PDPK1		DirectRegulation	PDK-1 can be activated by the phosphoinositide 3 kinase product, phosphatidylinositol-3,4,5-trisphosphate.	info:pmid/16316329#body:305
PIP3 --+> PDPK1		DirectRegulation	PIP3 and PIP2 activate phosphoinositide-dependent protein kinase-1 (PDK1), which phosphorylates Akt.	info:pmid/17179391#cont:167
PIP3 --+> PDPK1		DirectRegulation	PIP3 will then allow both AKT and PIP3-dependent kinase 1 (PDK-1) to bind the inner membrane through their PH domains.	info:pmid/19039330#body:208
PIP3 --+> PDPK1		DirectRegulation	Binding of PtdIns(3,4,5)P3 activates PDK1 and PtdIns(3,4)P2 has been reported to preferentially activate Akt/PKB (12-16).	info:pmid/9660833#body:43
PIP3 --+> PDPK1		DirectRegulation	AKT is one of the proteins recruited to the membrane by PIP3 where it is activated by other PIP3-activated protein, PDK1.	info:pmid/17341655#cont:78
PIP3 --+> PDPK1		DirectRegulation	The accumulation of PI(3,4,5)P3 then activates the PI3k downstream kinases, such as PDK1 and AKTK (31) .	info:pmid/15374967#cont:219
PIP3 --+> PDPK1		DirectRegulation	Binding to PIP3 triggers the activation of PDK1 that is then able to phosphorylate the threonine 308 of a PIP3-bound PKB/Akt.	info:pmid/17641274#body:147
PIP3 --+> PDPK1		DirectRegulation	Binding of phosphoinositide-dependent protein kinase-1 and AKT to PI(3,4,5)P3 leads to the phosphorylation of AKT.	info:pmid/19258518#body:54
PIP3 --+> PDPK1		DirectRegulation	On DAF-2 activation, AGE-1 generates PtdIns-3,4-P2 and PtdIns-3,4,5-P3 that are required for PDK-1 and AKT-1/AKT-2 activation.	info:pmid/10364160#body:302
PIP3 --+> PDPK1		DirectRegulation	PDK-1 preferentially binds to PIP3 in the cell membrane and is then rapidly phosphorylated and activated by PI3K (17).	info:pmid/15792944#body:58
PIP3 --+> PDPK1		DirectRegulation	However, PtdIns 3,4,5-P3 has not been shown to activate PDK1 itself; instead, PtdIns 3,4,5-P3 appears to act on PDK1 substrates.	info:pmid/10995762#body:358
PIP3 --+> PDPK1		DirectRegulation	Phosphatidylinositol 3,4-bisphosphate and PIP3 activate 3-phosphoinositide-dependent kinase-1 (PDK1), which phosphorylates Thr308 (4, 12).	info:pmid/11042204#body:44
PIP3 --+> PDPK1		DirectRegulation	It has been demonstrated that PDK1 selectively binds PtdIns(3,4,5)P3 and PtdIns(3,4)P2 with 20-fold higher affinity than PKB (49).	info:pmid/11481331#body:446
PIP3 --+> PDPK1		DirectRegulation	The generation of PtdIns(3,4,5)P3 is known to increase the activity of 3-phosphatidylinositol-dependent kinase-1 (PDK1) (38, 58, 73).	info:pmid/12959935#body:79
PIP3 --+> PDPK1		DirectRegulation	Here, PDK-1, and possibly PKC?, bind to PtdIns-3,4,5-P3 leading to phosphorylation of Thr410 and activation of PKC?.	info:pmid/9768361#body:321
PIP3 --+> PDPK1		DirectRegulation	PDK1, which is also activated by PtdIns 3,4,5-P3 binding, phosphorylates Thr308, but the phosphorylation at Ser473 is presently elusive.	info:pmid/12446602#cont:315
PIP3 --+> PDPK1		DirectRegulation	Once anchored, Akt can be phosphorylated and activated by phosphatidylinositol-3,4,5-trisphosphate-dependent kinase (PDK1).	info:pmid/14680486#body:54
PIP3 --+> PDPK1		DirectRegulation	First, the activation of PKB by PDK1 in vitro requires the binding of PtdIns(3,4,5)P3 to PDK1 as well as PKB [48].	info:pmid/10801415#body:368
PIP3 --+> PDPK1		DirectRegulation	In addition, PtdIns(3,4,5)P3 activates PDK1, that phosphorylates c-Akt on threonine-308 and up-regulates Akt activity (Stokoe, et al., 1997).	info:pmid/9450969#body:317
PIP3 --+> PDPK1		DirectRegulation	The high affinity of PLD1 for PI(4,5)P2 is similar to the reported affinity of 1.6 nM for phosphoinositide-dependent kinase 1 binding to PI(3,4,5)P3 [12].	info:pmid/10660303#body:159
PIP3 --+> PDPK1		DirectRegulation	Activation of PI (3)K generates phosphatidylinositol-3,4,5-triphosphate (72), which activates the serine/threonine phosphoinositide-dependent kinase kinase ...	info:pmid/16492903#body:355
PIP3 --+> PDPK1		DirectRegulation	Following association of the p85/p110 complex of the phosphatidylinositol 3-kinase with insulin receptor substrate molecules, phosphatidylinositol 3-kinase ...	info:pmid/15509697#body:54
PIP3 --+> PDPK1		DirectRegulation	Lipid products of phosphatidylinositol 3-kinase such as phosphatidylinositol 3,4,5-triphosphate generated in response to insulin stimulation help localize ...	info:pmid/12145346#body:62
PIP3 --+> PDPK1		DirectRegulation	For instance, 3'-phosphoinositide-dependent kinase 1 (PDK1) is activated upon binding of phosphatidylinositol(3,4,5)P3 to its Pleckstrin homology domain (Alessi et al., 1997; Stephens et al., 1998).	info:pmid/11514587#body:33
PIP3 --+> PDPK1		DirectRegulation	This anti apoptotic effect requires an important contribution of the phosphatidylinositol-3-kinase activity, primarily for the functional activation of PDK1 and ILK by PIP3.	info:pmid/12419217#body:266
PIP3 --+> PDPK1		DirectRegulation	However, it was shown recently that PDK1 activity could be stimulated by phosphatidylinositol 3,4,5-trisphosphate in the presence of sphingosine (18) and modulated by several other PDK1-interacting partners (19-21).	info:pmid/16251192#body:68
PIP3 --+> PDPK1		DirectRegulation	Experiments in which the pleckstrin homology domains of either PDK1 or PKBa were deleted indicated that the binding of PtdIns(3,4,5)P3 or PtdIns(3,4)P2 to PKBa is required for phosphorylation and activation by PDK1.	info:pmid/9368760#body:132
PIP3 --+> PDPK1		DirectRegulation	Experiments in which the pleckstrin homology domains of either PDK1 or PKBa were deleted indicated that the binding of PtdIns(3,4,5)P3 or PtdIns(3,4)P2 to PKBa is required for phosphorylation and activation by PDK1.	info:pmid/16337591#body:48
PIP3 --+> PDPK1		DirectRegulation	Experiments in which the pleckstrin homology domains of either PDK1 or PKBa were deleted indicated that the binding of PtdIns(3,4,5)P3 or PtdIns(3,4)P2 to PKBa is required for phosphorylation and activation by PDK1.	info:pmid/9427642#body:58
PIP3 --+> PDPK1		DirectRegulation	Signal 1 involves the phosphorylation of insulin receptor substrate proteins and recruitment of phosphoinositide 3-kinase, resulting in the generation of PI-3,4,5-P3 which subsequently activates 3'phosphoinoside-dependent kinase 1 (PDK1).	info:pmid/12867054#body:119
PIP3 --+> PDPK1		DirectRegulation	PKC? is phosphorylated by phosphoinositide-dependent protein kinase 1 (PDK1), which is activated by phosphatidylinositol 3,4,5-trisphosphate (PIP3), a product of the phosphoinositide 3-kinase activity (19).	info:pmid/14644778#body:60
PIP3 --+> PDPK1		DirectRegulation	The mechanistic coupling between phosphatidylinositol(3,4,5)P3 and GLUT4 translocation is not understood yet, but the phosphatidylinositol(3,4,5)P3-activated kinases PDK1 and PKB appear to play a role in this process.	info:pmid/16467569#body:305
PIP3 --+> PDPK1		DirectRegulation	PI(3,4,5)P3 is also required for the activation of phosphoinositide-dependent kinase 1, which may play a role in activation of protein kinase C by phosphorylating protein kinase C isoforms on their activation loop (44).	info:pmid/10601326#body:291
PIP3 --+> PDPK1		DirectRegulation	After phosphatidyl inositol 3 kinase activation, phosphatidyl inositol-3,4,5-triphosphate (PIP3)-dependent kinase 1 (PDK1) is relocated to the membrane by binding to PIP3 and activated through intermolecular auto-phosphorylation (9).	info:pmid/17190838#body:60
PIP3 --+> PDPK1		DirectRegulation	In response to insulin stimulation, the class I PI3-kinase phosphorylates phosphatidylinositol 4,5-bisphosphate (phosphatidylinositol4,5P2), generating phosphatidylinositol3,4,5P3, which promotes the recruitment and activation of the Ser/Thr kinase PDK1.	info:pmid/18434594#body:52
PIP3 --+> PDPK1		DirectRegulation	PIP3 initiates activation of downstream targets, such as phosphatidylinositol-dependent kinase 1 (PDK1) and Akt, that modulate a wide variety of cellular processes including metabolism, cell growth, protein synthesis, and gene transcription.	info:pmid/17908558#body:127
PIP3 --+> PDPK1		DirectRegulation	We demonstrate that PDK1 in Dictyostelium is activated independently of phosphoinositide 3-kinase/PtdIns(3,4,5)P3 signaling, but that PDK1-site phosphorylation is absolutely required for activation of both AKT and PKBR1; phosphorylation by TORC2 is insufficient to activate either kinase.	info:pmid/20200230#body:62
PIP3 --+> PDPK1		DirectRegulation	In response to a number of cell stimuli, this two-subunit enzyme phosphorylates the 3' position of inositol lipids to produce the second messengers phosphatidylinositol 3,4-diphosphate (PI-3,4-P2) and phosphatidylinositol 3,4,5-triphosphate (PI-3,4,5-P3), which have been shown to bind to and activate plekstrin homology domain-containing proteins such as protein kinase B (AKT) and PDK1 (2).	info:pmid/9837914#body:37
PIP3 --+> PDPK1		DirectRegulation	PDK1-knockin embryos containing a mutation in the pleckstrin-homology domain preventing binding of PDK1 to PtdIns(3,4,5)P3 died at E10.5, also with a reduction in forebrain development and lack of dorsal root ganglia, as well as vascular agenesis in the head and extra-embryonic membranes and poor placental development (McManus et al., 2004[Go]).	info:pmid/16219676#body:323
PIP3 --+> PDPK1		DirectRegulation	Phosphorylation of protein kinase C by 3-phosphoinositide-dependent kinase 1 (PDK1) seems to be essential for the ability of protein kinase C to be activated. 3-Phosphoinositide-dependent kinase 1 is activated upon phosphoinositide 3-kinase-dependent production of phosphatidylinositol-3,4,5-trisphosphate, and some of our data in Chinese hamster ovary cells suggest that phosphoinositide 3-kinase i…	info:pmid/15611118#body:244
PIK3CA ->-> PIP3		ChemicalReaction	We find that oxidative inactivation of the lipid phosphatase PTEN by As(2)O(3) enhances cardiac calcium currents in the therapeutic concentration range via a PI3Ka-dependent increase in phosphatidylinositol 3,4,5-triphosphate (PIP(3)) production.	info:pmid/21097842#abs:5
PIK3CA ->-> PIP3		ChemicalReaction	phosphoinositide 3-kinases activity also increases at the onset of mitosis, but the isoform activated is unknown; we have examined p110a and p110ß function in mitosis. p110a was activated at mitosis entry and regulated early mitotic events, such as PIP(3) generation, prometaphase progression, and spindle orientation.	info:pmid/23051731#abs:5
PIK3CA ->-> PIP3		ChemicalReaction	Activated PI3Ka converts phosphatidylinositol-4,5-bisphosphate (PIP2) to phosphatidylinositol-3,4,5-triphosphate (PIP3).	info:pmid/23643389#body:10
PIK3CA ->-> PIP3		ChemicalReaction	There p110a phosphorylates and converts phosphatidylinositol (4,5)-bisphosphate (PIP2) into phosphatidylinositol (3,4,5)-triphosphate (PIP3).	info:pmid/22494933#body:59
PIK3CA ->-> PIP3		ChemicalReaction	The pathway is activated when PIP3 is phosphorylated by PI3 kinase PIK3CA and inhibited when it is dephosphorylated by PI3 phosphatase PTEN (32) .	info:pmid/18434431#body:146
PIK3CA ->-> PIP3		ChemicalReaction	The most widely studied phosphatidylinositol-3 kinase, p110a/p85, converts phosphatidylinositol-4,5-bisphosphate (PIP2) to phosphatidylinositol-3,4,5-triphosphate (PIP3).	info:pmid/19002158#body:120
PIK3CA ->-> PIP3		ChemicalReaction	PIK3CA encodes p110a, the catalytic subunit of PI3K, which adds a phosphate to phosphatidylinositol-4,5-biphosphate (PIP2) to form phosphatidylinositol-3,4,5-triphosphate (PIP3) at the cellular membrane.	info:pmid/23246288#body:18
PIK3CA ->-> PIP3		ChemicalReaction	The class II phosphatidylinositol 3'-kinase are significantly less sensitive to wortmannin and are unlikely to be involved in responses that are inhibited by 50-100 nM wortmannin (Vanhaesebroeck et al., 1997). p110a can catalyze the production of phosphatidylinositol[3]P, phosphatidylinositol[3,4]P2, and phosphatidylinositol[3,4,5]P3, whereas hVPS34 is limited to the production of phosphatidylino…	info:pmid/9852157#body:323
PIK3CA ->-> PIP3		ChemicalReaction	PI3Ka, the Class IA component of the PI3K enzyme family, converts the plasma membrane lipid phosphatidylinositol-4,5-bisphosphate (PIP2) to phosphatidylinositol-3,4,5-trisphosphate (PIP3), which initiates the activation of downstream signaling molecules containing pleckstrin-homology domains such as phosphatidylinositol-dependent kinase 1 (PDK1), Bruton's tyrosine kinase (Btk), ADP-ribosylating f…	info:pmid/22824041#body:11
PIK3CA ->-> PIP3		ChemicalReaction	The fact that PIK3CA mutations and PTEN loss are nearly mutually exclusive implies that deregulated phosphatidylinositol-3,4,5-triphosphate (PIP(3)) is critical for tumorigenesis in a significant fraction of breast cancers and that loss of PIP(3) homeostasis by abrogation of either PIK3CA or PTEN relieves selective pressure for targeting of the other gene.	info:pmid/15805248#abs:6
PIK3CA ->-> PIP3		ChemicalReaction	... showed that the p110a isoform typically associated with tyrosine kinase receptors was responsible for catalyzing formation of phosphatidylinositol-3,4,5-P3 ...	info:pmid/14976148#body:64
PIK3CA ->-> PIP3		ChemicalReaction	There p110a phosphorylates and converts phosphatidylinositol (4,5)-bisphosphate (PIP2) into phosphatidylinositol (3,4,5)-triphosphate (PIP3).	info:doi/10.1016/j.critrevonc.2012.03.004#body:62
PIK3CA ->-> PIP3		ChemicalReaction	Free p110a subunits can also no longer switch off the lipid kinase activity of the phosphoinositide 3-kinase complex by phosphorylating the inter-Src-homology 2 region of p85 ( ), possibly contributing to increased PtdIns(3,4,5) P 3 production.	info:pmid/15817396#body:88
PIK3CA ->-> PIP3		ChemicalReaction	PI3Ka, the Class IA component of the PI3K enzyme family, converts the plasma membrane lipid phosphatidylinositol-4,5-bisphosphate (PIP2) to phosphatidylinositol-3,4,5-trisphosphate (PIP3), which initiates the activation of downstream signaling molecules containing pleckstrin-homology domains such as phosphatidylinositol-dependent kinase 1 (PDK1), Bruton's tyrosine kinase (Btk), ADP-ribosylating f…	info:doi/10.1016/j.yjmcc.2012.07.004#body:11
PIP3 --+> BTK		DirectRegulation	Btk kinase activity and the Btk activation loop phosphorylation site are both required for the PtdIns-3,4,5-P(3)-mediated stimulation of Btk kinase activity.	info:pmid/11279148#abs:4
PIP3 --+> BTK		DirectRegulation	Recent data demonstrate that coligation of FcgammaRIIb1 with B cell receptor inhibits PIP3-dependent Btk (Bruton's tyrosine kinase) activation and the Btk-dependent generation of inositol trisphosphate that regulates sustained calcium influx.	info:pmid/10066815#abs:4
PIP3 --+> BTK		DirectRegulation	Interaction between the Btk PH domain and phosphatidylinositol-3,4,5-trisphosphate directly regulates Btk.	info:pmid/22591389#cont:1329
PIP3 --+> BTK		DirectRegulation	When generated at cellular membranes, PI(3,4,5)P 3 recruits and activates its binding proteins, including Akt, PDK1, Btk, and GRP1, to regulate various cellular functions.	info:pmid/24052381#cont:13
PIP3 --+> BTK		DirectRegulation	Other targets of PtdIns(3,4,5)P3include the serine/threonine kinase Akt (62) or Bruton’s tyrosine kinase (Btk), which is also a target of PtdIns(3,4,5)P3(63, 64).	info:pmid/9733717#body:259
PIP3 --+> BTK		DirectRegulation	Similar activation mechanisms may operate for Btk, because phosphatidylinositol 3,4,5-trisphosphate together with an activated Src family protein-tyrosine kinase activates Btk to a full extent (39-41).	info:pmid/10051623#body:250
PIP3 --+> BTK		DirectRegulation	Binding of phosphatidylinositol(3,4,5)P3 to the pleckstrin homology domain also contributes directly to Btk activation by relieving intramolecular inhibition of the kinase domain (14).	info:pmid/11756681#body:43
PIP3 --+> BTK		DirectRegulation	In vivo this PtdIns(3,4,5)P3-binding results in the Pleckstrin homology domain-dependent recruitment of Btk from the cytosol to the plasma-membrane following agonist stimulation [15].	info:pmid/10861245#body:41
PIP3 --+> BTK		DirectRegulation	The capacity of the pleckstrin homology domain to bind to the intracellular second messenger molecule phosphatidylinositol 3,4,5-trisphosphate (55) may regulate binding of Btk to the plasma membrane, locating it in close proximity to the activated receptor and associated kinases.	info:pmid/9326643#body:297
PIP3 --+> BTK		DirectRegulation	The membrane anchorage is also dependent on the interaction of Btk with phosphatidylinositol 3,4,5-trisphosphate, the product of phosphoinositide 3-kinase.	info:pmid/11698416#abs:8
PIP3 --+> BTK		DirectRegulation	For example, Btk kinase activity in vitro was found to be stimulated by PIP3 (Saito et al., 2001[Go]).	info:pmid/16219693#body:265
PIP3 --+> BTK		DirectRegulation	The loss of PI(3,4,5)P3 is believed to prevent Btk activation; and thus, both intracellular Ca2+influx and growth are attenuated.	info:pmid/10716940#body:368
PIP3 --+> BTK		DirectRegulation	The specific binding of phosphatidylinositol(3,4,5)P3 to the Btk pleckstrin-homology domain is facilitated by a large ß1/ß2 loop, which interacts extensively with the 5-phosphate.	info:pmid/10983985#body:141
PIP3 --+> BTK		DirectRegulation	Following BCR cross-linking, phosphatidylinositol 3,4,5-trisphosphate generated by PI3-K initiates Btk activation in concert with Src kinases by targeting the Btk PH domain to the plasma membrane (Refs. 24 and 29 , and reviewed in Ref. 53 ).	info:pmid/10903718#body:172
PIP3 --+> BTK		DirectRegulation	Activation of Btk by p60Src and PtdIns-3,4,5-P3leads to tyrosine phosphorylation and activation of phospholipase C? and increased inositol-1,4,5-trisphosphate production and Ca2+ release in B cells (Scharenberg et al., 1998).	info:pmid/10727509#body:196
PIP3 --+> BTK		DirectRegulation	PI(3,4,5)P3-mediated activation of the enzymes Bruton's tyrosine kinase (Btk) and phospholipase C gamma results in generation of inositol polyphosphates (inositol 1,4,5-triphosphate [IP3]) leading to intracellular calcium release and extracellular calcium influx (15) (16) (17) (18) (19).	info:pmid/10790429#body:55
EIF4EBP1 ---| EIF4E		DirectRegulation	Phosphorylated eIF4E can still bind to 4E-BP1.	info:pmid/8766822#abs:4
EIF4EBP1 ---| EIF4E		DirectRegulation	In winter, eIF4E is regulated through binding with 4E-BP1.	info:pmid/15059792#abs:6
EIF4EBP1 ---| EIF4E		DirectRegulation	Binding of eIF4E to eIF4G is inhibited in a competitive manner by 4E-BP1.	info:pmid/18021075#abs:4
EIF4EBP1 ---| EIF4E		DirectRegulation	Therefore, 4E-BP1 is a regulator of eIF4E cellular localization.	info:pmid/18515545#abs:6
EIF4EBP1 ---| EIF4E		DirectRegulation	Binding of 4E-BP1 to eIF4E is regulated by hierarchical multisite phosphorylation.	info:pmid/12588975#abs:3
EIF4EBP1 ---| EIF4E		DirectRegulation	We also monitored 4EBP1 binding to cap-free eIF4E in solution using NMR.	info:pmid/22178476#abs:6
EIF4EBP1 ---| EIF4E		DirectRegulation	Binding of 4E-BP1 to eIF4E correlated with loss of eukaryotic initiation factor4F complexes.	info:pmid/12071973#abs:5
EIF4EBP1 ---| EIF4E		DirectRegulation	Rapamycin may inhibit translation initiation by increasing PHAS-I binding to eIF-4E.	info:pmid/7629182#abs:10
EIF4EBP1 ---| EIF4E		DirectRegulation	Thr-37 and Thr-46 are efficiently phosphorylated in vitro by FRAP/mTOR when 4E-BP1 is bound to eIF4E.	info:pmid/10364159#abs:11
EIF4EBP1 ---| EIF4E		DirectRegulation	The actions of eIF4E are counteracted by the eukaryotic initiation factor4E-binding protein 1 (4E-BP1).	info:pmid/19663871#abs:3
EIF4EBP1 ---| EIF4E		DirectRegulation	PHAS-I or the eIF4E-binding protein 1 regulates the cap-binding activity of eIF4E by sequestering eIF4E.	info:pmid/8914981#abs:1
EIF4EBP1 ---| EIF4E		DirectRegulation	Consistent with this observation, 4E-BP1 was similarly phosphorylated and bound to eIF4E among all groups.	info:pmid/20804462#abs:6
EIF4EBP1 ---| EIF4E		DirectRegulation	The amount of 4EBP1 associated with eIF4E was decreased after insulin or IGF-I stimulation.	info:pmid/15845920#abs:7
EIF4EBP1 ---| EIF4E		DirectRegulation	The hypophosphorylation of 4E-BP1 results in 4E-BP1 binding to eIF4E, leading to the inhibition of cap-dependent translation.	info:pmid/15890927#abs:2
EIF4EBP1 ---| EIF4E		DirectRegulation	Hypophosphorylated 4E-BP1, which binds to eIF4E, is degraded, whereas hyperphosphorylated 4E-BP1 is refractory to degradation.	info:pmid/22578813#abs:5
EIF4EBP1 ---| EIF4E		DirectRegulation	The relative amounts of 4E-BP1 associated with eIF-4E were then determined by Western blots.	info:pmid/11319880#abs:9
EIF4EBP1 ---| EIF4E		DirectRegulation	One hour after refeeding a complete diet, the amount of 4E-BP1 bound to eIF4E was reduced to freely fed control values.	info:pmid/9398653#abs:6
EIF4EBP1 ---| EIF4E		DirectRegulation	Phosphorylation of Thr36 only slightly attenuated binding of PHAS-I to eIF4E, while phosphorylation of Thr45 markedly inhibited binding.	info:pmid/10405182#abs:3
EIF4EBP1 ---| EIF4E		DirectRegulation	Nonphosphorylated PHAS-I bound to initiation factor 4E (eIF-4E) and inhibited protein synthesis.	info:pmid/7939721#abs:3
EIF4EBP1 ---| EIF4E		DirectRegulation	The 4E-BP1 binding stabilizes the active eIF4E conformation and, on the other hand, can facilitate dissociation of eIF4E from the cap.	info:pmid/24211447#abs:3
EIF4EBP1 ---| EIF4E		DirectRegulation	The goal of the present study was to establish a system whereby alterations in the interaction of 4E-BP1 with eIF4E could be easily and directly measured.	info:pmid/11404183#abs:4
EIF4EBP1 ---| EIF4E		DirectRegulation	Increased binding of 4E-BP1 to eIF4E correlated with a decrease in the amount of eIF4G which co-purified with the latter.	info:pmid/9407052#abs:4
EIF4EBP1 ---| EIF4E		DirectRegulation	While the translational repressor 4E-BP1 regulates binding of eIF4E to eIF4G, the forces required to construct an eIF4F complex remain unidentified.	info:pmid/16481474#abs:2
EIF4EBP1 ---| EIF4E		DirectRegulation	Here, we show that 4E-BP1, a suppressor of eIF4E function, is also hypophosphorylated in mitosis, resulting in disruption of the eIF4F complex.	info:pmid/11511540#abs:2
EIF4EBP1 ---| EIF4E		DirectRegulation	When mTORC1 activity is inhibited, hypophosphorylated 4EBP1 binds and sequesters eIF4E, a component of the mRNA cap-binding complex, and blocks translation.	info:pmid/20133758#abs:2
EIF4EBP1 ---| EIF4E		DirectRegulation	PKC signaling is shown to promote dephosphorylation of Thr(45) and Ser(64) on 4E-BP1, residues directly involved in its association with eIF4E.	info:pmid/17360714#abs:3
EIF4EBP1 ---| EIF4E		DirectRegulation	We found that genetic or pharmacologic inhibition of CK1e attenuated 4E-BP1 phosphorylation, thereby increasing 4E-BP1 binding to eIF4E and inhibiting mRNA translation.	info:pmid/24247720#abs:5
EIF4EBP1 ---| EIF4E		DirectRegulation	Translation is regulated by the expression of translation initiation factor 4E (eIF4E) as well as the interaction of eIF4E with eIF4E-binding proteins (e.g., 4E-BP1).	info:pmid/18644990#abs:2
EIF4EBP1 ---| EIF4E		DirectRegulation	The effects of both insulin and diabetes on PHAS-I binding to eIF-4E appeared to be due to changes in PHAS-I phosphorylation.	info:pmid/8779938#abs:4
EIF4EBP1 ---| EIF4E		DirectRegulation	Both INS and AA decreased the binding of 4E-BP1 to eIF4E and increased eIF4E binding to eIF4G; these effects were greater in 6-day-old than in 26-day-old pigs.	info:pmid/17878222#abs:6
EIF4EBP1 ---| EIF4E		DirectRegulation	However, phosphorylation of 4E-4E-binding protein1 already associated with eIF4E or its m7GTP complex did not cause any change of the association, probably because of incomplete phosphorylation.	info:pmid/10772338#abs:4
EIF4EBP1 ---| EIF4E		DirectRegulation	Recently, it has been shown that infection with poliovirus or encephalomyocarditis virus activates 4E-BP1, which is a specific inhibitor of eIF4E.	info:pmid/9344920#abs:5
EIF4EBP1 ---| EIF4E		DirectRegulation	Non-phosphorylated PHAS-I binds and inhibits eukaryotic initiation factor-4E, the mRNA cap-binding protein that mediates a rate-limiting step in translation initiation.	info:pmid/9248697#abs:2
EIF4EBP1 ---| EIF4E		DirectRegulation	In the present study, we describe a microtiter plate-based assay for quantitation of the amount of 4E-BP1 and eIF4G bound to eIF4E that obviates many of the limitations of the earlier approaches.	info:pmid/14751272#abs:7
EIF4EBP1 ---| EIF4E		DirectRegulation	Cholecystokinin dose-dependently increased PHAS-I phosphorylation via a rapamycin- and LY294002-sensitive pathway and decreased the amount of PHAS-I associated with eIF-4E.	info:pmid/9721171#abs:11
EIF4EBP1 ---| EIF4E		DirectRegulation	In both L and NL mammary glands, 11% of eIF2alpha was in the inhibitory, phosphorylated form and 48 to 60% of eIF4E was complexed with its binding protein, 4EBP1.	info:pmid/17517712#abs:12
EIF4EBP1 ---| EIF4E		DirectRegulation	EIF4E binding to mRNA and to other initiation factors is regulated on several levels, including its phosphorylation on Ser-209, and association with its regulatory protein 4E-binding protein (4E-BP1).	info:pmid/18386287#abs:4
EIF4EBP1 ---| EIF4E		DirectRegulation	The results also demonstrate that exposure of cells to ionizing radiation is associated with c-Abl-mediated binding of 4E-BP1 to eIF4E and inhibition of translation.	info:pmid/10753870#abs:5
EIF4EBP1 ---| EIF4E		DirectRegulation	Here, we report how this association affects the enzymatic activity of PP2A-C using the recombinant eIF-4E binding protein (4E-BP1) phosphorylated by immunoprecipitated mTOR as a substrate.	info:pmid/9792806#abs:2
EIF4EBP1 ---| EIF4E		DirectRegulation	To determine what mechanisms might account for decreased hepatic translation in fasting, we examined the cap binding complex. eIF4E-bound 4E-BP1 did not increase.	info:pmid/15716276#abs:4
EIF4EBP1 ---| EIF4E		DirectRegulation	Both IGF-I and insulin increased eIF4E. eIF4G binding in muscle, but only insulin decreased the amount of 4E-BP1 associated with eIF4E.	info:pmid/12169454#abs:6
EIF4EBP1 ---| EIF4E		DirectRegulation	Phosphorylation of p70s6k and mTOR increased and 4EBP1 bound to eIF4E decreased in both IGF-I knockouts and wild types mice after refeeding (p?<?0.05).	info:pmid/23657003#abs:7
EIF4EBP1 ---| EIF4E		DirectRegulation	Furthermore, 4E-BP1 loss combined with the absence of 4E-BP2 renders eIF4E phosphorylation, protein synthesis and cell proliferation resistant to mTOR inhibition.	info:pmid/23563181#abs:5
EIF4EBP1 ---| EIF4E		DirectRegulation	Thr(69) phosphorylation alone allows binding to eIF4E, and subsequent Thr(36)/Thr(45) phosphorylation was sufficient to dissociate 4E-BP1 from eIF4E, which led to Eukaryotic initiation factor4E-4G interaction.	info:pmid/20736160#abs:10
EIF4EBP1 ---| EIF4E		DirectRegulation	The 4E-BP1 kinase was activated more than 10-fold by incubation of the cells with insulin and was markedly more active towards 4E-BP1 bound to eIF4E than towards unbound 4E-BP1.	info:pmid/9806882#abs:7
EIF4EBP1 ---| EIF4E		DirectRegulation	Here, we show that cancer cells acquire resistance to Active-site mTOR inhibitors by downregulating eukaryotic translation initiation factor (eIF4E)-binding proteins (4E-BPs-EIF4EBP1, EIF4EBP2).	info:pmid/23100465#abs:3
EIF4EBP1 ---| EIF4E		DirectRegulation	However, alcohol did not alter the amount of 4E-binding protein 1 (4E-BP1) bound to eIF4E, cIF4E bound to eIF4G, or the phosphorylation state of either 4E-BP1 or eIF4E.	info:pmid/10776669#abs:8
EIF4EBP1 ---| EIF4E		DirectRegulation	The eukaryotic initiation factor 4E (eIF4E)-binding protein, 4E-BP1, was recently identified as a potential substrate of LRRK2 kinase activity in vitro and in Drosophila with phosphorylation occurring at Thr37 and Thr46.	info:pmid/23082216#abs:6
EIF4EBP1 ---| EIF4E		DirectRegulation	In vitro mTOR phosphorylates PHAS-I in sites that control PHAS-I binding to eukaryotic initiation factor 4E; however, whether mTOR directly phosphorylates PHAS-I in cells has been a point of debate.	info:pmid/12665511#abs:3
EIF4EBP1 ---| EIF4E		DirectRegulation	Furthermore, interfering RNA-mediated reduction of S6K1 expression or overexpression of mTOR-insensitive 4E-BP1 isoforms that block eIF4E activity inhibit G(1)-phase progression individually and additively.	info:pmid/14673156#abs:4
EIF4EBP1 ---| EIF4E		DirectRegulation	Because 4EBP1 modulates eIF4E activity, our results highlight the importance of incorporating a joint analysis of eIF4E and 4EBP1 mRNAs in head and neck squamous cell carcinomas patient care decisions.	info:pmid/21898433#abs:10
EIF4EBP1 ---| EIF4E		DirectRegulation	In the HI group, Akt, Erk1/2, p70(S6k), and ribosomal protein S6 were highly phosphorylated and 4E-binding protein 1 (4E-BP1) associated with eukaryotic initiation factor 4E decreased by 30%.	info:pmid/18940943#abs:7
EIF4EBP1 ---| EIF4E		DirectRegulation	In this study, we found that both Bcr-Abl and the rapamycin-sensitive mTORC1 complex contribute to the phosphorylation (inactivation) of 4E-BP1, an inhibitor of the eIF4E translation initiation factor.	info:pmid/16936779#abs:3
EIF4EBP1 ---| EIF4E		DirectRegulation	Accordingly, enzastaurin treatment increases the amount of eIF4E bound to 4E-BP1 and decreases association of eIF4E with eIF4G, thereby reducing eIF4F translation initiation complex levels.	info:pmid/20971826#abs:6
EIF4EBP1 ---| EIF4E		DirectRegulation	Moreover, no changes in the amount of the binding protein 4E-BP1 associated with eIF4E or in the phosphorylation of 4E-BP1 were observed during sepsis or sterile inflammation.	info:pmid/11052974#abs:5
EIF4EBP1 ---| EIF4E		DirectRegulation	No changes were observed in eukaryotic initiation factors2B activity, in the amount of eIF4E associated with the eukaryotic initiation factors4E-binding protein (4E-BP1), or in the phosphorylation of 4E-BP1.	info:pmid/10600798#abs:5
EIF4EBP1 ---| EIF4E		DirectRegulation	The mTOR kinase controls the translation machinery, in response to amino acids and growth factors, via activation of p70 ribosomal S6 kinase (p70S6K) and inhibition of eIF-4E binding protein (4E-BP1).	info:pmid/15501691#abs:2
EIF4EBP1 ---| EIF4E		DirectRegulation	In resting cells, eIF4E-binding protein 1 (4E-BP1) binds to the eukaryotic initiation factor-4E (eIF-4E), preventing formation of a functional eIF-4F complex essential for cap-dependent initiation of translation.	info:pmid/11777913#abs:1
EIF4EBP1 ---| EIF4E		DirectRegulation	This recruitment is coincident with a strong and long-lasting phosphorylation of eIF4E and the release of 4E-BP1, a suppressor of eIF4E function, from the cap structure, without a concomitant change in 4E-BP1's phosphorylation.	info:pmid/15143184#abs:6
EIF4EBP1 ---| EIF4E		DirectRegulation	The eukaryotic initiation factor 4E (eIF4E) binding protein (4E-BP1) interacts directly with eIF4E and prevents it from forming initiation factor (eIF4F) complexes required for the initiation of cap-dependent mRNA translation.	info:pmid/11513750#abs:1
EIF4EBP1 ---| EIF4E		DirectRegulation	The transformed cells show constitutive phosphorylation of the positive regulator of translation p70S6 kinase and of the eukaryotic initiation factor 4E-BP1 binding protein (4E-BP1), a negative regulator of translation.	info:pmid/11134523#abs:2
EIF4EBP1 ---| EIF4E		DirectRegulation	Eukaryotic initiation factor 4E-binding protein 1 (4E-BP1) represses translation initiation by binding to eukaryotic initiation factor 4E (eIF4E). 4E-BP1 also binds to the eIF4E homologous protein (4EHP).	info:pmid/15094042#abs:1
EIF4EBP1 ---| EIF4E		DirectRegulation	Reduction of eIF4E by overexpression of 4E-BP1 resulted in suppression of cap-dependent protein expression of basic fibroblast growth factor (bFGF or FGF-2) and vascular endothelial growth factor (VEGF).	info:pmid/23640516#abs:6
EIF4EBP1 ---| EIF4E		DirectRegulation	The amounts of both full-length and truncated 4E-BP1 bound to eIF4E were significantly elevated in the liver of diabetic as compared with non-diabetic mice.	info:pmid/21840999#abs:6
EIF4EBP1 ---| EIF4E		DirectRegulation	This resulted in decreased p70 S6 kinase activity, dephosphorylation of ribosomal protein S6, increased binding of 4E-BP1 to eIF4E and a concomitant decrease in eukaryotic initiation factor4F complexes.	info:pmid/11526437#abs:4
EIF4EBP1 ---| EIF4E		DirectRegulation	The phosphorylation of S6K1 and 4E-BP1 and the amount of 4E-BP1 bound to eIF4E and eIF4E bound to eIF4G were correlated with insulin level, amino acid level, and protein synthesis rate.	info:pmid/12637260#abs:7
EIF4EBP1 ---| EIF4E		DirectRegulation	The latter stresses increase the binding of eIF4E to 4E-BP1, and we show that this blocks the phosphorylation of eIF4E by Mnk1 in vitro, which may explain the absence of an increase in eIF4E phosphorylation under these conditions.	info:pmid/9545260#abs:7
EIF4EBP1 ---| EIF4E		DirectRegulation	The phosphorylation states of Akt, S6K1, ribosomal protein S6 (RPS6), eukaryotic initiation factor 4E (eIF4E) binding protein (4EBP1), eIF4E, and eIF4G were all elevated (23-199%) 24 h after a bout of unaccustomed resistance exercise.	info:pmid/19589955#abs:5
EIF4EBP1 ---| EIF4E		DirectRegulation	The mechanism involves the ability of this integrin to stimulate the phosphorylation and inactivation of 4E-binding protein (4E-BP1), a translational repressor that inhibits the function of eukaryotic translation initiation factor 4E (eIF-4E).	info:pmid/12105188#abs:3
EIF4EBP1 ---| EIF4E		DirectRegulation	In addition, activation of the Fas/CD95 receptor results in the caspase-8-dependent dephosphorylation and degradation of p70(S6K), the enhanced binding of 4E-BP1 to eIF4E, and, at later times, the cleavage of eIF2alpha.	info:pmid/10908726#abs:6
EIF4EBP1 ---| EIF4E		DirectRegulation	In addition, CCL5 induced PI-3'K-, phospholipase D -, and mTOR-dependent phosphorylation and deactivation of the transcriptional repressor 4E-BP1, which resulted in its dissociation from the eukaryotic initiation factor-4E (eIF4E).	info:pmid/18337562#abs:6
EIF4EBP1 ---| EIF4E		DirectRegulation	Treatment of Swiss 3T3 or RAT-1 cells with etoposide led to the dephosphorylation of both p70 S6 kinase and eukaryotic initiation factor 4E-binding protein 1 (4E-BP1), resulting in decreased p70 S6 kinase activity and an increase in 4E-BP1 binding to eIF4E.	info:pmid/10871854#abs:2
EIF4EBP1 ---| EIF4E		DirectRegulation	The interaction of the cap with eIF4E facilitates the binding of the ribosome to the mRNA. eIF4E activity is regulated in part by two translational repressors, 4E-BP1 and 4E-BP2, which bind to it and prevent its assembly into eukaryotic initiation factor 4F.	info:pmid/9593750#abs:3
EIF4EBP1 ---| EIF4E		DirectRegulation	The stimulation of protein synthesis was associated with increased phosphorylation of eukaryotic initiation factor 4E binding protein-1 (4E-BP1), reduced binding of eIF4E to 4E-BP1, and increased assembly of the active eIF4E. eIF4G complex.	info:pmid/11500312#abs:5
EIF4EBP1 ---| EIF4E		DirectRegulation	Current accepted models suggest that hypophosphorylated 4E-binding protein (4E-BP1) binds to initiation factor 4E (eIF4E) to inhibit cap-dependent translation, a process readily reversed by its phosphorylation following activation of mammalian target of rapamycin (mTORC1) signalling.	info:pmid/19481146#abs:1
EIF4EBP1 ---| EIF4E		DirectRegulation	There was no effect of any of the agents on phosphorylation of mammalian target of rapamycin (mTOR) or initiation factor 4E-binding protein (4E-BP1), and thus no change in the amount of eIF4E bound to 4E-BP1 or the concentration of the active eIF4E.eIF4G complex.	info:pmid/18854427#abs:4
EIF4EBP1 ---| EIF4E		DirectRegulation	Insulin- and amino acid-induced signalling by the mammalian target of rapamycin (mTOR) involves hyperphosphorylation of the p70 ribosomal S6 protein kinase (p70S6-kinase) and the eukaryotic initiation factor 4E (eIF4E) binding protein 4E-BP1 and contributes to regulation of protein metabolism.	info:pmid/16734759#abs:1
EIF4EBP1 ---| EIF4E		DirectRegulation	Both complexes are activated during human cytomegalovirus infection. mTOR complex 1 phosphorylates eukaryotic initiation factor 4E (eIF4E)-binding protein (4E-BP1) and p70S6 kinase in uninfected cells, and this activity is lost upon raptor depletion.	info:pmid/21307192#abs:2
EIF4EBP1 ---| EIF4E		DirectRegulation	Expression of eIF4E interacting proteins - eIF4G, an inducer, and 4E-BP1 and 4E-BP2, two specific repressors of eIF4E function - and the phosphorylation level of 4E-BP1, were all identical in control and systemic lupus erythematosus T cells.	info:pmid/11120763#abs:6
EIF4EBP1 ---| EIF4E		DirectRegulation	We use isothermal calorimetry, circular dichroism, NMR, and computational modeling to analyze how the structure of the eIF4E-binding domain of 4E-BP1 determines its affinity for the dorsal face of eIF4E and thus the ability of this regulator to act as a competitive inhibitor.	info:pmid/20880835#abs:2
EIF4EBP1 ---| EIF4E		DirectRegulation	The eukaryotic initiation factor 4E (eIF4E)-binding protein, PHAS-I, was phosphorylated rapidly and stoichiometrically when incubated with [gamma-32P]ATP and the mammalian target of rapamycin (mTOR) that had been immunoprecipitated with an antibody, mTAb1, directed against a region near the COOH terminus of mTOR.	info:pmid/9405468#abs:1
EIF4EBP1 ---| EIF4E		DirectRegulation	Treatment with leucine increased phosphorylation of mTOR and p70(S6k), caused hyperphosphorylation of 4E-BP1, reduced the amount of 4E-BP1 associated with eIF4E and caused an increase in the eIF4G-eIF4E complex, together with a reduction in phosphorylation of eEF2.	info:pmid/17623010#abs:6
EIF4EBP1 ---| EIF4E		DirectRegulation	Moreover, this alcohol-induced impairment in initiation is associated with a decreased availability of eukaryotic initiation factor 4E in striated muscle, as evidenced by an increase in the amount of the inactive eIF4E.4E-BP1 complex and decrease in the active eIF4E.eIF4G complex.	info:pmid/11331201#abs:6
EIF4EBP1 ---| EIF4E		DirectRegulation	Although ß1 integrin-mediated signaling pathways in lung fibroblasts have been studied, a detailed molecular mechanism regulating translational control of gene expression by 4EBP-1 is not understood. 4EBP-1 inhibits cap-dependent translation by binding to the eIF4E translation initiation factor.	info:pmid/21784851#abs:3
EIF4EBP1 ---| EIF4E		DirectRegulation	The rapamycin-sensitive protein kinase activity of mTOR was required for phosphorylation of PHAS-I in insulin-stimulated human embryonic kidney cells. mTOR phosphorylated PHAS-I on serine and threonine residues in vitro, and these modifications inhibited the binding of PHAS-I to eIF-4E.	info:pmid/9204908#abs:2
EIF4EBP1 ---| EIF4E		DirectRegulation	Results from pull-down assay using 7-methyl-GTP Sepharose 4B beads indicated that Phenethyl isothiocyanate treatment reduced cap-bound eIF4E, confirming that increased 4E-BP1 expression and inhibition of 4E-BP1 phosphorylation indeed reduced the availability of eIF4E for translation initiation.	info:pmid/17440067#abs:4
EIF4EBP1 ---| EIF4E		DirectRegulation	In the current study, we provide direct evidence that such regulation of 4E-BP1 by IFNalpha or IFNgamma results in sequential dissociation of 4E-BP1 from eukaryotic initiation factor-4E and subsequent formation of a functional complex between eukaryotic initiation factor-4E and eukaryotic initiation factor-4G, to allow initiation of mRNA translation.	info:pmid/17114181#abs:3
EIF4EBP1 ---| EIF4E		DirectRegulation	Association of eukaryotic translation initiation factor 4E (eIF4E) with eIF4E-binding protein 1 (4EBP1) was regulated by the mammalian target of rapamycin complex 1 pathway, whereas pharmacological blocking of MNK activity by CGP57380 or MNK1 knockdown, along with mammalian target of rapamycin complex 1 inhibition by RAD001, increased 4EBP1 binding to eIF4E.	info:pmid/24401275#abs:5
EIF4EBP1 ---| EIF4E		DirectRegulation	Assessment of potential mechanisms regulating translational efficiency showed that neither the sepsis-induced change in gastrocnemius content of eukaryotic initiation factor 2B , the amount of eIF4E associated with 4E binding protein-1 (4E-BP1), nor the phosphorylation state of 4E-BP1 or eIF4E were altered by the binary complex.	info:pmid/11052971#abs:7
EIF4EBP1 ---| EIF4E		DirectRegulation	Unloading for 3 days significantly reduced cytosolic myosin content and was associated with increased binding of 4EBP1 to eIF4E, while prolonged unloading (14 days) was associated with the activation of Akt/mTOR/p70S6K/S6 signaling, decreased binding of 4EBP1 to eIF4E, increased cytosolic myosin and elevations in myofibrillar mRNA levels.	info:pmid/23075566#abs:9
EIF4EBP1 ---| EIF4E		DirectRegulation	We also show that the eIF4E-binding factor, eIF4E-BP1 or PHAS-I, which regulates eIF4E activity in insulin-responsive cells, is present in the reticulocyte postribosomal supernatant at an approximately 1:1 molar ratio relative to eIF4E and demonstrate by co-immunoprecipitation studies that the binding of PHAS-I and eIF4G to eIF4E is mutually exclusive.	info:pmid/8621544#abs:8
EIF4EBP1 ---| EIF4E		DirectRegulation	TNF-alpha depresses protein synthesis through decreased phosphorylation of eukaryotic initiation factor-4E (eIF4E) binding protein (4E-BP1) leading to increased binding of eIF4E and a reduction in the active eIF4F complex, whereas with proteolysis-inducing factor depression of protein synthesis is due to an increased phosphorylation of eIF2 on the alpha-subunit.	info:pmid/19069310#abs:4
EIF4EBP1 ---| EIF4E		DirectRegulation	Male Sprague-Dawley rats either remained sedentary (n = 6) or performed acute resistance exercise (n = 6), and rates of protein synthesis were assessed in vivo 16 h after the last session of resistance exercise. eIF4E complexed to eIF4G (eIF4E x eIF4G), eIF4E binding protein 1 (4E-BP1) complexed to eIF4E, and phosphorylation state of eIF4E and 4E-BP1 (gamma-form) were assessed in gastrocnemius.	info:pmid/10710401#abs:3
EIF4EBP1 ---| EIF4E		DirectRegulation	The increase in 4E-BP1 was associated with a decrease in the cap initiation complex in the brain, as shown by lower levels of eukaryotic translation initiation factor 4G bound to eukaryotic translation initiation factor 4E (eIF4E) and increased eIF4E interaction with 4E-BP1 based on 7-methyl-GTP chromatography. eIF4E protein and polysomes were also diminished in Phgdh knockout embryos.	info:pmid/23350942#abs:5
EIF4EBP1 ---| EIF4E		DirectRegulation	Tumor and normal adjacent tissue samples (as controls) were obtained from 99 patients with esophageal cancer. eIF4E and 4E-BP1 levels were determined by using Western blot analysis. eIF4E was purified by affinity chromatography using m(7)GTP-sepharose, and the levels of 4E-BP1 bound to eIF4E were determined. : In cancerous esophageal tissues, eIF4E level was elevated by a mean of 12.59 +/- 1.66-f…	info:pmid/16375881#abs:3
EIF4EBP1 ---| EIF4E		DirectRegulation	Binding of 4E-BP1 to eIF4E.	info:pmid/10681523#body:135
EIF4EBP1 ---| EIF4E		DirectRegulation	4E-BP1 suppresses eIF4E activity.	info:pmid/23229050#cont:19
EIF4EBP1 ---| EIF4E		DirectRegulation	Binding of eIF4E with 4EBP1.	info:pmid/19549760#body:145
EIF4EBP1 ---| EIF4E		DirectRegulation	Unphosphorylated 4E-BP1 binds and inhibits eIF4E.	info:pmid/15956968#body:60
EIF4EBP1 ---| EIF4E		DirectRegulation	4E-BP1 negatively regulates eIF4E.	info:pmid/22627671#cont:155
BCL2 ---- BCL2L11		Binding	In healthy resting T cells Bim is bound to the antiapoptotic proteins Bcl-2 and Bcl-x(L).	info:pmid/15136728#abs:3
BCL2 ---- BCL2L11		Binding	Wild-type Bcl-2 associates with Bim in vivo and modulates its death function, whereas Bcl-2 mutants that lack survival function do neither.	info:pmid/9430630#abs:6
BCL2 ---- BCL2L11		Binding	Surface plasmon resonance indicated that phosphorylated Bcl-2, Bcl-2 S70E, and Bcl-2 S70A exhibit enhanced binding to Bim and Bak compared with unmodified Bcl-2.	info:pmid/24097825#abs:4
BCL2 ---- BCL2L11		Binding	PI3K/mTOR inhibitors markedly downregulated Mcl-1 but increased Bim binding to Bcl-2/Bcl-xL; the latter effect was abrogated by ABT-737.	info:pmid/23243017#abs:7
BCL2 ---- BCL2L11		Binding	In healthy cells, Bim is bound to the microtubule-associated dynein motor complex, and is thereby sequestered from Bcl-2.	info:pmid/11268382#abs:8
BCL2 ---- BCL2L11		Binding	We show that mutation of the phosphorylation site Thr-112 causes decreased binding of Bim to the antiapoptotic protein Bcl2 and can increase cell survival.	info:pmid/18498746#abs:4
BCL2 ---- BCL2L11		Binding	The Bim accumulation in mitochondria enhances interaction of Bim with Bcl-2, relieves Bax from Bcl-2-bound complexes, and subsequently results in release of cytochrome c into the cytoplasm.	info:pmid/15899854#abs:4
BCL2 ---- BCL2L11		Binding	suberoyl bis-hydroxamic acid-induced Bim was largely sequestered by Bcl-2 and Bcl-x(L), rather than Mcl-1; ABT-737 attenuated these interactions, thereby triggering Bak/Bax activation and mitochondrial outer membrane permeabilization.	info:pmid/19805519#abs:5
BCL2 ---- BCL2L11		Binding	These results further indicate that, although Bcl-2/Bcl-x(L) antagonism is sufficient to induce neuronal apoptosis, Bim likely promotes neuronal death by interacting with additional proteins besides Bcl-2/Bcl-x(L).	info:pmid/15953346#abs:11
BCL2 ---- BCL2L11		Binding	EmtinB-mediated inhibition of apoptosis occurred without a reduction of caspase-3 activity, but was associated with reduced expression of the pro-apoptotic B-cell leukemia/lymphoma-2 interacting member of cell death (Bim(S)).	info:pmid/17986228#abs:8
BCL2 ---- BCL2L11		Binding	Bcl-2 is the main binding partner for Bim.	info:pmid/22898870#cont:438
BCL2 ---- BCL2L11		Binding	Bim binds to Bcl-2, which in turn releases Bax40.	info:pmid/23591902#cont:374
BCL2 ---- BCL2L11		Binding	Bim can interact with Mcl-1, Bcl-xL, and Bcl-2 (69).	info:pmid/17200126#body:305
BCL2 ---- BCL2L11		Binding	Peptide 2 does not interfere with the interaction of Bcl-2 with Bim .	info:pmid/19056433#body:141
BCL2 ---- BCL2L11		Binding	Both phosphorylated and unphosphorylated Bim are able to bind to Bcl-2.	info:pmid/12749905#body:19
BCL2 ---- BCL2L11		Binding	Coimmunoprecipitation confirmed that Bcl2 interacts with Bim (O'Connor et al. 1998).	info:pmid/19174539#body:180
BCL2 ---- BCL2L11		Binding	Bim promotes apoptosis by binding to the prosurvival proteins Bcl-2 and Bcl-XL,	info:pmid/23241956#cont:169
BCL2 ---- BCL2L11		Binding	Figure 5 ABT-737 inhibits 2-deoxyglucose-caused binding of Bim and Bmf BH3-only proteins to Bcl-2.	info:pmid/21986940#cont:138
BCL2 ---- BCL2L11		Binding	Bcl-2 interacts with Bim and inhibits its pro-apoptotic functions (Youle and Strasser, 2008).	info:pmid/22006951#cont:25
BCL2 ---- BCL2L11		Binding	In the absence of B cell antigen receptor cross-linking, little Bim associated with Bcl-2 (Fig. 3, E and F).	info:pmid/16301744#body:137
BCL2 ---- BCL2L11		Binding	The results implied that Bim might interact with Bcl-2/Bcl-xL directly to release Bax from the sequestration.	info:pmid/17499214#body:110
BCL2 ---- BCL2L11		Binding	Bim enhances apoptosis either by sequestering pro-survival Bcl-2 protein or directly binding with Bax.	info:pmid/24321857#body:122
BCL2 ---- BCL2L11		Binding	Bim is a BH3-only subfamily member and can interact with Bcl-2, Bcl-X L and Bcl-w.	info:pmid/14996503#body:111
BCL2 ---- BCL2L11		Binding	Rather, Bad and Bim appear to cause cell death by binding and inhibiting Bcl-2 and Bcl-xL.	info:pmid/11983156#body:164
BCL2 ---- BCL2L11		Binding	The intact Bim protein binds and antagonizes Bcl-2 and Bcl-x L function and seems unable to interact with Bax or Bak.	info:pmid/14996506#body:57
BCL2 ---- BCL2L11		Binding	Pak1 phosphorylation of both DLC1 and BimL prevents the ability of BimL to interact and inactivate Bcl-2 [38].	info:pmid/15642175#body:165
BCL2 ---- BCL2L11		Binding	The interaction of Bim with Bcl-2 was evaluated by coimmunoprecipitation assays after 12 h paclitaxel (100 nM) treatment.	info:pmid/20431602#body:90
BCL2 ---- BCL2L11		Binding	Although in vivo, Bim is also sequestered by Bcl-2 and Bcl-XL, the majority of Bim is bound by Mcl-1 (14, 27).	info:pmid/16478725#body:347
BCL2 ---- BCL2L11		Binding	M6-induced apoptosis depends on its ability to disrupt the interaction of Bim with Bcl-XL, Bcl-2, or Mcl-1.	info:pmid/21148306#cont:296
BCL2 ---- BCL2L11		Binding	Bim can bind Bcl-2 and Bcl-2-like proteins very well, and it was therefore surprising to see that tet-induced BimS failed to do so in any detectable way.	info:pmid/17517961#body:261
BCL2 ---- BCL2L11		Binding	B cell antigen receptor ligation promotes binding of Bim to Bcl-2. (A) Coimmunoprecipitation of Bim with Bcl-2.	info:pmid/14517273#body:170
BCL2 ---- BCL2L11		Binding	This may be due to the interaction between the mutant and wild type Bim that may block the interaction of wild type Bim with Bcl-2 as discussed below.	info:pmid/22065578#cont:214
BCL2 ---- BCL2L11		Binding	Bim preferentially interacted with Bcl-2 and Mcl-1, but less with Bcl-xL in Jurkat cells ( A, left panel).	info:pmid/20836993#body:111
BCL2 ---- BCL2L11		Binding	Bim is one of the most potent pro-apoptotic BH3-only proteins and binds to all pro-survival Bcl2 family members with high affinity.47	info:pmid/22430213#cont:59
BCL2 ---- BCL2L11		Binding	Since Bim can also bind Bcl-2, which is in general highly expressed in B-cell chronic lymphocytic leukemia, we studied Bim associations over time.	info:pmid/17703234#body:128
BCL2 ---- BCL2L11		Binding	Although BimEL and BimL interact with light chain 8 (13) and Bcl-2 (9) with similar efficiency, BimL is much more apoptotic than BimEL (9).	info:pmid/14732682#body:169
BCL2 ---- BCL2L11		Binding	This phosphorylation increases the binding of the pro-apoptotic Bim to Bcl-2 and enhances the anti-apoptotic properties of Bcl-2.18	info:pmid/22180432#cont:131
BCL2 ---- BCL2L11		Binding	In addition, it has been reported that Bim is colocalized with Bcl-2 and possibly anchored to membrane fractions through its C-terminal hydrophobic region ( ...	info:pmid/9731710#body:179
BCL2 ---- BCL2L11		Binding	Because Bim physically associated with Bcl-2 might serve as a relatively more effective substrate , we also coprecipitated Bim indirectly with an anti-Bcl-2 antibody.	info:pmid/19100522#body:116
BCL2 ---- BCL2L11		Binding	PUMA, Bim, Bad, and Bik can bind to and neutralize Mcl-1, Bcl-2, and Bcl-xL and thus facilitate the conformational change of Bax and Bak.	info:pmid/15738311#body:228
BCL2 ---- BCL2L11		Binding	Bim proteins induce apoptosis by interacting with Bcl-xL and Bcl-2, and the short form BimS is constitutively proapoptotic (O'Connor et al. 1998).	info:pmid/11410528#body:60
BCL2 ---- BCL2L11		Binding	It seems that the extent of Bcl-2 bound to Bim, rather than total Bcl-2 expression levels, may determine cellular sensitivity to ABT-737 (Deng et al. 2007).	info:pmid/23940089#cont:28
BCL2 ---- BCL2L11		Binding	In addition, Bim indirectly promotes Bax/Bak activation by binding to anti-apoptotic Bcl-2 proteins such as Mcl-1, Bcl-2, and Bcl-XL ( ).	info:pmid/22580303#body:64
BCL2 ---- BCL2L11		Binding	Bcl-2 prevents cytochrome C release by sequestering pro-apoptotic BH3-only proteins such as tBid, Bad, Bax, and Bim [8].	info:pmid/21971946#cont:30
BCL2 ---- BCL2L11		Binding	We now show that BIMEL is degraded by 20S proteasomes in the absence of poly-ubiquitin, but is protected from this by binding to the pro-survival BCL-2 protein, MCL-1.	info:pmid/21378313#cont:26
BCL2 ---- BCL2L11		Binding	Triple-phosphorylated BimEL is more stable, associates less with the cytoskeleton, binds better to Bcl-2 and Bcl-xL and activates Bak more efficiently.	info:pmid/23832115#cont:198
BCL2 ---- BCL2L11		Binding	Bim activates Bak and Bax, and that activation is hindered by Bcl-2 and Bcl-xL, the prosurvival Bcl-2 family members, which directly bind to Bim ( ).	info:pmid/18632157#body:180
BCL2 ---- BCL2L11		Binding	Because Bcl-2 is an antiapoptotic protein and a binding partner of Bim, loss of Bim could result in higher amounts or higher concentrations of Bcl-2.	info:pmid/18275831#body:123
BCL2 ---- BCL2L11		Binding	Instead, Bim and Bid could interact and neutralize Bcl-2, Bcl-xL, and/or Mcl-1, leading to Bax release from its antiapoptotic partners and activation (11).	info:pmid/18344566#body:53
BCL2 ---- BCL2L11		Binding	Instead, Bim and Bid could interact and neutralize Bcl-2, Bcl-xL, and/or Mcl-1, leading to Bax release from its antiapoptotic partners and activation (11).	info:pmid/18347011#body:53
BCL2 ---- BCL2L11		Binding	In response to stress, BH3-only proteins, such as Bim, Bid, and Bad, bind to Bcl-2 or Bcl-xL, that then release Bax or Bak.	info:pmid/19555760#body:12
BCL2 ---- BCL2L11		Binding	For instance, Bim, Puma, Bad and Bmf heterodimerize with Bcl-2 and Bcl-X L and sequester them, thereby blocking their anti-apoptotic action at the mitochondria.	info:pmid/21453675#body:64
BCL2 ---- BCL2L11		Binding	Apoptotic stimuli disrupt this interaction, and the freed Bim then binds to Bcl-2, neutralizing its anti-apoptotic activity and promoting cell death (62).	info:pmid/10766760#body:352
BCL2 ---- BCL2L11		Binding	Some (e.g. Bid and Bim) can bind Bak or Bax directly to induce mitochondrial apoptosis, but also bind pro-survival Bcl2 members with higher affinity.	info:pmid/15927359#body:63
BCL2 ---- BCL2L11		Binding	When released from this sequestration upon treatment with microtubule-disrupting agent taxol, Bim interacts directly with Bcl-2 and stimulates release of cytochrome c from mitochondria.	info:pmid/11544023#body:108
BCL2 ---- BCL2L11		Binding	For example, Bim binds Bcl-2, Bcl-xL, Bcl-w, Mcl-1, and Bfl-1 avidly, whereas Bad preferentially binds Bcl-2, Bcl-xL, and Bcl-w, and Noxa prefers Mcl-1 and Bfl-1 (8).	info:pmid/19748896#body:52
BCL2 ---- BCL2L11		Binding	Although zebrafish Bim and human BIM interacted strongly with zebrafish Bcl-2, we found that the other BCL-2 homology3 domain peptides diverged in their affinities for zebrafish Bcl-2.	info:pmid/18404156#body:191
BCL2 ---- BCL2L11		Binding	Bim may act by binding to antiapoptotic members of the Bcl2 family (e.g., Bcl2 and Bcl-X l) (23), but Bim may also directly bind and activate Bax and Bak (37, 38).	info:pmid/12591950#body:220
BCL2 ---- BCL2L11		Binding	Bcl-2 homology domain 3 only-containing proteins like BCL2L11/BIM indirectly activate BAX by binding BCL2 (through the Bcl-2 homology domain 3 motif), thereby releasing BAX from the complex.	info:pmid/22011582#cont:410
BCL2 ---- BCL2L11		Binding	The binding studies by Geissler et al.4 may therefore reflect any ‘activation’ of Bim and the associated binding of Bim to Bcl-2, and the observed differences may reflect reduced upstream signals.	info:pmid/24013778#cont:48
BCL2 ---- BCL2L11		Binding	Alternatively, Bcl-2 members heterodimerize with BH3-only proteins, including Bim and Puma, thereby releasing Bax and Bak, which in turn promote apoptosis.	info:pmid/22107872#cont:48
BCL2 ---- BCL2L11		Binding	Here we clearly prove in melanoma cells the physical interaction of BimL with different antiapoptotic family members, as Bcl-2, Bcl-xL, Bcl-w and Mcl-1.	info:pmid/23402819#body:153
BCL2 ---- BCL2L11		Binding	Initially, we analyzed the protein level of BIK and another pro-apoptotic Bcl-2-interacting protein (BCL2L11; BIM) in the three MCF7 cell lines grown in 2D cultures.	info:pmid/24006261#cont:206
BCL2 ---- BCL2L11		Binding	Bcl-2, an important member of this family, blocks cytochrome C release by sequestering pro-apoptotic BH3-only proteins such as tBid, Bad, Bax, and Bim.	info:pmid/21854558#cont:12
BCL2 ---- BCL2L11		Binding	Bim has been reported to bind to anti-apoptotic Bcl-2 family members, Bcl-2 and Bcl-XL, in cells transfected with these proteins or in cells stimulated to undergo apoptosis (21, 40).	info:pmid/15014070#body:320
BCL2 ---- BCL2L11		Binding	Two other BH3-only proteins, BIM and PUMA, stabilize MCL-1 via a mechanism that requires their BH3 domains,21,37 and interaction of BIMEL with BCL-2 also reduces its turnover.38	info:pmid/22361683#cont:250
BCL2 ---- BCL2L11		Binding	Though the anti-apoptotic proteins such as Bcl-2 or Bcl-x L may sequester and thereby inhibit BH3-only proteins such as Bim , they may also act to directly inhibit Bax or Bak.	info:pmid/12095614#body:110
BCL2 ---- BCL2L11		Binding	Binding of Bim to the antiapoptotic/prosurvival Bcl-2 protein have been suggested to be crucial for the Bim induced apoptosis and this interaction is dependant on ERK1/2 activity ( ).	info:pmid/22480846#body:154
BCL2 ---- BCL2L11		Binding	Accumulating data suggest that Bcl-2 can bind to the BH3-only protein such as tBid and Bim to prevent their interaction with soluble/peripheral Bax thereby inhibiting the initial activation of Bax (14, 34, 35, 53).	info:pmid/20584903#cont:416
BCL2 ---- BCL2L11		Binding	Once released into the cytosol, Bim binds to prosurvival Bcl-2 proteins (Bcl-2, Bcl-XL, Mcl-1) and may also bind to and activate Bax similar to that proposed for interaction of tBid and Bax.	info:pmid/16939779#body:51
BCL2 ---- BCL2L11		Binding	Current evidence indicates that Bim binds to and neutralizes the function of pro-survival proteins such as Bclx and Bcl2 and by this means promotes caspase activation and apoptotic death.	info:pmid/17229557#body:88
BCL2 ---- BCL2L11		Binding	First, upon apoptotic stimuli, BimL and BimEL are released from the cytoskeleton and bind to Bcl-2 and Bcl-XL on mitochondria and other intracellular membranes ( ).	info:pmid/16120390#body:76
BCL2 ---- BCL2L11		Binding	These anti-apoptotic proteins such as Bcl-2, Bcl-XL, and Mcl-1 can bind to the Bcl-2 homology a-helical domains of pro-apoptotic proteins such as Bax, Bak, Bad and Bim and inhibit their function.	info:pmid/22578832#body:31
BCL2 ---- BCL2L11		Binding	Hemann et al. demonstrated that T58 mutated c-Myc proteins are defective in mediating apoptosis and in inducing expression of the pro-apoptotic BH3-only protein, Bim, which binds to and inhibits Bcl-2.	info:pmid/16938463#body:350
BCL2 ---- BCL2L11		Binding	Our observation that at mitochondria the 2A mutants of all three Bim isoforms bound to both Bcl-XL and Bcl-2 is consistent with inhibition of the retained proapoptotic activities of these mutants by Bcl-XL ( B).	info:pmid/22464442#body:142
BCL2 ---- BCL2L11		Binding	While Bim also binds to Bcl-2 (O'Connor et al, 1998), we failed to identify an antibody that could immunoprecipitate Bcl-2 complexes from CCl39 cells. [Figure 3].	info:pmid/17525735#body:94
BCL2 ---- BCL2L11		Binding	In healthy cells, Bim is associated with Bcl-2 and Bcl-x L at the mitochondria ( ) but in some instances it can be sequestered to the dynein motor complex from which it requires death signals to be released ( ).	info:pmid/19427352#body:99
BCL2 ---- BCL2L11		Binding	By precisely measuring the effects of small-molecule inhibitors and point-mutations, fluorescence lifetime imaging microscopy fluorescence resonance energy transfer was able to elucidate the unique features of BimEL binding to either Bcl-XL or Bcl-2.	info:pmid/22895112#cont:130
BCL2 ---- BCL2L11		Binding	However, when HA14-1 or Bim binds to Bcl-2 within the BH3 groove, this antagonizes (either directly or allosterically) the interaction between GSH and Bcl-2 and, as a consequence, lowers the affinity of Bcl-2 for 2-oxoglutarate carrier.	info:pmid/22115789#body:175
BCL2 ---- BCL2L11		Binding	Anti-apoptotic family members including Bcl-2, Bcl-xL, and Mcl-1 bind and sequester pro-apoptotic members such as Bim, Puma, Noxa, Bad, and Bax, thereby preventing mitochondria-mediated cell death.	info:pmid/22608393#body:2
BCL2 ---- BCL2L11		Binding	Bim could form heterodimer with Bcl-2, thus releasing Bax from Bcl-2 for its mitochondrial translocation ( ) and on the other side, Bim even could directly activate Bax for apoptosis ( ).	info:pmid/23262244#body:123
BCL2 ---- BCL2L11		Binding	Once the individual splice variants are expressed, they have unique properties based on individual patterns of post-translational regulation. (a) Bim short can induce apoptosis by interacting with survival proteins such as Bcl-2, or maybe by binding directly to Bax.	info:pmid/15947788#body:42
BCL2 ---- BCL2L11		Binding	Competitive binding assays using Bcl-2 homology3-peptides show that A1, similarly to Mcl-1, has no affinity for Bad whereas it binds very tightly to Bim, Bid and Puma; while Bcl-2, Bcl-xL and Bcl-w interact potently with Bad, Bmf, Bim and Puma .	info:pmid/22342458#body:127
BCL2 ---- BCL2L11		Binding	This is consistent with the observation that Bim is a more potent BH3-only protein than HRK, because Bim binds avidly to all pro-survival Bcl2 family members, whereas HRK binds to only a subset (Chen et al., 2005[Go]; Kuwana et al., 2005[Go]).	info:pmid/17535852#body:195
BCL2 ---- BCL2L11		Binding	All these proteins, including Bim and Bad, can directly bind to Bcl-2 or Ced-9 and induce the release of cytochrome c into the cytosol, which culminates in cell death (Ottilie et al., 1997; O'Connor et al., 1998; Gross et al., 1999).	info:pmid/12142566#body:265
BCL2 ---- BCL2L11		Binding	Upon its release, Bim was shown to translocate to mitochondria, to bind to Bcl-2 and to cause apoptosis.7 However, later reports showed that Bim is subject to considerable transcriptional regulation.	info:pmid/17585338#body:28
BCL2 ---- BCL2L11		Binding	To test the significance of the inability of Myc mutants to induce Bim, which binds to and inactivates Bcl-2, the authors measured the ability of wild-type and mutant Myc to induce apoptosis in wild-type and knockout Bcl-2 murine embryo fibroblasts .	info:pmid/16169462#body:26
BCL2 ---- BCL2L11		Binding	These "BH3-only" proteins, including Bad, Bak, Bid, Bim, and DP5, translocate to mitochondria from other cellular compartments and interact with other Bcl-2 members to regulate mitochondrial release of pro-apoptotic proteins ( ).	info:pmid/16005241#body:10
BCL2 ---- BCL2L11		Binding	Conversely, proapoptotic BH3-only proteins, including BNIP3, PMAIP1, BBC3, BCL2L11, and BAD, have been shown to indirectly induce autophagy by binding and sequestering the prosurvival protein BCL2, thereby preventing its interaction with BECN1.31	info:pmid/24113155#cont:199
BCL2 ---- BCL2L11		Binding	There have been recent reports of Bcl2 physically interacting with both Nur77 and Bim ( ), so it is tempting to speculate that an altered ratio of Bcl2 splice forms might influence the proapoptotic activities of Bim/Nur77 through preferential binding of one form or the other.	info:pmid/15780994#body:181
BCL2 ---- BCL2L11		Binding	evaluated the expression of anti-apoptotic proteins Puma, Bad and Bax as well as Bim binding partners Bcl-2, Bcl-xL and Mcl-1, in NGAL over-expressing cells, and found that none of these proteins were modulated by NGAL over-expression (Figure 3C).	info:pmid/23977408#cont:188
BCL2 ---- BCL2L11		Binding	Recent studies have revealed that the Bcl-2 family proteins only bind certain BH3-only proteins (Shibue and Taniguchi, 2006): Bcl-2 interacts with Bad, Bim or PUMA; Bcl-xl binds Bad, Bid, Bim or PUMA; and Mcl-1 is regulated by Bim, PUMA or Noxa.	info:pmid/20924380#cont:528
BCL2 ---- BCL2L11		Binding	Thus, if pro-apoptotic BH3-only proteins including Bim, Bid, and Bad are present in sufficient amounts to bind to and overwhelm Bcl-2 and Bcl-XL, sequestered Bax and Bak are released, allowing the escape of mitochondrial cytochrome c (62).	info:pmid/17785460#body:303
BCL2 ---- BCL2L11		Binding	It is known that calcineurin dephosphorylates a number of proteins, such as Bad, Bim and Bax, that are linked to mitochondrial membranes and induces apoptosis or induces apoptosis by binding to Bcl-2, thereby decreasing the Bcl-2/Bax ratio.	info:pmid/15147634#body:88
BCL2 ---- BCL2L11		Binding	Conversely, Bcl-2 without the BH4 domain lacks survival function (Borner et al., 1994; Hanada et al., 1995; Hunter et al., 1996; Lee et al., 1996; this paper) but can bind as avidly as wild-type Bcl-2 to Bax, Bak, Bad, Bik/Nbk, Bid and Bim (Hanada et al., 1995; Figure 7 and data not shown).	info:pmid/9463381#body:188
BCL2 ---- BCL2L11		Binding	Thus, the interaction of the Bim peptide (but not the Bim mutant peptide peptide) with Bcl-2 and/or membrane proteins provokes a conformational change in preexisting Bcl-2 molecules that results in the insertion of cysteine 158 into the lipid bilayer of endoplasmic reticulum, mitochondria, or both membranes.	info:pmid/15149601#body:87
BCL2 ---- BCL2L11		Binding	The proapoptotic Bcl-2 homology3 domain-only subgroup includes Bcl-2-associated death protein (Bad), Bid, Bcl-2-interacting mediator of cell death (Bim), Bcl-2 Nineteen kilodalton interacting protein , death protein 5/harakiri (DP5/Hrk), Noxa and p53-upregulated modulator of apoptosis (Puma).	info:pmid/16729026#body:54
BCL2 ---- BCL2L11		Binding	The Bcl-2 family of proteins tightly regulates apoptosis, with damage signals being transduced by the BH3-only proteins (tBid, Bad, Bim, Noxa, and Puma) which interact with pro-survival family members (Bcl-2, Bcl-xL, Bcl-w, A1, and Mcl-1) to ablate their pro-survival function.	info:pmid/20015838#body:73
BCL2 ---- BCL2L11		Binding	This Bcl-2 down-regulation-induced apoptosis was abolished by down-regulation of Bak (Fig. 4D) but only slightly inhibited by down-regulation of the Bcl-2 binding partners Bim and/or Puma (Fig. 4E), again suggesting that Bak release is the major event that triggers this apoptosis. [FIGURE 4.] View larger version: In this window.	info:pmid/19351886#body:199
BCL2 ---- BCL2L11		Binding	Bim proteins have been shown to have the following two abilities: (a) to bind to Bcl-2, preventing Bcl-2 from inhibiting the pro-apoptotic Bax from inserting itself in the mitochondrial membrane; and (b) to bind directly to Bax, in which case the Bim proteins would function as direct activators of apoptosis (40).	info:pmid/15509554#body:265
BCL2L1 ---| BAX		DirectRegulation	In the other, Bcl-XL binds directly to activated Bax.	info:pmid/18547146#abs:4
BCL2L1 ---| BAX		DirectRegulation	Bax also heterodimerizes with Bcl-xL, Mcl-1, and A1.	info:pmid/7644501#abs:4
BCL2L1 ---| BAX		DirectRegulation	Bcl-XL prevents membrane-bound tBid from binding Bax.	info:pmid/19062087#abs:6
BCL2L1 ---| BAX		DirectRegulation	This effect is independent of Bax and Bak, the known binding partners of Bcl-xL.	info:pmid/21854985#abs:5
BCL2L1 ---| BAX		DirectRegulation	Bcl-xL can inhibit the effect of Bid by interacting directly with Bax.	info:pmid/10085289#abs:6
BCL2L1 ---| BAX		DirectRegulation	Pro-survival family members such as BCL-X (BCL2L1) act to inhibit BAX activation.	info:pmid/22836101#abs:3
BCL2L1 ---| BAX		DirectRegulation	The C-terminal tail of Bcl-x(L) is also required to mediate Bcl-x(L)/Bax heterodimer formation.	info:pmid/15131699#abs:8
BCL2L1 ---| BAX		DirectRegulation	In viable cells, Bax associates with Bcl-2, Bcl-x(L) and Mcl-1.	info:pmid/17525735#abs:3
BCL2L1 ---| BAX		DirectRegulation	Combined treatment also markedly diminished Bax/Bak binding to Mcl-1, Bcl-2, or Bcl-xL.	info:pmid/23243017#abs:8
BCL2L1 ---| BAX		DirectRegulation	Furthermore, Bcl-xL and Bcl-2 suppressed Bax toxicity by distinct mechanisms in yeast.	info:pmid/9182591#abs:6
BCL2L1 ---| BAX		DirectRegulation	IPAS contributed to dysfunction of Bcl-x(L) by inhibiting the interaction of Bcl-x(L) with Bax.	info:pmid/21546903#abs:11
BCL2L1 ---| BAX		DirectRegulation	In addition, overexpression of Bel-x(S) does not alter the ability of Bax to heterodimerize with Bcl-x(L) in vivo.	info:pmid/8626425#abs:10
BCL2L1 ---| BAX		DirectRegulation	Mutation of threonine 169 did not affect the binding of Bax to Bax, Bcl-2, or Bcl-X(L).	info:pmid/10232581#abs:7
BCL2L1 ---| BAX		DirectRegulation	Cytoplasmic p53 is then released from the p53.Bcl-xL complex by PUMA to activate Bax directly.	info:pmid/20858413#abs:6
BCL2L1 ---| BAX		DirectRegulation	In addition, palmitate treatment resulted in a significant decrease in Bcl-X(L), a Bax antagonist.	info:pmid/16484678#abs:5
BCL2L1 ---| BAX		DirectRegulation	Pro-survival factor Bcl-X(L) can antagonize the pro-apoptotic functions of Bax and Bad via two distinct mechanisms.	info:pmid/16061221#abs:1
BCL2L1 ---| BAX		DirectRegulation	Thus, binding of Bcl-xl to Bak or Bax is not involved in T cell life or death.	info:pmid/17158961#abs:8
BCL2L1 ---| BAX		DirectRegulation	Nrf2-mediated expression of Bcl-xL protein downregulated Bax and decreased caspase 3/7 activity.	info:pmid/23275004#abs:7
BCL2L1 ---| BAX		DirectRegulation	Bax, for example, the main antagonist of Bcl-2, heterodimerizes with Bcl-2 or Bcl-Xl and homodimerizes with itself (1-3).	info:pmid/21340831#abs:14
BCL2L1 ---| BAX		DirectRegulation	Notably, lysis by active Bax is inhibited by Bcl-xL, and the lysis activity of the wild-type Bax is stimulated by a BH3-only protein.	info:pmid/22006182#abs:7
BCL2L1 ---| BAX		DirectRegulation	A new model in which Bax inhibition by Bcl-x(L) occurs at the immediate proximity of the outer mitochondrial membrane is also discussed.	info:pmid/23064052#abs:6
BCL2L1 ---| BAX		DirectRegulation	Bax interacted similarly with itself as with the apoptosis-suppressing family members Bcl-2 and Bcl-xL in quantitative two-hybrid studies.	info:pmid/9363757#abs:4
BCL2L1 ---| BAX		DirectRegulation	Protein interaction assay revealed that during the development of TRAIL resistance, Bcl-xL dissociated from Bad and then associated with Bax.	info:pmid/17110373#abs:6
BCL2L1 ---| BAX		DirectRegulation	Ectopic expression of Bcl-X(L) but not Bcl-2 or small interfering RNA -mediated attenuation of Bax suppressed Aloe-emodin-induced apoptotic cell death.	info:pmid/19942342#abs:5
BCL2L1 ---| BAX		DirectRegulation	Overexpression of Bcl-xL inhibited vinblastine-induced Bax activation and Bax dimerization and in parallel inhibited apoptosis.	info:pmid/16574665#abs:10
BCL2L1 ---| BAX		DirectRegulation	In control hippocampus and cortex, BAD was found constitutively bound to 14-3-3, whereas BCL-Xl bound BAX.	info:pmid/12351720#abs:6
BCL2L1 ---| BAX		DirectRegulation	Our data suggest that Bcl-x(L) does not function by simply preventing the formation of Bax homodimers which promote cell death.	info:pmid/17180062#abs:9
BCL2L1 ---| BAX		DirectRegulation	We propose that Bcl-x(L) inhibits and maintains Bax in the cytosol by constant retrotranslocation of mitochondrial Bax.	info:pmid/21458670#abs:7
BCL2L1 ---| BAX		DirectRegulation	In the presence of nonionic detergent, the 6A7 antibody avidly binds the monomeric form of Bax, but not Bax complexed with either Bcl-XL or Bcl-2.	info:pmid/9153240#abs:8
BCL2L1 ---| BAX		DirectRegulation	Moreover, the peptidomimetic kills yeast cells that express Bax and Bcl-x(L), and it uses Bax-binding Bcl-x(L) to induce mammalian cell death.	info:pmid/21173168#abs:6
BCL2L1 ---| BAX		DirectRegulation	Knockdown of Bim (but not Puma or Noxa) by shRNA or ectopic overexpression of Bcl-2, Bcl-x(L), or Mcl-1 diminished Bax/Bak activation and apoptosis.	info:pmid/19805519#abs:6
BCL2L1 ---| BAX		DirectRegulation	Bcl-X(L) overexpression prevented BAX activation and the apoptotic ECs death induced by suppression of Intersectin-1s.	info:pmid/17405881#abs:7
BCL2L1 ---| BAX		DirectRegulation	Concomitantly, an increase in Bcl-xL activity inhibited Bax and the proteolytic activity of caspase 3 as well as a decrease in PARP cleavage.	info:pmid/23141143#abs:10
BCL2L1 ---| BAX		DirectRegulation	Ectopic expression of Bcl-X(L) and small interfering RNA-mediated Bax attenuation significantly inhibited apoptosis induced by aloe-emodin.	info:pmid/21308745#abs:3
BCL2L1 ---| BAX		DirectRegulation	In human cells, Bax-sigma function was counteracted by Bcl-xL overexpression, and co-immunoprecipitation experiments indicated that Bax-sigma was associated with Bcl-xL.	info:pmid/10772918#abs:8
BCL2L1 ---| BAX		DirectRegulation	Conversely, anti-apoptotic BCL-2-BCL-X(L)-MCL-1 sequesters these 'activator' BH3-only molecules into stable complexes, thus preventing the activation of BAX-BAK.	info:pmid/17115033#abs:3
BCL2L1 ---| BAX		DirectRegulation	Finally, the overexpression of BCL-XL protected HL-60 cells from apoptosis by blocking both the cytochrome c release and BAX oligomerization.	info:pmid/21311682#abs:7
BCL2L1 ---| BAX		DirectRegulation	Bcl-x(L) is able to inhibit the stable integration of Bax into mitochondrial membranes, as well as hinder the action of Bax that does become stably integrated into these membranes.	info:pmid/12780347#abs:6
BCL2L1 ---| BAX		DirectRegulation	Increased Bcl-XL translocation and failure in Bax translocation from cytosol to mitochondria play important roles in preventing Bax activation.	info:pmid/15258470#abs:8
BCL2L1 ---| BAX		DirectRegulation	In untreated animals, there was an increase in mitochondrial Bax at 6 h of reperfusion, and Bax binding to Bcl-X(L) was disrupted at the mitochondria.	info:pmid/18518905#abs:7
BCL2L1 ---| BAX		DirectRegulation	These studies suggest that Bcl-xL phosphorylation induced by microtubule inhibitors plays a key pro-apoptotic role at least in part by disabling the ability of Bcl-xL to bind Bax.	info:pmid/18974096#abs:10
BCL2L1 ---| BAX		DirectRegulation	Bax activation at the mitochondrial membrane requires the generation of reactive oxygen species and can be prevented by the overexpression of Bcl-XL.	info:pmid/14625274#abs:10
BCL2L1 ---| BAX		DirectRegulation	High-dose Ara-C treatment for 4 h also modestly increased the intracellular levels of free Bax relative to Bax bound to Bcl-2 and Bcl-x(L) in HL-60/neo but not in HL-60/Bcl-x(L) cells.	info:pmid/9242435#abs:6
BCL2L1 ---| BAX		DirectRegulation	Our results indicate that the antiapoptotic proteins Mcl-1 and Bcl-x(L) bind preferably to the BH3-only proteins Bim, PUMA, and Noxa but can also bind to Bak and Bax.	info:pmid/23283967#abs:3
BCL2L1 ---| BAX		DirectRegulation	Unexpectedly, the substitution of the Bcl-x(L) membrane anchor by the corresponding Bax segment reverses the Bax retrotranslocation activity of Bcl-x(L), but not that of Bcl-x(L) shuttling.	info:pmid/23079612#abs:6
BCL2L1 ---| BAX		DirectRegulation	Immunoprecipitation studies with anti-Bcl-2 and/or anti-Bcl-x antibodies demonstrated that HL-60/Bcl-xL cells possess lower free Bax but higher levels of Bax heterodimerized to Bcl-2 and Bcl-xL.	info:pmid/9067280#abs:7
BCL2L1 ---| BAX		DirectRegulation	In the absence of any stimuli, Bcl-xL interacts with Bax and Bak in androgen-independent PC3 cells but only with Bak in androgen-dependent LNCaP cells.	info:pmid/16794010#abs:6
BCL2L1 ---| BAX		DirectRegulation	Pro-death members of the family, including Bak and Bax, initiate apoptosis, whereas pro-survival members such as Bcl-x(L) and Mcl-1 antagonize the function of Bak and Bax via heterodimeric interactions.	info:pmid/23651073#abs:2
BCL2L1 ---| BAX		DirectRegulation	Bax, a pro-apoptotic member of this family, accelerates cell death, while the pro-survival member, Bcl-x(L), can antagonize the pro-apoptotic function of Bax to promote cell survival.	info:pmid/18619521#abs:3
BCL2L1 ---| BAX		DirectRegulation	Furthermore, Bcl-xL overexpression prevented Bak and Bax interaction and strongly inhibited apoptosis, whereas Bcl-2 overexpression did not prevent Bak-Bax interaction and only weakly inhibited apoptosis.	info:pmid/18645031#abs:8
BCL2L1 ---| BAX		DirectRegulation	Bcl-X(L) interacts with the pro-apoptotic molecule Bax and abrogates its toxicity in mitochondria, resulting in the preservation of mitochondrial integrity, cytochrome c, and cell viability.	info:pmid/14676192#abs:6
BCL2L1 ---| BAX		DirectRegulation	Bax proteins containing deletions of the most highly conserved amino acids in BH1 (Delta102-112) and BH2 (Delta151-159) maintained the ability of Bax to antagonize the death repressor activity of Bcl-XL and to associate with Bcl-XL.	info:pmid/8798452#abs:7
BCL2L1 ---| BAX		DirectRegulation	We demonstrate the utility of this approach by applying it to clones isolated in a two-hybrid screen using Bcl-xL as bait, showing that two-hybrid-derived fragments of Bad and Bax, previously known to interact with Bcl-xL, both colocalize and coimmunoprecipitate with Bcl-xL.	info:pmid/9324938#abs:7
BCL2L1 ---| BAX		DirectRegulation	Signaling via the ouabain/Na,K-ATPase/IP3R/NF-?B pathway increases expression of Bcl-xL, an inhibitor of Bax, suggesting that ouabain might protect renal cells from Shiga toxin 2-triggered apoptosis.	info:pmid/23744887#abs:3
BCL2L1 ---| BAX		DirectRegulation	Downregulation of Bax and Bak by their corresponding siRNAs or overexpression of Bcl-xl inhibited the release of cytochrome c from mitochondria to cytosol, and inhibited apoptosis induced by MNNG/ABT-888.	info:pmid/18376143#abs:7
BCL2L1 ---| BAX		DirectRegulation	Both fluorescence resonance energy transfer and Co-immunoprecipitation (CO-IP) assays indicated that Bcl-xL directly bound to Bax to inhibit its activation, while BimL directly neutralized Bcl-xL, followed by Bax release and activation upon Ultraviolet irradiation.	info:pmid/19427863#abs:5
BCL2L1 ---| BAX		DirectRegulation	We propose that the Bcl-2-like proteins must capture the small proportion of Bax molecules with an exposed BH3 domain, probably on the mitochondrial membrane, to prevent Bax-imposed cell death, but that Bcl-x(L) also controls Bax by other mechanisms.	info:pmid/18981409#abs:9
BCL2L1 ---| BAX		DirectRegulation	Thus, both protective factors (e.g., Bcl-2 and Bcl-xL) and factors that promote hepatocyte death by apoptosis (e.g., Bax) or necrosis (e.g., UCP2) may be increased in fatty livers.	info:pmid/10094957#abs:4
BCL2L1 ---| BAX		DirectRegulation	These lesions also revealed expression of apoptosis-promoting factors, such as bax and ICE, inducing cleavage of myofilaments, and of the apoptosis-inhibiting proteins bcl-XL and bcl-2 which neutralized high bax levels.	info:pmid/9292873#abs:5
BCL2L1 ---| BAX		DirectRegulation	These results suggest that Bax critically interacts with Bcl-xL to regulate survival of immature neurons, but indicate that other cell death regulating proteins, in addition to Bcl-xL and Bax, also function during CNS development.	info:pmid/9096145#abs:5
BCL2L1 ---| BAX		DirectRegulation	Previous work has shown that the death-inhibiting family members Bcl-2 and Bcl-xL form heterodimers with the death-promoting homologue Bax and that certain site-directed mutants of Bcl-2 and Bcl-xL lose both biological activity and the ability to bind Bax.	info:pmid/9202007#abs:2
BCL2L1 ---| BAX		DirectRegulation	Bcl-2 and Bcl-XL inhibit apoptosis by binding to proapoptotic proteins such as Bax, thereby preventing chemotherapy-induced or radiation-induced release of cytochrome c from mitochondria and subsequent activation of the caspase protease cascade.	info:pmid/15542773#abs:2
BCL2L1 ---| BAX		DirectRegulation	Bcl-X(L) is generally thought to heterodimerize with Bax to prevent cytochrome c release and yet they remain in different cellular compartments, suggesting that their heterodimerization at the mitochondria is not the primary mechanism of Bcl-X(L)-mediated protection.	info:pmid/11883953#abs:5
BCL2L1 ---| BAX		DirectRegulation	Experiments involving the purified permeability transition pore complex indicate that Bax, Bcl-2, and Bcl-XL exert at least part of their apoptosis-regulatory function by facilitating (Bax) or inhibiting (Bcl-2, Bcl-XL) permeability transition pore opening.	info:pmid/9619836#abs:9
BCL2L1 ---| BAX		DirectRegulation	Co-treatment, but not single treatment, with VP16 and trichostatin A induced apoptosis in a caspase-dependent manner accompanied by a crucial decrease in Bcl-xL expression allowing Bax activation and subsequent initiation of the apoptosis inducing factor (AIF)-dependent death pathway.	info:pmid/18071312#abs:4
BCL2L1 ---| BAX		DirectRegulation	Furthermore, Bik ectopic expression disrupts Bim/Bcl-2 and Bim/Bcl-xL endogenous complexes triggering Bim release that could induce Bax and Bak activation. ours results suggest that Bik has a role in both, apoptosis induction and sensitivity to oxidative stress in myeloma cells.	info:pmid/21063407#abs:7
BCL2L1 ---| BAX		DirectRegulation	Anti-apoptotic BCL-2 family proteins (e.g., BCL-2 related gene, long isoform, BCL-xL; myeloid cell leukemia 1, MCL-1) regulate cellular survival by tightly controlling the interactions between BAK/BAX and the BH3-only proteins capable of directly inducing BAK/BAX activation(7,8).	info:pmid/23070252#abs:5
BCL2L1 ---| BAX		DirectRegulation	By contrast, in MRC-5 and 293T cells, high expression of the UPR feedback protein GADD34 which inhibits proapoptotic UPR signaling, and antiapoptotic Bcl-2 and Bcl-xl which down-regulate Bax/Bak, protect these normal cells from Poly(ethylene glycol)-phosphoethanolamine-induced apoptosis.	info:pmid/22578158#abs:7
BCL2L1 ---| BAX		DirectRegulation	Interestingly, in contrast to other Bax-associating proteins such as Bcl-X(L) and Bid, which require the BH3 and BH1 domains of Bax, respectively, for binding, the binding of MAP-1 to Bax appears to require all three BH domains (BH1, BH2, and BH3) of Bax, because point mutation of the critical amino acid in any one of these domains is sufficient to abolish its binding to MAP-1.	info:pmid/11060313#abs:5
BCL2L1 ---| BAX		DirectRegulation	We further show that the expression levels of anti-apoptotic Bcl-2/Bcl2-xL were much elevated in Myc-null cells compared with the c-Myc-expressing cells; furthermore, depletion of Bcl-2/Bcl-xL in these cells restored the ability of suberoylanilide hydroxamic acid to induce apoptosis by enhancing Bax activation.	info:pmid/17331788#abs:8
BCL2L1 ---| BAX		DirectRegulation	Using a co-immunoprecipitation assay, it was observed that the level of Bcl-X(L) protein bound to Bax was clearly lower than that of Bcl-2 protein at 5 micro M of gossypol treatment, and the level of Bim protein bound to Bcl-X(L) was lowered at 20 micro M of gossypol treatment for 24 h, implicating that gossypol inhibits the heterodimerization of Bcl-X(L) with Bax and Bim.	info:pmid/17156797#abs:2
BCL2L1 ---| BAX		DirectRegulation	In addition, antioxidant (tert-butylhydroquinone) treatment destabilized the Nrf2-INrf2-PGAM5-Bcl-xL complex, which resulted in release of Nrf2 in cytosol and mitochondria, release of Bcl-xL in mitochondria, increase in Bcl-xL heterodimerization with Bax in mitochondria, and reduced cellular apoptosis.	info:pmid/22072718#abs:9
BCL2L1 ---| BAX		DirectRegulation	Antiapoptotic family proteins such as Bcl-2 and Bcl-XL function, at least in part, by binding proapoptotic members such as Bax and Bak and thereby prevent release of the apoptotic cascade of events. "BH3-only" members of the family disrupt this interaction by binding, via their BH3 domain, to a hydrophobic pocket on the surface of the antiapoptotic members.	info:pmid/16054143#abs:2
BCL2L1 ---| BAX		DirectRegulation	The pro-apoptotic Bcl-2 family proteins, Bak, Bax, and Bim have been shown to be required for disruption of mitochondria and intrinsic cell death of self-reactive B cells whereas the anti-apoptotic Bcl-2, Bcl-xL, and Mcl-1 can prevent cell death by interfering with the action of Bax and Bak.	info:pmid/16394657#abs:5
BCL2L1 ---| BAX		DirectRegulation	In the venous disease group, great saphenous vein specimens from the distal ankle area showed increased BAX (p < 0.01) and BCL-xs (p = 0.031) compared with varicose tributaries specimens, which subsequently showed increased BAX (p = 0.044), Caspase 3 (p = 0.028) and BCL-xs (p = 0.037) compared with specimens from the proximal great saphenous vein.	info:pmid/21262580#abs:8
BCL2L1 ---| BAX		DirectRegulation	Antiapoptotic family proteins such as Bcl-2 and Bcl-x(L) function, at least in part, by binding proapoptotic members such as Bax and Bak and thereby preventing release of apoptotic proteins, including cytochrome c, from the mitochondria. "BH3-only" members of the family disrupt this interaction by binding, via their BH3 domain, to a hydrophobic pocket on the surface of the antiapoptotic members.	info:pmid/14596824#abs:2
BCL2L1 ---| BAX		DirectRegulation	Targeting the tumor suppressor p53 to the mitochondria triggers a rapid apoptotic response as efficiently as transcription-dependent p53. (1, 2) p53 forms a complex with the antiapoptotic Bcl-XL, which leads to Bak and Bax oligomerization resulting in apoptosis via mitochondrial outer membrane permeabilization. (3, 4) Although p53 performs its main role in the mitochondrial outer membrane, it als…	info:pmid/22380534#abs:1
BCL2L1 ---| BAX		DirectRegulation	Bcl-XL interacts with Bax in multiple ways.	info:pmid/23217705#body:54
BCL2L1 ---| BAX		DirectRegulation	Bcl-2 and Bcl-xl inhibit Bax and Bak.	info:pmid/19662025#body:106
BCL2L1 ---| BAX		DirectRegulation	Bcl-2 and Bcl-xl inhibit Bax and Bak.	info:pmid/19114126#body:24
BCL2L1 ---| BAX		DirectRegulation	Bcl-2 and Bcl-xl control the activity of Bax .	info:pmid/23511050#body:104
BCL2L1 ---| BAX		DirectRegulation	Overexpression of Bcl-xL blocks Bax-induced	info:pmid/21629127#cont:226
BCL2L1 ---| BAX		DirectRegulation	As expected, BAX bound to BCL-xL while BAX?BH3 mutant did not.	info:pmid/9575197#body:147
BCL2L1 ---| BAX		DirectRegulation	Bcl-XL can prevent 6A7-epitope exposure of Bax on membranes ( ).	info:pmid/23375500#body:174
BCL2L1 ---| BAX		DirectRegulation	Another related question is how Bcl-x L prevents Bax transolation?	info:pmid/17855051#body:145
BCL2L1 ---| BAX		DirectRegulation	In our observations, GST-Bcl-XL interacted with His-Bax (Fig. 1D).	info:pmid/21852238#cont:126
BCL2L1 ---| BAX		DirectRegulation	Bcl-xL inhibits this process by binding directly to activated Bax.	info:pmid/20406888#body:127
BCL2L1 ---| BAX		DirectRegulation	Bcl-XL binds to Bax to inhibit apoptosis (34).	info:pmid/19193634#body:246
BCL2L1 ---| BAX		DirectRegulation	Bax homodimerizes or heterodimerizes with Bcl-2 or Bcl-xL (56).	info:pmid/12058035#body:225
BCL2L1 ---| BAX		DirectRegulation	Previous studies have shown that Bcl-xL heterodimerizes with Bax (52).	info:pmid/10617621#body:200
BCL2L1 ---| BAX		DirectRegulation	In MODE 2 active Bax and Bak are sequestered by Bcl-2-like proteins.	info:pmid/24413197#cont:86
BCL2L1 ---| BAX		DirectRegulation	Bcl-xL regulates the function of Bax by preventing it from oligomerization.	info:pmid/20476796#cont:32
BCL2L1 ---| BAX		DirectRegulation	Bax also forms heterodimers with Bcl-x L and Mcl-1.	info:pmid/12052432#body:377
BCL2L1 ---| BAX		DirectRegulation	It is well-established that both Bcl-2 and Bcl-xL inhibit Bax activation.	info:pmid/21641962#body:162
BCL2L1 ---| BAX		DirectRegulation	Full-length Bax but not truncated Bax physically interacted with Bcl-xL.	info:pmid/14612448#body:255
BCL2L1 ---| BAX		DirectRegulation	Bax can dimerize with either itself or Bcl-2 or Bcl-X L .	info:pmid/16297711#body:132
BCL2L1 ---| BAX		DirectRegulation	Western blotting for HA was used to analyze PUMA and Bax bound to Bcl-XL.	info:pmid/16608847#body:195
BCL2L1 ---| BAX		DirectRegulation	Bcl-xS induces Bax activation in a Bak-dependent manner.	info:pmid/15861188#body:131
BCL2L1 ---| BAX		DirectRegulation	Bcl-2 and Bcl-X L inhibit this process through dimerization with Bad or Bax.	info:pmid/15207503#body:50
BCL2L1 ---| BAX		DirectRegulation	With less amount of His-DJ-1(L166P), more Bax bound to Bcl-XL (Figure 4A).	info:pmid/22892098#cont:115
BCL2L11 ---- MCL1		Binding	Under non-apoptotic conditions, Bim is sequestered by Mcl-1.	info:pmid/16478725#abs:3
BCL2L11 ---- MCL1		Binding	Additionally, Bim binding to Mcl-1 was markedly decreased by obatoclax treatment.	info:pmid/18723481#abs:10
BCL2L11 ---- MCL1		Binding	In addition, TRAIL caused increased binding of Bim and Puma to Mcl-1 that was inhibited by IETD(OMe)-fmk but not SP600125.	info:pmid/17698840#abs:5
BCL2L11 ---- MCL1		Binding	Furthermore, we show that Mcl-1 sequesters the BH3-only protein Noxa and Bim and the apoptotic effector Bak.	info:pmid/21132008#abs:11
BCL2L11 ---- MCL1		Binding	In unirradiated control melanocytes, coimmunoprecipitation showed that Bim was sequestered by Mcl-1, which had a pro-survival function.	info:pmid/18651223#abs:4
BCL2L11 ---- MCL1		Binding	A competing BH3-ligand derived from Bim interacted with Mcl-1 and prevented its interaction with LASU1 in HeLa cells, causing elevation of the steady-state levels of Mcl-1.	info:pmid/16213503#abs:4
BCL2L11 ---- MCL1		Binding	In this study, we demonstrate that Mcl-1 binding of endogenously induced NOXA interferes with the ability of Mcl-1 to efficiently sequester endogenous Bim, as Bim is displaced from its complex with Mcl-1.	info:pmid/17374615#abs:3
BCL2L11 ---- MCL1		Binding	Mcl-1 binding to Bim was unaffected by exposure to ABT-263.	info:pmid/23640461#cont:192
BCL2L11 ---- MCL1		Binding	Bim can interact with Mcl-1, Bcl-xL, and Bcl-2 (69).	info:pmid/17200126#body:305
BCL2L11 ---- MCL1		Binding	(c) MCL1 interacts with Bak, Bim and NOXA.	info:pmid/23257783#cont:538
BCL2L11 ---- MCL1		Binding	Addition of ABT-737 increased the extent of Bim complexed with Mcl-1.	info:pmid/18949058#body:152
BCL2L11 ---- MCL1		Binding	The Mcl-1-associated Bim and Mcl-1 were analyzed by Western blot.	info:pmid/21507240#cont:76
BCL2L11 ---- MCL1		Binding	Phospho Bim, therefore, is capable of binding to Mcl-1, demonstrat-	info:pmid/22645134#cont:229
BCL2L11 ---- MCL1		Binding	Displacement of Noxa from Mcl-1 also resulted in an increased binding of BimEL to Mcl-1.	info:pmid/19148187#body:190
BCL2L11 ---- MCL1		Binding	Mcl-1 binds Bim with a high affinity, allowing it to sequester this otherwise toxic molecule (48).	info:pmid/17686764#body:301
BCL2L11 ---- MCL1		Binding	In addition, when ERK is not activated, Bim remains stable and available to bind to Mcl-1.	info:pmid/18559346#body:302
BCL2L11 ---- MCL1		Binding	A plausible explanation for this difference is that Bim, but not Bad, binds Mcl-1 (6).	info:pmid/15550399#body:81
BCL2L11 ---- MCL1		Binding	Cells were lysed, Mcl-1 was immunoprecipitated and Bim bound to Mcl-1 was detected by western blot.	info:pmid/21368859#cont:155
BCL2L11 ---- MCL1		Binding	In B-cell chronic lymphocytic leukemia, Mcl-1 associates with Noxa and Bim but not with Bak.	info:pmid/17703234#body:71
BCL2L11 ---- MCL1		Binding	It was previously reported that Mcl-1 binds to Bim and behaves as a natural antagonist of Bim proapoptotic function .	info:pmid/19914305#body:174
BCL2L11 ---- MCL1		Binding	Mcl-1 has been shown to sequester Bim (42), and its downregulation has been shown to be required for Bax activation (43).	info:pmid/21937913#cont:235
BCL2L11 ---- MCL1		Binding	Mcl-1 functions as a reservoir for pro-apoptotic factors by binding proteins like Bim (Han et al. 2005; Schneiders et al. 2009).	info:pmid/23923626#cont:85
BCL2L11 ---- MCL1		Binding	Mcl-1 complexes with Bim and PUMA showed mainly a punctuate distribution and colocalized with Mito-Tracker staining (Fig. 2C).	info:pmid/23283967#cont:114
BCL2L11 ---- MCL1		Binding	Upregulation of Noxa in activated T cells may therefore result in a reduced amount of Bim bound to Mcl-1.	info:pmid/20620942#body:44
BCL2L11 ---- MCL1		Binding	M6-induced apoptosis depends on its ability to disrupt the interaction of Bim with Bcl-XL, Bcl-2, or Mcl-1.	info:pmid/21148306#cont:296
BCL2L11 ---- MCL1		Binding	Bim preferentially interacted with Bcl-2 and Mcl-1, but less with Bcl-xL in Jurkat cells ( A, left panel).	info:pmid/20836993#body:111
BCL2L11 ---- MCL1		Binding	Notably, both F1L and Mcl-1 interact with Bim (25, 26, 28), but the fate of the Bim·Mcl-1 complex has not been investigated during infection.	info:pmid/19955184#body:439
BCL2L11 ---- MCL1		Binding	These results suggest that the interaction of BimL with Mcl-1L interferes with the cytochrome c releasing capability of BimL.	info:pmid/15014070#body:352
BCL2L11 ---- MCL1		Binding	Immunoprecipitation showed that Mcl-1 endogenously binds to Bim, Bak, and Bid, whereas no binding with Bax, Bad, and PUMA was detected ( B).	info:pmid/21596068#body:132
BCL2L11 ---- MCL1		Binding	We show that BIMEL is degraded by isolated 20S proteasomes but that this is prevented when BIMEL is bound to its pro-survival target protein MCL-1.	info:pmid/21378313#cont:8
BCL2L11 ---- MCL1		Binding	For example, the binding of Mcl-1 to Noxa, Bim and truncated Bid (tBid) could attenuate the pro-apoptotic effects of these proteins ( ).	info:pmid/21787858#body:16
BCL2L11 ---- MCL1		Binding	In this regard, the bulk of evidence indicates that Mcl-1 physically interacts with Bim and blocks its proapoptotic activity (Gomez-Bougie et al., 2005[Go]).	info:pmid/17595328#body:215
BCL2L11 ---- MCL1		Binding	Although Mcl-1 can also bind Bim and Puma with high affinity [8], evidence for regulation of Mcl-1 activity through Noxa has been presented several times [25].	info:pmid/20576107#body:159
BCL2L11 ---- MCL1		Binding	Also consistent with the second model, Mcl-1-bound Noxa increased and Mcl-1-bound Bim showed a significant decrease in response to H 2O 2 ( E).	info:pmid/20085765#body:55
BCL2L11 ---- MCL1		Binding	... cells, Mcl-1 is capable of interacting with the wild-type forms of several other proapoptotic Bcl-2 family proteins (Bax, Bak, Bok/Mtd, Bik, and BOD/Bim) ...	info:pmid/10579309#body:208
BCL2L11 ---- MCL1		Binding	Several BH3-only family members, including Bim, Bid, Bmf and Puma, as well as multi-domain Bak, bind to both Mcl-1 and Bcl-xL .	info:pmid/24556425#body:117
BCL2L11 ---- MCL1		Binding	A logical prediction of these experiments is that phospho-mimetic forms of BimEL, in which the p2 or p1-p3 sites are mutated to acidic residues (Asp or Glu), should bind poorly to Mcl-1.	info:pmid/17525735#body:207
BCL2L11 ---- MCL1		Binding	PUMA, Bim, Bad, and Bik can bind to and neutralize Mcl-1, Bcl-2, and Bcl-xL and thus facilitate the conformational change of Bax and Bak.	info:pmid/15738311#body:228
BCL2L11 ---- MCL1		Binding	It has been reported that Mcl-1 can interact with other proapoptotic proteins such as Noxa, tBid and Bim to inhibit apoptosis in other systems .	info:pmid/23524145#body:225
BCL2L11 ---- MCL1		Binding	Therefore, even if Bcl-2:Bim complexes were disrupted by ABT-737 in these adherent cells, the displaced Bim could be bound by Mcl-1, maintaining survival.	info:pmid/24030153#cont:233
BCL2L11 ---- MCL1		Binding	In addition, Bim indirectly promotes Bax/Bak activation by binding to anti-apoptotic Bcl-2 proteins such as Mcl-1, Bcl-2, and Bcl-XL ( ).	info:pmid/22580303#body:64
BCL2L11 ---- MCL1		Binding	... was therefore not surprising to observe that mutation of the threonine to either alanine or glutamic acid could result in prolonged binding of Mcl-1 to Bim ...	info:pmid/20921992#cont:252
BCL2L11 ---- MCL1		Binding	Signaling through Mcl-1/Bim—The interaction between Mcl-1 and Bim has been described as a point of signal integration for deciding between survival and cell death (24).	info:pmid/21846842#cont:356
BCL2L11 ---- MCL1		Binding	Instead, Bim and Bid could interact and neutralize Bcl-2, Bcl-xL, and/or Mcl-1, leading to Bax release from its antiapoptotic partners and activation (11).	info:pmid/18344566#body:53
BCL2L11 ---- MCL1		Binding	Instead, Bim and Bid could interact and neutralize Bcl-2, Bcl-xL, and/or Mcl-1, leading to Bax release from its antiapoptotic partners and activation (11).	info:pmid/18347011#body:53
BCL2L11 ---- MCL1		Binding	This increase in background apoptosis may relate to the ability of Mcl-1 to sequester and/or neutralize Bim and probably other mediators of apoptosis.	info:pmid/15713684#body:270
BCL2L11 ---- MCL1		Binding	As shown in Fig. 2, BOD-L, BOD-M, and BOD-S interacted strongly with diverse antiapoptotic proteins including Mcl-1, Bcl-2, Bcl-xL, Bcl-w, Bfl-1, and the ...	info:pmid/9731710#body:80
BCL2L11 ---- MCL1		Binding	(a) MCF-7 cells were treated with paclitaxel (100 nM) for 12 h and the interaction of Bim with Bcl-2, Bcl-xL, and Mcl-1 was detected by coimmunoprecipitation assays.	info:pmid/20431602#cont:296
BCL2L11 ---- MCL1		Binding	For example, Bim binds Bcl-2, Bcl-xL, Bcl-w, Mcl-1, and Bfl-1 avidly, whereas Bad preferentially binds Bcl-2, Bcl-xL, and Bcl-w, and Noxa prefers Mcl-1 and Bfl-1 (8).	info:pmid/19748896#body:52
BCL2L11 ---- MCL1		Binding	Mcl-1 can bind to pro-apoptotic BH3-only proteins, such as Bim, Puma, and Bak, thereby inhibiting the activation of the mitochondria (Cheng et al., 2005).	info:pmid/20661217#body:281
BCL2L11 ---- MCL1		Binding	Hallaert et al.23 reported that Mcl-1 differently binds to pro-apoptotic proteins, Noxa and Bim, in untreated and seliciclib-treated chronic lymphocytic leukemia cells.	info:pmid/23114648#cont:84
BCL2L11 ---- MCL1		Binding	IL-7-receptor-mediated rescue from Bim-induced apoptosis is regulated through the antiapoptotic molecule Mcl1, which binds specifically to Bim (26).	info:pmid/18398508#body:175
BCL2L11 ---- MCL1		Binding	Stabilized Mcl1 presumably moderates the early wave of apoptosis in premeiotic germ cells by sequestering Bim and Blk, and by inhibiting activated Bax.	info:pmid/24363325#cont:245
BCL2L11 ---- MCL1		Binding	Here we clearly prove in melanoma cells the physical interaction of BimL with different antiapoptotic family members, as Bcl-2, Bcl-xL, Bcl-w and Mcl-1.	info:pmid/23402819#body:153
BCL2L11 ---- MCL1		Binding	Since Mcl-1-levels drop rapidly in the presence of roscovitine, it is the most plausible scenario that Bim is normally bound to Mcl-1, released upon Mcl-1-degradation and then moves on to activate Bax/Bak.	info:pmid/24223929#cont:191
BCL2L11 ---- MCL1		Binding	When Bcl-2 and Bcl-xL are antagonized, the upregulated Bim binds to Mcl-1, causing it to release Bak and/or Bax, leading to cytochrome c release and subsequent apoptosis.	info:pmid/18949061#body:63
BCL2L11 ---- MCL1		Binding	Because Bim interacts with Mcl-1 and Bcl-xL, and Bcl-xL silencing causes reduced expression of Bim, it is possible that Bim may also perform prosurvival function in association with Mcl-1 and Bcl-xL.	info:pmid/23152504#cont:417
BCL2L11 ---- MCL1		Binding	During endoplasmic reticulum stress-induced apoptosis, Bim becomes upregulated and is the major triggering protein by binding to Bcl-xL and Mcl-1, and/or Bax/Bak.	info:pmid/21113147#cont:598
BCL2L11 ---- MCL1		Binding	Once released into the cytosol, Bim binds to prosurvival Bcl-2 proteins (Bcl-2, Bcl-XL, Mcl-1) and may also bind to and activate Bax similar to that proposed for interaction of tBid and Bax.	info:pmid/16939779#body:51
BCL2L11 ---- MCL1		Binding	Although Mcl-1 binding to Bim and Bak and their roles in TRAIL-mediated apoptosis are well established (48, 50), a role for Noxa in TRAIL-mediated apoptosis has not been reported.	info:pmid/17463001#body:353
BCL2L11 ---- MCL1		Binding	These anti-apoptotic proteins such as Bcl-2, Bcl-XL, and Mcl-1 can bind to the Bcl-2 homology a-helical domains of pro-apoptotic proteins such as Bax, Bak, Bad and Bim and inhibit their function.	info:pmid/22578832#body:30
BCL2L11 ---- MCL1		Binding	To verify that the Noxa upregulated by vorinostat displaces pro-apoptotic Bim from Mcl-1, we performed a co-immunoprecipitation to measure the change in the amount of Noxa and Bim bound to Mcl-1 upon vorinostat (Figure 4).	info:pmid/23300762#cont:183
BCL2L11 ---- MCL1		Binding	TRAIL treatment activates BH3-containing proteins, including PUMA, Bim, and Bak, that can be sequestered by Mcl-1, whereas TRAIL-activated Bax and Bid are bound to the Bcl-xL proteins (20).	info:pmid/18599488#body:41
BCL2L11 ---- MCL1		Binding	As an antiapoptotic protein, Mcl-1 functions either by sequestering Bak on the outer mitochondrial membrane or by heterodimerizing with activated BH3-only proteins including tBid, PUMA, and Bim .	info:pmid/21871133#cont:271
BCL2L11 ---- MCL1		Binding	As part of this effort, we screened a small compound library comprised of marinopyr-role A (herein referred to as maritoclax; Fig. 1A) and 23 derivatives (25) for their ability to disrupt Bim binding to Mcl-1 and Bcl-XL using an Enzyme-linked Immunosorbent Assay assay.	info:pmid/22311987#cont:134
BCL2L11 ---- MCL1		Binding	Because binding of Bim to Bcl-Xl and MCl-1 inhibits their anti-apoptotic function, degradation of Bim by ERK-mediated phosphorylation can release Bcl-Xl and MCL-1, allowing them to block apoptosis (31).	info:pmid/21561860#cont:276
BCL2L11 ---- MCL1		Binding	Anti-apoptotic family members including Bcl-2, Bcl-xL, and Mcl-1 bind and sequester pro-apoptotic members such as Bim, Puma, Noxa, Bad, and Bax, thereby preventing mitochondria-mediated cell death.	info:pmid/22608393#body:2
BCL2L11 ---- MCL1		Binding	In contrast to Bad and Noxa, the Bim and Puma peptides, which can bind to both Mcl-1 and Bcl-xL, induced permeability in mouse liver mitochondria protected by either Mcl-1 or Bcl-xL (Fig. 5 B, bottom).	info:pmid/17452531#body:185
BCL2L11 ---- MCL1		Binding	A fraction of Bcl-2, Mcl-1, and Bcl-xL was coprecipitated with Bim from uninduced cells (Fig. 1, a and c), suggesting that the "leaky" BimS that was expressed in these cells was associated with Bcl-2, Mcl-1, and Bcl-xL (see Fig. 1 c for a specificity control).	info:pmid/17517961#body:97
BCL2L11 ---- MCL1		Binding	Recent studies demonstrate that Mcl-1 may act in survival by sequestering Bim, thereby preventing a Bax-dependent apoptotic cascade mediated by free Bim, and consequently preserving mitochondrial membrane potential [51,52].	info:pmid/17324269#body:255
BCL2L11 ---- MCL1		Binding	evaluated the expression of anti-apoptotic proteins Puma, Bad and Bax as well as Bim binding partners Bcl-2, Bcl-xL and Mcl-1, in NGAL over-expressing cells, and found that none of these proteins were modulated by NGAL over-expression (Figure 3C).	info:pmid/23977408#cont:188
BCL2L11 ---- MCL1		Binding	Mcl-1 inhibits activation of the mitochondrial pathway of apoptosis by interacting with pro-apoptotic Bcl-2 family proteins such as Bak and Bim, thereby preventing the increased mitochondrial permeability that leads to caspase activation [33,46,47].	info:pmid/19405951#body:217
BCL2L11 ---- MCL1		Binding	The Bcl-2 family of proteins tightly regulates apoptosis, with damage signals being transduced by the BH3-only proteins (tBid, Bad, Bim, Noxa, and Puma) which interact with pro-survival family members (Bcl-2, Bcl-xL, Bcl-w, A1, and Mcl-1) to ablate their pro-survival function.	info:pmid/20015838#body:73
BCL2L11 ---- MCL1		Binding	As shown in Mcl-1 immunoprecipitates (Figure 5A, lane 2, 8 and 14), we found that Mcl-1 was associated with Bim, Puma and Noxa, and the abundance of the various Mcl-1 complexes depended on the relative quantities of each pro-apoptotic protein (Bim, Puma and Noxa) in the different cell lines.	info:pmid/22510748#cont:267
BCL2L11 ---- MCL1		Binding	Stimulation of FL5.12 pro-B cells with IL-3 promotes the ERK1/2-dependent phosphorylation of BimEL.32 In common with other studies,27 this has no effect on the interaction of BimEL with Bcl-2 or Mcl-1, but rather prevented BimEL from interacting with Bax;32 this would presumably have the effect of preventing the oligomerization of Bax and cell death.	info:pmid/15947788#body:82
BCL2L11 ---- MCL1		Binding	Consistent with the reported role of Noxa in mediating Mcl-1 degradation and in preventing Mcl-1 binding with proapoptotic BH3 proteins, depletion of Noxa resulted in a slight increase in immunoprecipitable Mcl-1 and restored the binding of Puma and Bim to Mcl-1 in polyploid cells (Fig. 5C, compare lanes 3 and 4 vs. lanes 7 and 8), indicating that the capacity of Mcl-1 to bind proapoptotic effect…	info:pmid/20616035#body:174
BCL2L11 ---- MCL1		Binding	More recently, it has been demonstrated that ERK1/2 activation can inhibit the binding of BIMEL to BCL-2 family proteins such as BCL-xL and MCL-1.25, 31 In serum-starved cells newly synthesized BIMEL associates with BCL-xL and MCL-1 but re-stimulation of cells with growth factors promotes the rapid dissociation of BIMEL:BCL-xL or BIMEL:MCL-1 complexes and activation of ERK1/2 is necessary and suf…	info:pmid/18846109#body:69
BCL2L11 ---- MCL1		Binding	JNK-mediated phosphorylation of Bim has been proposed to mediate sensitization to TRAIL in other tumor cells.62 Furthermore, it has been shown that under nonapoptotic conditions, Bim is sequestered by Mcl-1 and loss in Mcl-1 expression significantly enhances the mitochondrial apoptotic response to TRAIL mediated by freed Bim.63 On the other hand, it has been reported that Bcl-2 phosphorylation by…	info:pmid/19942932#body:204
BCL2L11 ---- MCL1		Binding	These proteins localize predominantly to mitochondrial membranes, controlling their permeability to cytochrome c and Diablo/Smac, and hence downstream activation of the apoptosome complex that initiates a caspase cascade leading to programmed cell death.26 Antiapoptotic proteins such as the proto-oncogenes Bcl2 and Mcl1 heterodimerize with proapoptotic proteins such as BAD, BOD, Bim, Bik, Bok, an…	info:pmid/15286683#body:162
BCL2L11 ---- MCL1		Binding	Bim, Puma and Noxa interact with Mcl-1 .	info:doi/10.1016/j.jdermsci.2011.11.001#body:190
BCL2L11 ---- MCL1		Binding	Mutation of Ser92 did not inhibit BimEL binding to either ßTrCP1 or Mcl1.	info:doi/10.1016/j.molcel.2008.12.020#body:35
BCL2L11 ---- MCL1		Binding	Moreover, where in unirradiated melanocytes Bim was sequestered by Mcl-1, JNK-mediated phosphorylation of Bim in response to UVB irradiation reduced the interaction between Bim and Mcl-1, thereby inducing apoptosis .	info:doi/10.1016/j.canlet.2012.01.031#body:99
BCL2L11 ---- MCL1		Binding	Finally, we observed a dissociation of Mcl-1/Bim complexes that may be due to a displacement of Bim induced by Noxa.	info:pmid/17545623#abs:12
BCL2L11 ---- MCL1		Binding	Of interest, BimS is essentially complexed to Mcl-1 and the Mcl-1/Bim complex is the most abundant among the three types of complexes.	info:pmid/15724238#abs:8
BCL2L11 ---- MCL1		Binding	Since Mcl-1/Bim complexes are predominant in myeloma cells the down-regulation of Mcl-1 by shRNA leads to unliganded Bim sensitive to degradation and reciprocally for unliganded Mcl-1 in shBim cells.	info:pmid/17681275#abs:6
NF-kB --+> CFLAR		Expression	Elevated c-FLIP expression in Hodgkin/Reed-Sternberg cells depends on nuclear factor -kappaB.	info:pmid/15078899#abs:8
NF-kB --+> CFLAR		Expression	The TNFalpha-induced, but not the basal, expression of FLIP was regulated by NF-kappaB.	info:pmid/15593196#abs:11
NF-kB --+> CFLAR		Expression	In accordance, NFkappaB-dependent cellular FLICE-like inhibitory protein expression level was found to be reduced by 17-(allylamino)-17-demethoxygeldanamycin.	info:pmid/19329756#abs:11
NF-kB --+> CFLAR		Expression	Under hypoxia, NF-?B activity impaired expression of antiapoptotic gene BCL-xL, c-FLIP and survivin.	info:pmid/21219576#abs:5
NF-kB --+> CFLAR		Expression	This protective effect was dependent on C-terminal activating region 2-driven NF-kappaB activation, which in turn up-regulated cellular FLIP expression in latent membrane protein 1+ BJAB cells.	info:pmid/16920969#abs:5
NF-kB --+> CFLAR		Expression	Interestingly, knock-down of Fas-associated death domain or nuclear factor kappa B resulted in the upregulation of WT1, and the expression of cFLIP changed in parallel with WT1 expression.	info:pmid/23142971#abs:6
NF-kB --+> CFLAR		Expression	In melanoma cells, resveratrol inhibits STAT3 and NF-kappaB-dependent transcription, culminating in suppression of cFLIP and Bcl-xL expression, while activating the MAPK- and the ATM-Chk2-p53 pathways.	info:pmid/18454317#abs:7
NF-kB --+> CFLAR		Expression	Furthermore, Tax-induced c-FLIP expression is regulated through the Tax-I?B kinases-NF-?B signaling pathway, whereas Tax-triggered autophagy depends on the activation of I?B kinases but not the activation of NF-?B.	info:pmid/24352466#abs:7
NF-kB --+> CFLAR		Expression	Expression of cellular caspase 8 (FLICE)-like inhibitory protein (cFLIP), a caspase 8 homologue, is regulated by nuclear factor kappa-B signalling, and it is the main inhibitor of Fas ligand activated apoptosis.	info:pmid/21638304#abs:3
NF-kB --+> CFLAR		Expression	Interestingly, thalidomide and NF-kappaB small interfering RNA down-regulated cFLIP and Bcl-x(L) expression levels and sensitized Behçet's disease activated T cells to CD95-induced apoptosis.	info:pmid/15986355#abs:8
NF-kB --+> CFLAR		Expression	One of the main contributors to TRAIL-resistance of melanoma cells is upregulation of transcription factors STAT3 and NF-kappaB that control the expression of antiapoptotic genes, including cFLIP and Bcl-xL.	info:pmid/18222423#abs:2
NF-kB --+> CFLAR		Expression	These data suggest that kurarinone sensitizes TRAIL-induced tumor cell apoptosis via suppression of NF-?B-dependent cFLIP expression, indicating that this compound can be used as an anti-tumor agent in combination with TRAIL.	info:pmid/22932446#abs:9
NF-kB --+> CFLAR		Expression	In contrast to the general view that c-FLIP transcription is controlled predominantly by nuclear factor-kappaB , induction of c-FLIP(short) in T cells was primarily mediated by the calcineurin-nuclear factor of activated T cells pathway.	info:pmid/18509086#abs:5
NF-kB --+> CFLAR		Expression	We recently found that apigenin, a non-mutagenic dietary flavonoid, can sensitize recurrently activated, normal human T cells to apoptosis by inhibiting nuclear factor-kappa-B -regulated Bcl-xL, cyclooxygenase 2 (COX-2), and cellular FLICE-like inhibitory protein (c-FLIP) expression.	info:pmid/19405952#abs:2
NF-kB --+> CFLAR		Expression	Pretreatment with pan-caspase-inhibitor, benzyloxycarbonyl-Val-Ala-Asp (OMe) fluoromethyl ketone (Z-VAD-fmk), restored NF-kappaB activity attenuated by cFLIP down-regulation. cFLIP expression was increased by TNF-alpha, TRAIL, or vascular endothelial growth factor but decreased by wortmannin, indicating that cFLIP expression is regulated by both the NF-kappaB and phosphatidylinostiol-3 kinase /Ak…	info:pmid/12861043#abs:8
NF-kB --+> CFLAR		Expression	Although TNF-a is an inducer of apoptosis, the results of this study suggest that TNF-a is also antiapoptotic by the following mechanism: TNF-a activation of NF-?B promotes the production of the antiapoptosis genes, c-flip or XIAP, which, in turn, inhibit the activation of caspase-8 and the mitochondrial pathway or the activation of caspase-12 and endoplasmic reticulum stress.	info:pmid/21310911#abs:7
NF-kB --+> CFLAR		Expression	Herein, we ask whether FAS death domain mutations and nuclear factor kappaB-mediated overexpression of cFLIP represent alternative mechanisms for deregulating the extrinsic apoptotic pathway in Large B-cell lymphomas subtypes defined by gene expression profiling [oxidative phosphorylation, B-cell receptor/proliferation, and host response diffuse Large B-cell lymphomas and primary mediastinal Larg…	info:pmid/16740746#abs:5
NF-kB --+> CFLAR		Expression	NF-?B then induces the expression of FLIP ( ).	info:pmid/21981915#body:31
NF-kB --+> CFLAR		Expression	NF-kappaB signals induce the expression of c-FLIP.	info:pmid/19927158#body:211
NF-kB --+> CFLAR		Expression	NF-kappaB signals induce the expression of c-FLIP.	info:pmid/16246265#body:934
NF-kB --+> CFLAR		Expression	NF-kappaB signals induce the expression of c-FLIP.	info:pmid/11463813#title:1
NF-kB --+> CFLAR		Expression	NF-?B signals induce the expression of c-FLIP.	info:pmid/19816511#body:297
NF-kB --+> CFLAR		Expression	NF-kappaB signals induce the expression of c-FLIP.	info:pmid/17479112#body:358
NF-kB --+> CFLAR		Expression	NF-kappaB signals induce the expression of c-FLIP.	info:pmid/19373244#body:316
NF-kB --+> CFLAR		Expression	NF-kappaB signals induce the expression of c-FLIP.	info:pmid/21151201#body:277
NF-kB --+> CFLAR		Expression	nuclear factor-?B signals induce the expression of c-FLIP.	info:pmid/17372587#body:289
NF-kB --+> CFLAR		Expression	Constitutive NF-?B activation is responsible for the elevation of c-FLIP expression (11).	info:pmid/22086925#cont:108
NF-kB --+> CFLAR		Expression	Moreover, the expression of cFLIP is transcriptionally regulated by NF-?B .	info:pmid/17927986#body:79
NF-kB --+> CFLAR		Expression	Under certain conditions, the NF-?B signal may elevate the levels of FLIP .	info:pmid/11973134#body:75
NF-kB --+> CFLAR		Expression	The expression of cFLIP was found to be regulated by the nuclear transcription factor NF-?B ( ).	info:pmid/15110190#body:82
NF-kB --+> CFLAR		Expression	Bcl-XL and cFLIP expression are dependent on Nf-?B activation [48], [49].	info:pmid/18446238#body:280
NF-kB --+> CFLAR		Expression	Since c-FLIP level is upregulated by NF-?B, this pathway is shut off when NF-?B is on.	info:pmid/18485876#body:112
NF-kB --+> CFLAR		Expression	Interestingly, c-FLIP expression has been reported to be regulated by Nf-?B[37, 38].	info:pmid/23139637#cont:218
NF-kB --+> CFLAR		Expression	NFkB may be responsible for variations of FLIP expression as previously reported (Kanetaka et al. 2008).	info:pmid/21565853#cont:410
NF-kB --+> CFLAR		Expression	NF?B also regulates FLIP expression during B-cell survival .	info:pmid/15082313#body:114
NF-kB --+> CFLAR		Expression	NF?B family transcription factors up-regulate expressions of Bcl XL, FLIP, and IAPs.	info:pmid/12850529#body:199
NF-kB --+> CFLAR		Expression	Activated nuclear factor-?B stimulates FLIP expression, and at the same time inhibits FasL expression.	info:pmid/21723610#body:98
NF-kB --+> CFLAR		Expression	If Lopinavir induced HHV-8 lytic activation, v-FLIP expression is reduced and suppress nuclear factor-?B pathway.	info:pmid/24012878#body:141
NF-kB --+> CFLAR		Expression	NF-?B also induces expression of c-FLIP, Bcl-xL, and A1/Bfl-1 that inhibit caspase activation.	info:pmid/16341124#body:134
NF-kB --+> CFLAR		Expression	NF-?B is an important transcription factor and positive regulator of c-Flip expression (44).	info:pmid/19001362#body:322
NF-kB --+> CFLAR		Expression	It was recently demonstrated that NF-?B induced the expression of the c-FLIP protein, a caspase-8 inhibitor ( ).	info:pmid/18799179#body:73
NF-kB --+> CFLAR		Expression	NF?B promotes cell survival by inducing expression of anti-apoptotic proteins, such as ...	info:pmid/22530666#cont:331
NF-kB --+> CFLAR		Expression	On the other hand, c-FLIP expression is regulated by nuclear factor-?B and phosphatidylinostiol-3 kinase /Akt pathways.	info:pmid/19232089#body:202
NF-kB --+> CFLAR		Expression	The expression of cFlip can be regulated by transcription factors, such as NF-?B, NFAT, p53 and c-Myc [40].	info:pmid/21562857#cont:259
NF-kB --+> CFLAR		Expression	NF-?B induces expression of c-FLIP, Bcl-xL, Bcl-2, xIAP and other pro-survival factors .	info:pmid/23402817#body:166
NF-kB --+> CFLAR		Expression	Micheau O, Lens S, Gaide O, Alevizopoulos K and Tschopp J (2001) NF-kappaB signals induce the expression of c-FLIP.	info:pmid/12934082#body:376
NF-kB --+> CFLAR		Expression	Cycloheximide blocks nuclear factor-?B-mediated transcription of cFLIP, promoting caspase 8 activation and apoptosis.	info:pmid/19141537#body:285
NF-kB --+> CFLAR		Expression	Expression of anti-apoptotic molecules including c-FLIP and XIAP has been shown to be regulated by activation of NF-?B .	info:pmid/17988665#body:54
NF-kB --+> CFLAR		Expression	Transcriptionally, c-FLIP expression is regulated by several transcription factors, including NF-?B (19, 20) and p53 (21).	info:pmid/22219201#cont:37
NF-kB --+> CFLAR		Expression	This phytochemical was shown to inhibit Casein kinase II, leading to inhibition of NF?B-mediated expression of Bcl-XL and c-FLIP.	info:pmid/20508968#cont:182
NF-kB --+> CFLAR		Expression	This protection appears to be mediated by activation of REL-NF-?B transcription factors, which activate expression of c-FLIP ( ).	info:pmid/19239902#body:111
NF-kB --+> CFLAR		Expression	Both Ac-cycloheximide and cycloheximide inhibited the nuclear factor ?B-inducible expression of c-FLIP, Cox-2, and ICAM-1 ( A).	info:pmid/18289527#body:45
NF-kB --+> CFLAR		Expression	These findings are consistent with a model in which NF-?B regulates Fas-mediated cell death via levels of c-FLIP.	info:pmid/12934078#body:282
NF-kB --+> CFLAR		Expression	Neutrophils exhibit constitutive nuclear factor kappa B signaling (33,34), which can also induce FLIP synthesis (14,35).	info:pmid/21691254#cont:139
NF-kB --+> CFLAR		Expression	Indeed, nuclear factor-?B induces transcription of antiapoptotic proteins such as Bcl-XL, A1/Bfl1, cIAPs, and c-FLIP.	info:pmid/19249395#body:5
NF-kB --+> CFLAR		Expression	NF-?B is one of the main regulators of c-FLIP expression and it is of interest to add that c-FLIP itself positively regulates NF-?B activation.	info:pmid/22309778#body:44
NF-kB --+> CFLAR		Expression	Activation of nuclear factor-?B leads to the expression of anti-apoptotic molecules, including A20, cIAP, and FLIP .	info:pmid/18945641#body:125
NF-kB --+> CFLAR		Expression	This can be explained by the fact that proteasome activity is required for NF-?B activation, which in turn directs c-FLIP transcription.	info:pmid/19798106#body:248
NF-kB --+> CFLAR		Expression	These suggest that IGF-I-induced FLIP expression is at least partly due to the increased nuclear factor-?B-mediated transcription of the gene for FLIP.	info:pmid/17556532#body:191
NF-kB --+> CFLAR		Expression	Nuclear translocated NF-?B is known to regulate the transcription of several anti-apoptotic genes, including c-FLIP, BCL-XL, Mcl-1 and cIAPs.	info:pmid/18329793#body:36
NF-kB --+> CFLAR		Expression	Alternatively, AhR activation might inhibit expression of FLIP, which is partly controlled by NF-kB,24 or regulate other target genes that remain to be characterised.	info:pmid/22951985#cont:260
NF-kB --+> CFLAR		Expression	Previous reports suggested that gene expression of c-FLIP is mediated by activation of NF-?B in several types of cells including T lymphocytes .	info:pmid/17275920#body:110
NF-kB --+> CFLAR		Expression	Nuclear factor-?B , a key transcriptional factor regulating the transcription of cIAP2 and FLIP, is also directly inhibited in multiple myeloma cells by IMiDs.	info:pmid/16344099#body:30
NF-kB --+> CFLAR		Expression	Indeed, we observed that stable expression of cFLIP in ßTc-Tet and CDM3D cells resulted in a marked increase (2- to 10-fold) in nuclear factor-?B transcriptional activity.	info:pmid/12031968#body:227
NF-kB --+> CFLAR		Expression	It is generally recognized that c-FLIP protein levels can be transcriptionally regulated through the NF-?B or c-Fos pathway , or by posttranslational modification .	info:pmid/20451517#body:134
NF-kB --+> CFLAR		Expression	nuclear factor ?B signalling delays apoptosis via expression of pro-survival genes such as Bfl-1, TRAF-1, TRAF-2, XIAP and cFLIP.	info:pmid/21109521#cont:189
NF-kB --+> CFLAR		Expression	NF-?B regulates the expression of several anti-apoptotic proteins including IAP1, IAP2, Bcl-2, Bcl-x L, x-IAP, c-FLIP, and survivin.	info:pmid/22208986#body:166
NF-kB --+> CFLAR		Expression	However, apoptosis is normally prevented by NF-?B-induced expression of anti-apoptotic proteins such as c-FLIP, which prevents caspase-8 activation.	info:pmid/21135871#body:149
NF-kB --+> CFLAR		Expression	nuclear factor kappaB induces the expression of c-FLIP, a cycloheximide-sensitive inhibitor, which prevents death receptor-induced activation of the initiator pro-caspase 8 ( ).	info:pmid/17306602#body:54
NF-kB --+> CFLAR		Expression	NF?B has been reported to induce expression of FLIP, Bcl-XL and XIAP, which are considered to be responsible for its ability to protect cells from death.	info:pmid/12787570#body:93
NF-kB --+> CFLAR		Expression	These results are consistent with the recently published evidence showing that TNFa-induced FLIP expression is mediated through activation of the nuclear factor ?B signaling pathway [33, 34].	info:pmid/12135878#body:230
NF-kB --+> CFLAR		Expression	These data demonstrate the crucial importance of NF-?B-driven FLIP expression in the mechanisms that regulate leukemia cell life/death switching.	info:pmid/17646662#body:130
NF-kB --+> CFLAR		Expression	NF-kappaB-dependent expression of the antiapoptotic factor c-FLIP is regulated by calpain 3, the protein involved in limb-girdle muscular dystrophy type 2A.	info:pmid/18073330#title:1
NF-kB --+> CFLAR		Expression	In addition, nuclear factor-?B also regulates the expression of several anti-apoptotic proteins including IAP1, IAP2, Bcl-2, Bcl-xL, x-IAP, c-FLIP, and survivin .	info:pmid/22687624#body:85
NF-kB --+> CFLAR		Expression	So far, several intracellular signaling pathways, including ERK, AKT/PI3K, and NF-?B pathways were shown to regulate c-FLIP transcription and posttranslational regulation.	info:pmid/20227749#body:14
NF-kB --+> CFLAR		Expression	Activation of nuclear factor-?B protects cells from TNF-induced cell death by inducing the expression of anti-apoptotic proteins such as c-FLIP.	info:pmid/18704119#body:129
NF-kB --+> CFLAR		Expression	By comparison, our current findings show that in Smac mimetic compound-resistant cell lines, NIK is pro-survival and can activate nuclear factor-kB pathways that may sustain c-FLIP expression.	info:pmid/21490678#cont:277
NF-kB --+> CFLAR		Expression	nuclear factor-?B induces the expression of a number of genes including cIAPs, cFLIP, A1, TRAF1, and TRAF2, whose products can inhibit apoptosis (22, 25).	info:pmid/16291753#body:77
NF-kB --+> CFLAR		Expression	Moreover, IL-13 treated cells showed time-dependent increase of expression of FLIP which has antiapoptotic activities and may be upregulated through NF-?B activation .	info:pmid/23433788#body:89
NF-kB --+> CFLAR		Expression	NF-?B and IL-2 may downregulate FLIP expression, and TGF-ß can induce FLIP expression and inhibit Fas-mediated apoptosis of microglia .	info:pmid/14499245#body:181
NF-kB --+> CFLAR		Expression	Additional data suggest that Akt is essential for IKK-mediated I-kappaB degradation and subsequent release of NF-kappaB , which was found to induce FLIP expression .	info:pmid/12706862#body:90
NF-kB --+> CFLAR		Expression	nuclear factor ?B, attenuates tumor necrosis factor-a-induced apoptosis by upregulating expression of c-IAP1, c-IAP2, TRAF-1, TRAF-2 ( ), and c-FLIP ( ).	info:pmid/19371762#body:1473
NF-kB --+> CFLAR		Expression	The strength of caspase 8 signaling is regulated, in part, by the level of nuclear factor ?B-dependent expression of the pseudocaspase cFLIP that functions as an inhibitor of pro-caspase 8 activation ( ).	info:pmid/19167327#body:7
NF-kB --+> CFLAR		Expression	This pro-apoptotic pathway is counter-balanced by NF?B which up-regulates c-FLIP expression and thus inhibits pro-caspase 8 activation and apoptosis [13].	info:pmid/19806201#body:141
NF-kB --+> CFLAR		Expression	The inhibition of transcription factor NF-?B by guggulsterone decreased the expression of antiapoptotic gene products (IAP1, xIAP, Bfl-1/A1, Bcl-2, cFLIP, survivin).16	info:pmid/20435582#cont:364
NF-kB --+> CFLAR		Expression	nuclear factor ?B induces the expression of the anti-apoptotic protein FLICE-like inhibitory protein (FLIP), which is ubiquitinated by ITCH and degraded by the proteasome.	info:pmid/17721448#body:186
NF-kB --+> CFLAR		Expression	Activated NF-?B promotes expression of various anti-apoptotic proteins, such as Bcl-2, Bcl-xL, cFLIP, cIAP-1, cIAP-2, and TRAF-1/2, thus attenuating apoptosis ( ).	info:pmid/21624380#body:49
NF-kB --+> CFLAR		Expression	Activation of NF-kB elevated the expression of FLIP,15 which inhibits caspase-8 and prevents caspase-8/RIPK1/FADD complex II-induced apoptosis.20	info:pmid/23990677#cont:77
NF-kB --+> CFLAR		Expression	NF-kB, p53, p63, NFAT, EGR1, hnRNP K, AR and sp1 induce c-FLIP expression, while c-myc, Foxo3a, c-Fos, IRF5 or sp3 inhibit c-FLIP transcription ( ).	info:pmid/21071136#body:33
NF-kB --+> CFLAR		Expression	Alternatively, the TNF-alpha signaling engaged in the liver regeneration may be mediated by the TNF receptor-NF-kappaB pathway that induces FLIP expression (Micheau et al., 2001).	info:pmid/12727877#body:299
NF-kB --+> CFLAR		Expression	In addition, sumoylated CBP may recruit Daxx to these target gene promoters, given that CBP-activated transcription factors such as CREB and NF-?B were reported to regulate Bcl-2 and c-FLIP promoter activities ( ).	info:pmid/21474068#body:162
NF-kB --+> CFLAR		Expression	The balance between these rival pathways is usually tipped by two sequential events, cellular inhibitors of apoptosis 1 and 2-mediated RIP1 ubiquitination and nuclear factor-?B -dependent expression of cFLIP.	info:pmid/23612498#body:37
NF-kB --+> CFLAR		Expression	Proteasome inactivation has also been shown to block nuclear factor-kappa B activity and thus reduce the nuclear factor-kappa B-mediated transcription of anti-apoptotic proteins including c-FLIP.	info:pmid/19117685#body:65
NF-kB --+> CFLAR		Expression	In addition, p53-independent cell death is accomplished through sensitization of TNFa-regulation of NF?B-dependent transcription ( ) and through inactivation of the caspase 8-inhibitor c-FLIP ( ).	info:pmid/15899534#body:14
NF-kB --+> CFLAR		Expression	We also found that NF-?B blocked an apoptotic signaling pathway upstream of caspase-8 via production of the antiapoptotic protein c-FLIP.	info:pmid/15019971#body:30
NF-kB --+> CFLAR		Expression	Our results show that cryptopleurine inhibits the TNF-a-induced expression of antiapoptotic proteins such as TRAF2, Bcl2, cIAP1, and FLIP, all of which are known to be regulated by nuclear factor-kB.	info:pmid/22768286#cont:182
NF-kB --+> CFLAR		Expression	cycloheximide has been frequently used to sensitize cells to death receptor-mediated apoptosis largely by preventing constitutive expression or NF-?B-inducible expression of the caspase-8 modulator c-FLIP .	info:pmid/15670574#body:14
NF-kB --+> CFLAR		Expression	The mechanism by which PKB/Akt induces c-FLIP has not been characterised but work by another group showing that NF-?B promotes c-FLIP expression suggests that regulation of this transcription factor by PKB/Akt may be critical.	info:pmid/11882383#body:153
NF-kB --+> CFLAR		Expression	As nuclear factor-kB can induce the transcription of antiapoptotic genes such as c-FLIP, cIAP1, cIAP2, XIAP and Bcl-XL, its activity may serve to curtail Apo2L/TRAIL-induced apoptosis.	info:pmid/20531300#cont:393
NF-kB --+> CFLAR		Expression	Sixth, NF-?B regulates the expression of most antiapoptotic gene products (bcl-2, bcl-xl, c-FLIP, XIAP, IAP-1, IAP-2, and survivin) associated with the survival of the tumor.	info:pmid/19665429#body:22
XIAP ---| CASP9		DirectRegulation	X-linked IAP can bind caspase-9 and inhibit its activity.	info:pmid/20980180#abs:1
XIAP ---| CASP9		DirectRegulation	Thus, XIAP sequesters caspase-9 in a monomeric state, which serves to prevent catalytic activity.	info:pmid/12620238#abs:7
XIAP ---| CASP9		DirectRegulation	Here we show that X-linked IAP (XIAP) mediates the polyubiquitination of caspase-9 and Smac.	info:pmid/15749826#abs:4
XIAP ---| CASP9		DirectRegulation	These results suggest that XIAP inhibits caspase-3 and caspase-9 in a different manner.	info:pmid/10934209#abs:8
XIAP ---| CASP9		DirectRegulation	X chromosome-linked inhibitor of apoptosis (XIAP) is an endogenous inhibitor of caspase-3, -7, and -9.	info:pmid/11583623#abs:1
XIAP ---| CASP9		DirectRegulation	It is known that the XIAP protein regulates both caspase-3 and caspase-9 through direct protein-protein interactions.	info:pmid/19153467#abs:2
XIAP ---| CASP9		DirectRegulation	Here, we show that after UV radiation, MIHA prevented apoptosis by inhibiting caspase 9 and caspase 3 activation.	info:pmid/11157976#abs:3
XIAP ---| CASP9		DirectRegulation	The XIAP overexpression could simultaneously reduce the activation of caspase-3, -7, and -9 induced by NaBu addition.	info:pmid/19799944#abs:4
XIAP ---| CASP9		DirectRegulation	Exogenous expression of XIAP is sufficient to inhibit caspase 9 activation, Smac release, and cell death induced by etoposide.	info:pmid/14560006#abs:6
XIAP ---| CASP9		DirectRegulation	The XIAP antagonist 1396-12 induced activation of downstream caspases 3 and 7 prior to the activation of upstream caspase 8 and caspase 9.	info:pmid/15687241#abs:5
XIAP ---| CASP9		DirectRegulation	These results were explained by the discovery of a simultaneous Stx1-dependent increase in endogenous XIAP, a direct inhibitor of caspase-9.	info:pmid/12704147#abs:13
XIAP ---| CASP9		DirectRegulation	One such protein, X-linked inhibitor of apoptosis (XIAP), inhibits the activity of the cell death proteases, caspase-3, -7, and -9.	info:pmid/11447297#abs:2
XIAP ---| CASP9		DirectRegulation	Further, embelin, a small-molecule inhibitor that abrogates binding of XIAP to procaspase-9, caused significant decrease in SUM190PT viability.	info:pmid/18202008#abs:6
XIAP ---| CASP9		DirectRegulation	BIRC5 is a protein in the intrinsic apoptotic pathway that interacts with XIAP and DIABLO leading to caspase-3 and caspase-9 inactivation.	info:pmid/21859926#abs:2
XIAP ---| CASP9		DirectRegulation	XIAP, the most potent apoptosis inhibitor among human inhibitor of apoptosis proteins, is shown to be direct and selective inhibitor for caspase-3, -7 and -9.	info:pmid/12235797#abs:5
XIAP ---| CASP9		DirectRegulation	Analysis of signaling pathways revealed that antagonizing XIAP increased activation of caspase-2, -3, -8 and -9 and loss of mitochondrial membrane potential upon gamma-irradiation.	info:pmid/17471230#abs:4
XIAP ---| CASP9		DirectRegulation	These studies demonstrate that XIAP, cIAP1 and cIAP2 can prevent the proteolytic processing of pro-caspases -3, -6 and -7 by blocking the cytochrome c-induced activation of pro-caspase-9.	info:pmid/9545235#abs:4
XIAP ---| CASP9		DirectRegulation	Here, using glutathione S-transferase pulldown and caspase activity assay, we show that Smac is ineffective in relieving either caspase-7 or caspase-9 inhibition by XIAP domain fragments.	info:pmid/14512414#abs:4
XIAP ---| CASP9		DirectRegulation	XIAP, a ubiquitous IAP, can inhibit both caspase-9, the initiator caspase of the mitochondrial apoptotic pathway, and the downstream effector caspases, caspase-3 and caspase-7.	info:pmid/17724022#abs:3
XIAP ---| CASP9		DirectRegulation	Here we show that XIAP associates with the active caspase-9-Apaf-1 holoenzyme complex through binding to the amino terminus of the linker peptide on the small subunit of caspase-9, which becomes exposed after proteolytic processing of procaspase-9 at Asp315.	info:pmid/11242052#abs:2
XIAP ---| CASP9		DirectRegulation	We found that SM-164 at nanomolar concentrations promoted degradation of cIAP-1, disrupted the inhibitory binding of XIAP to active caspase-9, and sensitized breast cancer cells to radiation with a sensitization enhancement ratio of 1.7-1.8.	info:pmid/21901386#abs:4
XIAP ---| CASP9		DirectRegulation	XIAP expression led to decrease in the activities of caspase 3/7, 8 and 9, resulting in reduced apoptotic cell death induced by a cocktail of inflammatory cytokines such as IL-1ß, TNFa, and IFN?.	info:pmid/20677802#abs:4
XIAP ---| CASP9		DirectRegulation	Thus, XIAP's capacity to maintain inhibition of caspase-9 within the Apaf-1 apoptosome is influenced by its ability to simultaneously inhibit active caspase-3, and depending upon the apoptotic stimulus, inhibition of caspase-9 or 3 is essential for XIAP's anti-apoptotic activity.	info:pmid/12181739#abs:8
XIAP ---| CASP9		DirectRegulation	XIAP directly inhibits caspase-9 (84).	info:pmid/16543232#body:378
XIAP ---| CASP9		DirectRegulation	Caspase-9 is primarily inhibited by XIAP [96].	info:pmid/22122479#cont:247
XIAP ---| CASP9		DirectRegulation	Mechanism of XIAP-mediated inhibition of caspase-9.	info:pmid/20148665#cont:927
XIAP ---| CASP9		DirectRegulation	Mechanism of XIAP-mediated inhibition of caspase-9.	info:pmid/17993231#cont:948
XIAP ---| CASP9		DirectRegulation	Mechanism of XIAP-mediated inhibition of caspase-9.	info:pmid/19373243#body:212
XIAP ---| CASP9		DirectRegulation	Mechanism of XIAP-mediated inhibition of caspase-9.	info:pmid/17082814#body:253
XIAP ---| CASP9		DirectRegulation	Mechanism of XIAP-mediated inhibition of caspase-9.	info:pmid/17008917#body:303
XIAP ---| CASP9		DirectRegulation	Mechanism of XIAP-mediated inhibition of caspase-9.	info:pmid/16977332#body:414
XIAP ---| CASP9		DirectRegulation	XIAP binds and inhibits activated caspase-9 and -3.	info:pmid/15765138#body:86
XIAP ---| CASP9		DirectRegulation	(2003) Mechanism of XIAP-mediated inhibition of caspase-9.	info:pmid/21909282#cont:465
XIAP ---| CASP9		DirectRegulation	In contrast, XIAP inhibits caspase 9 in a different manner.	info:pmid/21235508#cont:488
XIAP ---| CASP9		DirectRegulation	Inhibition of caspase-9 by XIAP occurs in a different manner.	info:pmid/22728757#body:188
XIAP ---| CASP9		DirectRegulation	Thus, XIAP and F1L suppress caspase-9 by different mechanisms.	info:pmid/20022954#body:384
XIAP ---| CASP9		DirectRegulation	XIAP binds to Casp3* and Casp9 to suppress their activity.	info:pmid/18067927#body:49
XIAP ---| CASP9		DirectRegulation	XIAP inhibits pro-caspase-9 and -3 activation and/or activity.	info:pmid/23828565#cont:156
XIAP ---| CASP9		DirectRegulation	XIAP inhibits caspase-9 by binding directly to it.	info:pmid/22497644#cont:141
XIAP ---| CASP9		DirectRegulation	BIR2 of XIAP blocks cytochromec-induced processing of pro-caspase-9.	info:pmid/9525868#body:118
XIAP ---| CASP9		DirectRegulation	Mechanism of XIAP-mediated inhibition of caspase-9.	info:pmid/16932756#body:333
XIAP ---| CASP9		DirectRegulation	XIAP is known to bind and inhibit caspase-3, -7 and -9 (4-6).	info:pmid/23306356#cont:21
XIAP ---| CASP9		DirectRegulation	Interaction of caspase-9 with XIAP and various NAIP constructs.	info:pmid/15280366#body:144
XIAP ---| CASP9		DirectRegulation	In addition, the high expression of XIAP may inhibit caspase-9 activity.	info:pmid/23613234#cont:144
XIAP ---| CASP9		DirectRegulation	In this way, XIAP inhibits caspase 9 with an IC50 of around 10 nM.27, 28 .	info:pmid/16946729#body:63
XIAP ---| CASP9		DirectRegulation	XIAP is a known inhibitor of caspase-3, caspase-7, and caspase-9 .	info:pmid/20691980#body:79
XIAP ---| CASP9		DirectRegulation	In addition, BIR-3 of XIAP binds to and inhibits caspase-9.	info:pmid/11106668#body:46
XIAP ---| CASP9		DirectRegulation	XIAP has been shown to be a potent inhibitor of caspase-9 and caspase-3.	info:pmid/24104966#cont:385
XIAP ---| CASP9		DirectRegulation	The strategy through which XIAP inhibits caspase-9 is fundamentally different.	info:pmid/18082600#body:61
XIAP ---| CASP9		DirectRegulation	Smac relieves the XIAP-mediated inhibition of endogenous caspase 9 .	info:pmid/17437405#body:146
XIAP ---| CASP9		DirectRegulation	6KLR]DNL (1 &KDL - 5LJRWWL '-HW DO 0HFKDQLVP of XIAP-mediated inhibition of caspase-9.	info:pmid/24175757#cont:197
XIAP ---| CASP9		DirectRegulation	Additionally, we tested for the ability of caspase-9 to be inhibited by BIR3 of XIAP .	info:pmid/12620239#body:57
XIAP ---| CASP9		DirectRegulation	S., Fairman, R. and Shi, Y. (2003) Mechanism of XIAP-mediated inhibition of caspase-9.	info:pmid/15485395#body:405
XIAP ---| CASP9		DirectRegulation	S., Fairman, R. and Shi, Y. (2003) Mechanism of XIAP-mediated inhibition of caspase-9.	info:pmid/15485396#body:402
XIAP ---| CASP9		DirectRegulation	S., Fairman, R. and Shi, Y. (2003) Mechanism of XIAP-mediated inhibition of caspase-9.	info:pmid/15450003#body:1469
XIAP ---| CASP9		DirectRegulation	S., Fairman, R. and Shi, Y. (2003) Mechanism of XIAP-mediated inhibition of caspase-9.	info:pmid/12747801#body:364
XIAP ---| CASP9		DirectRegulation	S., Fairman, R. and Shi, Y. (2003) Mechanism of XIAP-mediated inhibition of caspase-9.	info:pmid/17555401#body:121
XIAP ---| CASP9		DirectRegulation	XIAP can interact with caspase-3 and caspase-9 and thus inhibit their activation.	info:pmid/14996497#body:34
XIAP ---| CASP9		DirectRegulation	The activities of caspase-3 and -9 are inhibited by both XIAP and survivin.	info:pmid/21415308#cont:352
XIAP ---| CASP9		DirectRegulation	Specifically, XIAP binds to caspase-3, -7, and -9 and blocks their activities.	info:pmid/22726545#body:40
XIAP ---| CASP9		DirectRegulation	XIAP binding to caspase-9 prevents its dimerization, and inhibits its protease activity.	info:pmid/17382285#body:13
XIAP ---| CASP9		DirectRegulation	To our knowledge, this is the first demonstration of caspase-9 inhibition by XIAP in vivo.	info:pmid/16361106#body:138
XIAP ---| CASP9		DirectRegulation	Smac/DIABLO binds to XIAP resulting in the activation of caspase-3 and -9	info:pmid/20552279#cont:531
XIAP ---| CASP9		DirectRegulation	XIAP can direct bind caspases-3, -7 and caspase-9 to inhibit their activation.	info:pmid/21116131#cont:41
XIAP ---| CASP9		DirectRegulation	Our study has shown that binding of XIAP to Smac3 and caspase-9 is mutually exclusive.	info:pmid/14523016#body:473
XIAP ---| CASP9		DirectRegulation	XIAP can directly bind to and potently inhibit caspase-3, caspase-7, and caspase-9 .	info:pmid/20685035#body:13
XIAP ---| CASP9		DirectRegulation	XIAP inhibits caspase-3, -7 and -9, and can in turn be cleaved by caspase-3.	info:pmid/14555245#body:65
XIAP ---| CASP9		DirectRegulation	In particular, XIAP is shown to directly inhibit caspase-9 and -3 (36).	info:pmid/24356997#cont:180
XIAP ---| CASP9		DirectRegulation	XIAP can also trigger the ubiquitination of caspase-3, -7 and -9.	info:pmid/17210228#body:42
XIAP ---| CASP9		DirectRegulation	XIAP is a direct inhibitor of caspase-3, caspase-7, and caspase-9 .	info:pmid/15196850#body:136
XIAP ---| CASP9		DirectRegulation	Determinants in BIR3 of XIAP are responsible for inhibition of caspase-9 ( ).	info:pmid/16336964#body:9
XIAP ---| CASP9		DirectRegulation	The filled stars represent residues of XIAP that interact with the dimer interface of caspase-9.	info:pmid/16339151#body:97
XIAP ---| CASP9		DirectRegulation	It is also known to disrupt the binding of caspase 9 and Smac to XIAP.	info:pmid/19903469#body:162
XIAP ---| CASP9		DirectRegulation	These observations suggest that X-IAP may block autoactivation of procaspase-9 by Apaf-1.	info:pmid/9651578#body:141
XIAP ---| CASP9		DirectRegulation	XIAP can bind pro-caspase 9 while it is at the apoptosome and inhibit its activation .	info:pmid/12654257#body:236
XIAP ---| CASP9		DirectRegulation	The most likely explanation relates to the ability of XIAP to inhibit Caspase-9.	info:pmid/12478468#body:152
XIAP ---| CASP9		DirectRegulation	Furthermore, the activation of Casp-9 is regulated by the presence of cIAP and XIAP (20).	info:pmid/15944155#body:251
XIAP ---| CASP9		DirectRegulation	Specifically, XIAP, cIAP1 and cIAP2 inhibit caspase 3, caspase 7, and caspase 9.	info:pmid/23970935#cont:281
XIAP ---| CASP9		DirectRegulation	XIAP can directly inhibit the activity of caspase-3, -7 and - 9 [23, 24].	info:pmid/22798207#cont:135
XIAP ---| CASP9		DirectRegulation	It has been shown that Xiap is a direct inhibitor of caspase-3 and caspase-9.	info:pmid/16540312#body:103
XIAP ---| CASP9		DirectRegulation	XIAP expression induced by TFF1 is responsible for caspase-3 and caspase-9 inhibition.	info:pmid/18515572#body:179
XIAP ---| CASP9		DirectRegulation	Caspase-9 activity is inhibited by its association with the BIR3 domain of XIAP [10].	info:pmid/18822137#body:66
XIAP ---| CASP9		DirectRegulation	XIAP has been shown to be an endogenous inhibitor of caspase-3, -7 and -9 .	info:pmid/16427076#body:107
XIAP ---| CASP9		DirectRegulation	XIAP residues making inhibitory interactions with either caspase-3/-7 or caspase-9 are boxed.	info:pmid/15371416#body:214
XIAP ---| CASP9		DirectRegulation	Additionally survivin associates with XIAP enhancing its inhibition of caspase-9 activation [20].	info:pmid/21470426#cont:20
XIAP ---| CASP9		DirectRegulation	XIAP with mutated His343 can still bind to caspase-9 but its inhibitory activity is considerably reduced .	info:pmid/22580047#body:159
XIAP ---| CASP9		DirectRegulation	In our study, inhibition of XIAP significantly increased caspase-3 and -9 activitiy.	info:pmid/24276652#cont:235
XIAP ---| CASP9		DirectRegulation	Caspase-9 in its monomeric form is inhibited by XIAP by formation of a heterodimer through the same dimeric	info:pmid/22653317#cont:165
XIAP ---| CASP9		DirectRegulation	X-linked inhibitor of apoptosis binds to and inhibits caspase-9, 3, and 7 (Deveraux et al, 1998).	info:pmid/19550420#body:56
XIAP ---| CASP9		DirectRegulation	A cell-free system experiment demonstrated that XIAP is a direct inhibitor of caspase-3, 7, and 9 .	info:pmid/11287285#body:13
XIAP ---| CASP9		DirectRegulation	In particular, XIAP is reported to inhibit caspase-3, -7, and -9, and cleaved by caspase-3.	info:pmid/17532319#body:15
XIAP ---| CASP9		DirectRegulation	XIAP binds to active caspase-9 with high affinity, and with lower affinity to caspase-3 and -7.	info:pmid/18591963#body:43
XIAP ---| CASP9		DirectRegulation	Thus, XIAP may also inhibit the unprocessed form of caspase-9, as described previously (11).	info:pmid/12874265#body:187
XIAP ---| CASP9		DirectRegulation	XIAP inhibits caspase-3, -7, and -9 and also acts through caspase-independent pathways .	info:pmid/15207275#body:147
XIAP ---| CASP9		DirectRegulation	XIAP can inhibit procaspase-9 as well as activated molecules of caspase-9 and caspase-3 (Fig. 1a).	info:pmid/20563668#cont:217
XIAP ---| CASP9		DirectRegulation	Recent evidence has showed that XIAP is also involved in the caspase-9 activation machinery ( ).	info:pmid/15567514#body:116
XIAP ---| CASP9		DirectRegulation	For example, the activity of caspase-9, an important mediator of the intrinsic pathway, can be modulated by XIAP.	info:pmid/11744038#body:47
XIAP ---| CASP9		DirectRegulation	XIAP is a direct inhibitor of executive caspases (caspase-3 and -7) as well as of caspase-9 .	info:pmid/23006513#body:254
XIAP ---| CASP9		DirectRegulation	XIAP blocks apoptosis by inhibiting active caspase-3 and caspase-9 (30).	info:pmid/12509415#body:237
XIAP ---| CASP9		DirectRegulation	In our model, endogenous XIAP binding to caspase-9 did not significantly change with UV treatment.	info:pmid/12954616#body:325
CFLAR ---| FADD		DirectRegulation	Casper interacts with FADD, caspase-8, caspase-3, TRAF1, and TRAF2 through distinct domains.	info:pmid/9208847#abs:6
CFLAR ---| FADD		DirectRegulation	We further demonstrated that activation of MKK1 led to expression of FLIP, a specific inhibitor of FADD.	info:pmid/9815257#abs:6
CFLAR ---| FADD		DirectRegulation	Expression of Fas, FasL, FLIP, and Fas-associated death domain (FADD) was not changed following treatment with anisomycin+CH-11.	info:pmid/17699104#abs:9
CFLAR ---| FADD		DirectRegulation	Whereas the FADD axis can be modulated by expression of FLIP, a natural inhibitor of FADD, our results show that HSP27 can accomplish a similar function for the Daxx axis.	info:pmid/11193028#abs:9
CFLAR ---| FADD		DirectRegulation	Using yeast two-hybrid assays, we demonstrate that MRIT associates with caspases possessing large and small prodomains (FLICE, and CPP32/YAMA), as well as with the adaptor molecule FADD.	info:pmid/9326610#abs:5
CFLAR ---| FADD		DirectRegulation	Cellular FLICE-inhibitory protein (c-FLIP) inhibits death receptor-mediated apoptosis by specific interaction with FADD and procaspase-8, and may thus interfere with activation events mediated by FADD and caspase-8.	info:pmid/12970675#abs:1
CFLAR ---| FADD		DirectRegulation	The protein kinase C antagonist chelerythrine prevented bile acid-stimulated cFLIP-L and -s phosphorylation, restored cFLIP binding to GST-FADD, and attenuated bile acid potentiation of TRAIL-induced apoptosis.	info:pmid/12407100#abs:8
CFLAR ---| FADD		DirectRegulation	FLICE-inhibitory protein, FLIP (Casper/I-FLICE/FLAME-1/CASH/CLARP/MRIT), which contains two death effector domains and an inactive caspase domain, binds to FADD and caspase-8, and thereby inhibits death receptor-mediated apoptosis.	info:pmid/9780161#abs:1
CFLAR ---| FADD		DirectRegulation	Cellular FLICE (FADD-like interleukin-1-beta-converting enzyme)-inhibitory protein (c-FLIP) inhibits death receptor-induced apoptosis by binding to FADD (Fas-associated death domain protein) and pro-caspase-8. c-FLIP has also been shown to transmit activation signals and to enhance interleukin -2 production.	info:pmid/14578361#abs:1
CFLAR ---| FADD		DirectRegulation	FADD also recruits Casper.	info:pmid/12931116#body:59
CFLAR ---| FADD		DirectRegulation	Similarly, binding of FLIP(L) to FADD was abrogated by mutation of	info:pmid/24577104#cont:65
CFLAR ---| FADD		DirectRegulation	CLARP has been shown to bind to caspase-8 and FADD (10, 17-22).	info:pmid/9575181#body:193
CFLAR ---| FADD		DirectRegulation	In addition, whether c-FLIP interacts with FADD and/or caspase-8 is not clear.	info:pmid/9880531#body:53
CFLAR ---| FADD		DirectRegulation	FLIP inhibits caspase-8 and FADD, thus prevents apoptosis [32].	info:pmid/24204853#cont:144
CFLAR ---| FADD		DirectRegulation	Binding of FADD variants to procaspase-8 and c-FLIP was analyzed by co-immunoprecipitation ( ).	info:pmid/12220669#body:52
CFLAR ---| FADD		DirectRegulation	FLIP interacts with FADD and thereby prevents FADD from activating caspase 8.42, 43 .	info:pmid/10101685#body:83
CFLAR ---| FADD		DirectRegulation	FLIP binds to FADD and blocks subsequent caspase-8 recruitment and activation.	info:pmid/15007167#body:251
CFLAR ---| FADD		DirectRegulation	In most Fas-resistant cells, c-FLIP forms stable complexes with Fas, FADD, and caspase-8.	info:pmid/16527514#body:12
CFLAR ---| FADD		DirectRegulation	In most Fas-resistant cells, c-FLIP forms stable complexes with Fas, FADD, and caspase-8.	info:pmid/17689285#body:29
CFLAR ---| FADD		DirectRegulation	FLIP binds to FADD and inhibits the activation of caspase-8 after Fas ligation.	info:pmid/12901951#body:100
CFLAR ---| FADD		DirectRegulation	Expression of CLARP enhanced the killing ability of caspase-8 and FADD/MORT-1 (Fig. 4 C, P < 0.001).	info:pmid/9380701#body:149
CFLAR ---| FADD		DirectRegulation	Shu et al.36 have shown that in yeast, FLIP-L can bind to caspase-8, FADD, TRAF1, and TRAF2.	info:pmid/22095280#cont:231
CFLAR ---| FADD		DirectRegulation	One of these, FLAME/FLIP, inhibits death receptor-mediated activation of caspase-8 by binding to FADD (12, 13).	info:pmid/10950947#body:53
CFLAR ---| FADD		DirectRegulation	FLIP inhibits apoptosis through binding to FADD and blocking caspase 8 activation in Complex IIa and IIb.	info:pmid/23868066#cont:51
CFLAR ---| FADD		DirectRegulation	FLIP associates with FADD and caspase-8 and inhibits apoptosis by all known human death receptors .	info:pmid/12787559#body:88
CFLAR ---| FADD		DirectRegulation	FLIP inhibits apoptosis by binding to Fas-associated death domain protein and procaspase-8 [22, 23].	info:pmid/22623043#cont:350
CFLAR ---| FADD		DirectRegulation	FLIP replaces procaspases-8/10 and forms a heterodimer with FADD, which suppress apoptotic cell death ( ).	info:pmid/22960766#body:15
CFLAR ---| FADD		DirectRegulation	This interaction of cFLIP with FADD prevents the receptor mediated apoptosis.	info:pmid/19505876#body:266
CFLAR ---| FADD		DirectRegulation	Consistent with the in vitroresults, T7-FADD coprecipitated with full-length FLAME-1, Mch4, and Mch5ß or their isolated FDH regions (Fig. 3 A).	info:pmid/9228018#body:146
CFLAR ---| FADD		DirectRegulation	They also compromised the ability of FADD to interact with the FLICE-inhibitory protein c-FLIP, a caspase-8-like protein .	info:pmid/24406744#body:30
CFLAR ---| FADD		DirectRegulation	C-FLIP may inhibit or potentiate the binding of FADD and caspase 8, but is generally seen as an inhibitor of apoptosis [13, 14].	info:pmid/21161327#cont:55
CFLAR ---| FADD		DirectRegulation	However, in most CD95-resistant cells, c-FLIP forms stable complexes with CD95, FADD, and caspase-8 (20) (34).	info:pmid/11181697#body:317
CFLAR ---| FADD		DirectRegulation	As shown for TNFRI signaling, TRADD, FADD, caspase-8, and Ripk1 can form a complex with c-Flip that is inactive (58).	info:pmid/18981423#body:212
CFLAR ---| FADD		DirectRegulation	Each CD95 binds one FADD, which in turn binds one death effector domain protein, e.g., procaspase-8, procaspase-10, or c-FLIP ( A) ( ).	info:pmid/22683265#body:12
CFLAR ---| FADD		DirectRegulation	Due to the structural similarity of FLIP to procaspase-8, FLIP can inhibit caspase-8 activation by binding to either FADD or caspase-8.	info:pmid/22622069#body:7
CFLAR ---| FADD		DirectRegulation	It is clear that FLIP protein competes with caspase-8 to displace its binding to FADD, which results in inhibition of apoptosis.	info:pmid/20595005#body:101
CFLAR ---| FADD		DirectRegulation	Then, FADD recruits and aggregates caspase 8 and/or cellular FLICE-like inhibitory protein (c-FLIP) to form the death-inducing signaling complex .	info:pmid/21912376#cont:23
CFLAR ---| FADD		DirectRegulation	FADD, in turn, can recruit FLIP and pro-caspase-8 via protein-protein interactions of death effector domains contained within all three proteins.	info:pmid/11279137#body:194
CFLAR ---| FADD		DirectRegulation	FLIP, which bears structural similarity to caspase-8, but lacks caspase-8 activity, can inhibit death receptor-mediated signalling by binding to FADD [17].	info:pmid/17953743#body:114
CFLAR ---| FADD		DirectRegulation	Death receptor mediated apoptosis can be inhibited by c-FLIP a protein that binds to FADD and caspase-8 which subsequently inactivates them [13, 14].	info:pmid/23140293#cont:22
CFLAR ---| FADD		DirectRegulation	However, it appears that under certain conditions, the binding of c-FLIP to FADD and caspase-8 is not sufficient for its anti-apoptotic function .	info:pmid/16579975#body:151
CFLAR ---| FADD		DirectRegulation	Consistent with this observation, several conserved hydrophobic surface residues have been predicted in the FADD binding partners caspase-8, caspase-10, FADD and cFLIP (Refs ).	info:pmid/11504623#body:105
CFLAR ---| FADD		DirectRegulation	This process can be blocked by the FLICE inhibitory protein (c-FLIP), which prevents FADD and caspase-8 from interacting, thereby blocking apoptosis ( ).	info:pmid/19726220#body:10
CFLAR ---| FADD		DirectRegulation	We recently discovered that c-FLIPL interacts with DR5, FADD, and caspase-8 forming an apoptotic inhibitory complex in MCF-7 breast cancer cells [24].	info:pmid/20446019#cont:23
CFLAR ---| FADD		DirectRegulation	Upon death receptor ligation, cFLIP-L is recruited to the death receptor complex, together with FADD and caspase-8, and inhibits apoptosis signaling.	info:pmid/20016063#body:50
CFLAR ---| FADD		DirectRegulation	We found that FLIP interacts with Ku70 via a region in the death effector domain 2, using a site (R122) adjacent to the region that is functionally important for FLIP binding to FADD.11	info:pmid/22322857#cont:691
CFLAR ---| FADD		DirectRegulation	Anti-apoptotic proteins act at different points in the pathway. cFLIP binds to the FAS/FADD complex, preventing the recruitment of procaspase-8 and normal DISC formation.	info:pmid/16406966#body:51
CFLAR ---| FADD		DirectRegulation	The FADD-interacting protein c-FLIP has previously been shown to recruit the upstream kinase Raf-1 into the Fas signaling complex thereby facilitating ERK activation .	info:pmid/16129431#body:107
CFLAR ---| FADD		DirectRegulation	Supporting these models, we used recombinant proteins to show that MC159 or c-FLIPS forms a stable ternary complex with FADD and the tandem death effector domain domains of caspase-8 (data not shown).	info:pmid/16317000#body:240
CFLAR ---| FADD		DirectRegulation	All cFLIP variants are capable of binding to the death effector domains of FADD and caspase-8, theoretically allowing them to physically interfere with caspase-8 recruitment to FADD (6).	info:pmid/16043518#body:47
CFLAR ---| FADD		DirectRegulation	FLIP effectively inhibits apoptosis mediated by the Fas/FADD/caspase 8 pathway by binding to the Fas-associated death domain protein and by preventing the binding and activation of caspase-8.	info:pmid/19073909#body:262
CFLAR ---| FADD		DirectRegulation	Specifically, we examined how Casper might interact with FADD and caspase-8, the initiators of death cascade signaling downstream of Fas and its related death receptors.	info:pmid/10894163#body:64
CFLAR ---| FADD		DirectRegulation	FLICE-inhibitory protein (FLIP) protects cardiomyocytes from FasL/Fas-induced apoptosis by preventing the recruitment of caspase 8 by FADD .	info:pmid/12818572#body:136
CFLAR ---| FADD		DirectRegulation	As such, c-FLIP-L and c-FLIP-S can bind to the adaptor protein FADD, compete with caspase-8 recruitment and thus block the death receptors-mediated apoptotic pathways via protein-protein interactions.	info:pmid/19433309#body:8
CFLAR ---| FADD		DirectRegulation	An attractive candidate is FLIP (also called I-FLICE, FLAME-1, CASH and Casper), which can bind to the death effector domain of FADD/MORT1 and inhibit its pro-apoptotic activity (Irmler et al., 1997).	info:pmid/9450996#body:251
CFLAR ---| FADD		DirectRegulation	The FLICE-inhibitory protein (FLIP) with alternate names Casper/I-FLICE/FLAME-1/CASH/CLARP/MRI, binds to FADD and caspase-8, and thereby inhibits death receptor-mediated apoptosis.	info:pmid/22800735#body:50
CFLAR ---| FADD		DirectRegulation	FLIP is capable of binding to FADD yet is unable to be cleaved to an active caspase because of a substitution of a tyrosine for an active site cysteine, thus preventing the initiation of the death pathway (18-20).	info:pmid/11145953#body:45
CFLAR ---| FADD		DirectRegulation	We identified c-FLIP as a target of c-Myc-mediated transcriptional repression. c-FLIP, which is highly homologous to caspase 8 but is catalytically inactive, can bind caspase 8 and FADD and block caspase 8 activation ( ).	info:pmid/17613437#body:15
CFLAR ---| FADD		DirectRegulation	FLIP is recruited into the death-inducing signaling complex by binding to the Fas-associated death domain protein (FADD) and prevents the cleavage of procaspase-8 (4), which therefore may not initiate the caspase cascade.	info:pmid/15304499#body:226
CFLAR ---| FADD		DirectRegulation	Cellular FLICE-like inhibitory protein (c-FLIP) acts as an important intracellular inhibitor of TRAIL sensitivity. c-FLIP is structurally related to caspase 8 and can bind to FADD, but lacks enzymatic activity.	info:pmid/16884904#body:62
CFLAR ---| FADD		DirectRegulation	Recruitment of pro-caspase 8 to the death-inducing signaling complex is regulated by cFLIP which interacts with FADD and prevents the recruitment of pro-caspase 8, thus inhibiting apoptosis .	info:pmid/17761163#body:125
CFLAR ---| FADD		DirectRegulation	Although we show that cFLIP negatively regulates the recruitment of caspase-10 or FADD into the complex, the biological significance of caspase-10 or its activity to the assembly or activity of the complex is to date unclear and is under current investigation.	info:pmid/21737330#body:157
CFLAR ---| FADD		DirectRegulation	Garvey TL, Bertin J, Siegel RM, Wang G-H, Lenardo MJ and Cohen JI (2002) Binding of fas-associated death domain protein and caspase-8 to Molluscum Contagiosum virus MC159 v-FLIP is not sufficient for its antiapoptotic function.	info:pmid/15933739#body:565
CFLAR ---| FADD		DirectRegulation	As an important regulator of death receptor signaling, c-FLIP inhibits caspase-8 from binding to FADD and prevents DISC formation, thus, finally suppressing the activation of the external apoptotic pathway ( ).	info:pmid/23313194#body:70
CFLAR ---| FADD		DirectRegulation	In contrast, when Fas is ligated, caspase-8 activation can be inhibited by c-FLIP-mediated competition with caspase-8 for recruitment to FADD, and thus potentially blocking the recruitment of NF-?B signaling molecules (60).	info:pmid/17462996#body:340
CFLAR ---| FADD		DirectRegulation	FLIP also bind to FADD and procaspase 8 (FLICE) and inhibits apoptosis by all death receptors that require FADD and caspase 8 for signal transduction, including FAS, DR-3, DR-4, and TNFR-1.	info:pmid/11349125#body:397
CFLAR ---| FADD		DirectRegulation	Because Casper can associate with the death-effector-domains of FADD and caspase-8, it has been implicated as an inhibitor of apoptosis by interfering with the recruitment of caspase-8 to FADD.	info:pmid/11858838#body:38
CFLAR ---| FADD		DirectRegulation	FIG. 4. c-FLIPL interacts with death receptor 5 in the absence of TRAIL stimulation and upon formation of the FADD/caspase-8 death-inducing signaling complex, death receptor 5, and c-FLIPL interaction is diminished.	info:pmid/15485835#body:210
CFLAR ---| FADD		DirectRegulation	The protein kinase C antagonist chelerythrine prevented bile acid-stimulated cFLIP L and cFLIP S phosphorylation, restored cFLIP binding to GST-FADD, and attenuated bile acid ostentation of TRAIL-induced apoptosis.	info:pmid/15110190#body:92
CFLAR ---| FADD		DirectRegulation	It is known that c-FLIP can prevent apoptosis triggered by death-inducing ligands by binding to the FAS-associated death domain protein and/or caspase-8 and -10 at the level of the death-inducing signaling complex.	info:pmid/18334599#body:380
CFLAR ---| FADD		DirectRegulation	The FADD-associated cFLIP then interacts with tumor necrosis factor (TNF)-associated factor 1 and 2 (TRAF1 and -2), leading to the activation of NF-?B and extracellular signal-regulated kinase 1 and 2 (20).	info:pmid/11600497#body:47
CFLAR ---| FADD		DirectRegulation	Since cFLIP interacts with FADD and since FADD appears to function as a switch between the caspase 8-dependent death pathway and the cathepsin B death pathway, we wished to examine whether cFLIP played a similar role.	info:pmid/19661440#body:132
CFLAR ---| FADD		DirectRegulation	FLIP can heterodimerize with FADD or procaspase-8 through binding of their death effector domains, thus acting as a molecular inhibitor of death-inducing signaling complex formation by blocking procaspase-8 recruitment to FADD (51-53).	info:pmid/12163562#body:295
CFLAR ---| FADD		DirectRegulation	TRAIL sensitivity is also regulated by anti-apoptotic genes, such as cellular FLICE-like inhibitory protein (c-FLIP) and X-linked inhibitor of apoptosis (XIAP). c-FLIP is structurally related to caspase-8 and can bind to FADD, but lacks enzymatic activity .	info:pmid/19577358#body:22
CFLAR ---| FADD		DirectRegulation	By binding to FADD, c-FLIP prevents the interaction between the adaptor molecule FADD and pro-caspase-8. c-FLIP exists as a long and a short isoform (c-FLIP s), both of which can inhibit death receptor-induced apoptosis.	info:pmid/15110182#body:54
CFLAR ---| FADD		DirectRegulation	Three isoforms of human cytosolic FLIP (c-FLIP) have been identified, long (c-FLIPL), short (c-FLIPS) and c-FLIPR. c-FLIP binds to FADD and/ or caspase-8 or -10 in a ligand-dependent and-independent fashion, thereby preventing the activation of procaspase-8 (30).	info:pmid/23135489#cont:164
CFLAR ---| FADD		DirectRegulation	Because the c-FLIP family of proteins, c-FLIP L and c-FLIP S, can regulate apoptosis through their interference with the recruitment of caspase-8 to FADD, down-regulation of c-FLIP is an important process in promoting TRAIL-induced apoptosis in cancer cells.	info:pmid/19345731#body:176
CFLAR ---| FADD		DirectRegulation	Materials and Methods Top Abstract Materials and Methods Results Discussion References Yeast Two-Hybrid Screening. pGBKT7 (Clontech System 3) DNA-binding domain vector was used to express the death effector domains of caspase-8, caspase-10, FLIP, and Fas-associated death domain (FADD).	info:pmid/15069192#body:56
CFLAR ---| FADD		DirectRegulation	Both viral and cellular FLIP proteins bind to FADD and/or caspase-8 and inhibit death receptor-induced apoptosis, most likely by displacing death effector domain-containing caspases (caspase-8 and/or -10) from the activated death receptor complex (8-10).	info:pmid/10318846#body:47
CFLAR ---| FADD		DirectRegulation	Previous studies have shown that FLIP interrupts apoptotic signaling by interacting with FADD and caspase-8 to block caspase-8 activation, suggesting that the intracellular concentration of FLIP may determine the sensitivity of tumor cells to a variety of proapoptotic stimuli [ ].	info:pmid/17640673#body:99
CFLAR ---| FADD		DirectRegulation	It has been reported that JNK directly activates the E3 ubiquitin ligase Itch which induces proteasomal processing of cFLIP [13]. cFLIP specifically inhibits caspase-8 by interacting with FADD, therefore preventing the activation of procaspase-8 at complex II as well as at the DISC [14].	info:pmid/21533085#cont:43
CFLAR ---| FADD		DirectRegulation	In view of the oligomeric structure of the complex of the DDs of CD95 and FADD and the fact that FADD-associated procaspase-8 forms homodimers or heterodimerizes with FADD-bound FLIP proteins, it is tempting to speculate that signaling active and inactive CD95 species are bridged by FADD and caspase-8.	info:pmid/22645131#cont:469
CFLAR ---| FADD		DirectRegulation	Previous studies have shown that FLIP interrupts apoptotic signaling by interacting with FADD and caspase-8, and by blocking the activity of caspase-8, suggesting that the intracellular level of FLIP may determine the sensitivity of tumor cells to a variety of pro-apoptotic stimuli.	info:pmid/16003319#body:85
CFLAR ---| FADD		DirectRegulation	Casper/FLIP, a homolog of caspase-8, interacts with FADD (8) and prevents the recruitment and activation of caspase-8, thereby inhibiting the signaling cascade initiated by death receptors (9), whereas Toso inhibits Fas-dependent apoptosis through the induction of Casper/FLIP expression (10).	info:pmid/11278725#body:50
CFLAR ---| FADD		DirectRegulation	Thus, JNK2 could activate Itch in the liver following TNFa stimulation, although other possibilities that JNK2 works through a different target could not be ruled out. cFLIP suppresses caspase-8 activation by competitively binding to FADD, and its degradation would thus allow more caspase-8 activation (34).	info:pmid/19060338#body:286
CFLAR ---| FADD		DirectRegulation	However, FLIP is a FADD-binding suppressor of apoptosis, which prevents Fas/CD95 and other death receptors mediated apoptosis by interacting with either FADD and/or procaspase-8 and inhibits caspase-8 recruitment and processing at the death-inducing signaling complex .	info:pmid/18675507#body:141
CFLAR ---| FADD		DirectRegulation	In the early stage of Fas-mediated apoptosis, the death-inducing signaling complex is formed, resulting in the cleavage and activation of caspase-8 (3, 4, 5). c-FLIP has been found to bind with FADD and caspase-8 and to interfere with death-inducing signaling complex formation and the processing of caspase-8 (30, 37).	info:pmid/11346652#body:265
CFLAR ---| FADD		DirectRegulation	The intracellular death domain binds to Fas associated protein with death domain (FADD) which then binds the inactive pro-CASP8 ( P = 2.3E-05) and pro-CASP10 ( P = 8.3E-08), a step that precedes maturation of the caspases (removal of the pro-domain). c-FLIP can bind FADD and CASP8 inhibiting this step .	info:pmid/20026333#body:93
CFLAR ---| FADD		DirectRegulation	However, in these cells the main molecular events involved in the activation of the Fas receptor pathway in anoikis are the detachment-induced overexpression of Fas receptor, and the detachment-induced down-regulation of c-Flip, an inhibitor of apoptosis that blocks the interaction between FADD and caspases-8 and 10 (54).	info:pmid/12356751#body:331
CFLAR ---| FADD		DirectRegulation	We also have fairly detailed knowledge of molecular determinants that make life-or-death decisions at the levels of the proximal complexes of adapter and signaling proteins. cFLIP, a non-enzymatic caspase-8 analogue, on being recruited to FADD/MORT1 interferes with caspase-8 activation and promotes recruitment to the signaling complex of proteins that signal for non-apoptotic functions.	info:pmid/18794887#body:108
CFLAR ---| FADD		DirectRegulation	Inhibition of procaspase-8 cleavage via enhanced binding of c-Fas-associated death domain-like interleukin-1-converting enzyme-like inhibitory protein-long (c-FLIPL) to Fas-associated death domain protein (FADD) also essentially contributes to adhesion-mediated survival in endothelial cells [23] or mediates drug resistance in myeloma cell lines [24].	info:pmid/17342203#body:113
CFLAR ---| FADD		DirectRegulation	A critical regulator of the Death-Inducing Signaling Complex that determines the degree of activation of the apical caspases is the decoy molecule cFLIP-Long (c-FLIPL). c-FLIPL possesses substantial sequence identity to caspase-8/10 except that it lacks the cysteine residue essential for catalytic activity. c-FLIPL effectively inhibits activation of caspase-8/10 by binding FADD and displacing cas…	info:pmid/19893571#cont:297
CFLAR ---| FADD		DirectRegulation	Among these are c-FLIP, which binds FADD and inhibit caspases 8/10 activation [8]; MAPK phosphatases, which can dephosphorylate and inactivate JNK [9]; anti-oxidant proteins such as Mn++-SOD and ferritin heavy chain, which inhibit the accumulation of ROS [10]; as well as caspase inhibitors (XIAP, c-IAP1, cIAP2, survivin) and anti-apoptotic members of the Bcl family (Bcl-XL, Nr13, and A1/Bfl1) [7,…	info:pmid/22363611#cont:25
CFLAR ---| FADD		DirectRegulation	Expression of human IAP (inhibitor of apoptosis protein)-like protein (hILP) and FLICE (Fas-associated death domain-like IL-1-converting enzyme)-inhibitory protein (FLIP), two cell death suppressors, was recently reported in muscle fibers from patients with myositis ( ). hILP is an inhibitor of executioner caspases while FLIP binds to FADD and thereby blocks the Fas pathway.	info:pmid/11063832#body:69
CFLAR ---| FADD		DirectRegulation	Disruptions in the extrinsic pathway that lead to malignant cell transformation have been described and include reduced death receptors expression, mutations within the gene encoding the death-receptors, deficient TRAIL receptor transport, overexpression of decoy receptors that bind death ligands but are unable to signal, expression of c-FLIP or viral homologs that prevent caspase-8 recruitment t…	info:pmid/15672328#body:163
CFLAR ---| FADD		DirectRegulation	... cFLIP gene can give rise to 11 distinct isoforms, but in most cells, a long (cFLIPL) and a short isoform (cFLIPS) are the only ones readily detected (for reviews see Kataoka, 2005; Budd et al., 2006). cFLIPL has a caspase-like domain lacking the critical catalytic residues present in caspase-8 in addition to two death effector domains, whereas cFLIPS contains only two death effector domains a…	info:pmid/20038679#body:46
CFLAR ---| FADD		DirectRegulation	In agreement with a previous study, our data showed that FADD is required for activating caspase-8 and triggering apoptosis in the absence of c-FLIP . c-FLIP L may inhibit FADD activity in the death inducing signaling complex by a similar mechanism that has been shown for the viral FLIP, M159, which cooperatively assembles with FADD and prevents FADD self-association that is required for caspase …	info:pmid/18840411#body:111
CFLAR ---| FADD		DirectRegulation	In further accordance with a receptor-proximal action of TWEAK on TNFR1 signaling, TWEAK enhanced cell death induction by TNFR1, but not by the closely related TRAIL death receptors (Figure 3) that converge with TNFR1 with respect to apoptosis induction at the level of FADD and caspase-8.1 Apoptosis induction by TNFR1 and TRAIL death receptors is very efficiently blocked by FADD and caspase-8-int…	info:pmid/19557010#body:204
CFLAR ---| FADD		DirectRegulation	Cellular FLICE-inhibitory protein (c-FLIP) is a cytoplasmic protein that has sequence homology to FLICE (FADD-like IL-1ß-converting enzyme) . c-FLIP is capable of binding to FADD; yet, it is unable to be cleaved to an active caspase because of a substitution of tyrosine for an active site cysteine, thus preventing the initiation of the death pathway . c-FLIP has been demonstrated to play a role i…	info:pmid/16545775#body:111
CFLAR ---| FADD		DirectRegulation	To overcome this lack of regulation, mammals may have developed a new kind of inhibitor, FLICE inhibitory protein (cFLIP) (for review see Peter et al., 1998), which inhibits caspase-8 activation directly at the receptor level without affecting recruitment of FADD (C.Scaffidi and M.Peter, unpublished). cFLIP was reported to inhibit CD95-mediated apoptosis in both type I (Raji) and type II cells (J…	info:pmid/9501089#body:328
BIRC5 ---| CASP9		DirectRegulation	Survivin inhibits caspase-9, blocks apoptosis, and is associated with resistance to chemotherapy and radiation.	info:pmid/17510430#abs:2
BIRC5 ---| CASP9		DirectRegulation	Caspase-9 activity was significantly increased in A549 cells transfected with survivin-small interfering RNA against survivin.	info:pmid/22246162#abs:10
BIRC5 ---| CASP9		DirectRegulation	Our data suggest that survivin exerts its antiapoptotic effect by inhibiting caspase 9 activity, an important event in staurosporine-mediated apoptosis.	info:pmid/15068669#abs:10
BIRC5 ---| CASP9		DirectRegulation	Partial reduction of the cytosolic pool of survivin by RNA interference sensitizes cells to ultraviolet B-mediated apoptosis and results in enhanced caspase-9 proteolytic cleavage, whereas complete ablation of cytosolic survivin causes loss of mitochondrial membrane potential and spontaneous apoptosis.	info:pmid/14581472#abs:6
BIRC5 ---| CASP9		DirectRegulation	Survivin, a member of IAPs (inhibition of apoptosis proteins) family, has been revealed by many studies to inhibit the activation of caspase-3, caspase-7 and caspase-9, and thus increase the anti-apoptotic effect of cancer cells, which subsequently makes the cells to become resistant to chemotherapy in cancer treatment.	info:pmid/16965671#abs:1
BIRC5 ---| CASP9		DirectRegulation	A and B, EGFP-survivin-2B activates caspase-9.	info:pmid/17656368#body:260
BIRC5 ---| CASP9		DirectRegulation	Thus, HBXIP-survivin complexes can bind pro-caspase-9.	info:pmid/12773388#body:150
BIRC5 ---| CASP9		DirectRegulation	Survivin inhibits active caspase-9, but not active caspase-3 .	info:pmid/23941109#cont:988
BIRC5 ---| CASP9		DirectRegulation	In contrast, ML-IAP and survivin are suppressors only of caspase-9.	info:pmid/15337764#body:242
BIRC5 ---| CASP9		DirectRegulation	The activities of caspase-3 and -9 are inhibited by both XIAP and survivin.	info:pmid/21415308#cont:352
BIRC5 ---| CASP9		DirectRegulation	Survivin binds caspase-3, -7 and -9.	info:pmid/17210228#body:58
BIRC5 ---| CASP9		DirectRegulation	Thr34-phosphorylated survivin binds caspase-9 and inhibits apoptosis	info:pmid/24531137#cont:109
BIRC5 ---| CASP9		DirectRegulation	In the presence of a co-factor survivin binds and inhibits caspase 9 ( ).	info:pmid/19995570#body:343
BIRC5 ---| CASP9		DirectRegulation	Survivin inhibition also induce the activation of caspase-3 ( ) and caspase-9 enzymes ( ).	info:pmid/21382431#body:173
BIRC5 ---| CASP9		DirectRegulation	Caspase-9 activity is controlled by IAPs (inhibitor of apoptosis protein) and survivin.	info:pmid/19892808#cont:492
BIRC5 ---| CASP9		DirectRegulation	For example, survivin can associate with HBXIP to suppress the activation of caspase-9 [14].	info:pmid/21082354#cont:31
BIRC5 ---| CASP9		DirectRegulation	Moreover, survivin is capable of binding to and inhibiting the activation of caspase-9.	info:pmid/11423914#body:141
BIRC5 ---| CASP9		DirectRegulation	Survivin can be phosphorylated by p34 cdc2, resulting in the association of survivin-caspase-9 complex .	info:pmid/12191471#body:16
BIRC5 ---| CASP9		DirectRegulation	Conversely, in the cytoplasm, survivin inhibits apoptosis by blocking caspase 9.	info:pmid/17693049#body:77
BIRC5 ---| CASP9		DirectRegulation	XIAP can be bind and inhibit caspase 3, 7, and 9, while survivin is able to bind caspase 9 [42].	info:pmid/22878643#cont:254
BIRC5 ---| CASP9		DirectRegulation	[29] have shown that survivin inhibits the activities of caspase 3 and 9, whereas studies by Liu et al.	info:pmid/23167260#cont:196
BIRC5 ---| CASP9		DirectRegulation	Interestingly, caspase 9 has been described to be inhibited by forming a complex with survivin in mitotic cells.	info:pmid/15051486#body:300
BIRC5 ---| CASP9		DirectRegulation	Survivin inactivates caspase-9 and the adapter protein Apaf-1 to suppress the cell death	info:pmid/22711176#cont:20
BIRC5 ---| CASP9		DirectRegulation	Survivin, an inhibitor of apoptosis protein, binds and inhibits active caspase-3, -7, and -9.	info:pmid/22819929#body:22
BIRC5 ---| CASP9		DirectRegulation	Survivin has been shown to be a potent inhibitor of pro-caspase 9 by interacting and preventing it from binding to Apaf1 (35).	info:pmid/14597622#body:229
BIRC5 ---| CASP9		DirectRegulation	Survivin opposes caspase 9 activity, making it a member of the anti-apoptotic family and, by extension, of the oncogene family.	info:pmid/19546037#body:58
BIRC5 ---| CASP9		DirectRegulation	In general, IAP members ( e.g., XIAP, cIAP1, cIAP2, NAIP, survivin) can block the activation of caspase-3, -7 and -9 ( ).	info:pmid/19481559#body:24
BIRC5 ---| CASP9		DirectRegulation	The blocking of these interactions should simultaneously block both the binding of inhibitor of apoptosis protein and survivin to caspase 9.	info:pmid/15172356#body:110
BIRC5 ---| CASP9		DirectRegulation	Survivin also contains a single BIR and reportedly associates with caspase-9, though its mechanism of caspase suppression is poorly defined.	info:pmid/12559172#body:88
BIRC5 ---| CASP9		DirectRegulation	Survivin possibly interferes with caspase-mediated apoptosis by forming a complex with caspase-9.	info:pmid/15135725#body:180
BIRC5 ---| CASP9		DirectRegulation	Survivin inhibits apoptosis by blocking the activities of caspase 3, 7 and 9 and also plays an important role	info:pmid/23482492#cont:197
BIRC5 ---| CASP9		DirectRegulation	Survivin inhibits activation of caspase-9, which is required for the initiation of the intrinsic mitochondrial pathway of apoptosis [19].	info:pmid/18454859#body:84
BIRC5 ---| CASP9		DirectRegulation	The inhibitor of apoptosis proteins, including survivin and X-linked inhibitor of apoptosis , bind to caspase-9 inhibiting their release .	info:pmid/18068131#body:450
BIRC5 ---| CASP9		DirectRegulation	A notable exception is survivin which only inhibits active caspase 9 after binding to its cofactor hepatitis B-X-interacting protein [43].	info:pmid/23448469#cont:108
BIRC5 ---| CASP9		DirectRegulation	The other anti-apoptotic protein is survivin, which inhibits the activation of caspase-9 and then regulates apoptosis.	info:pmid/23460808#cont:495
BIRC5 ---| CASP9		DirectRegulation	Notably, survivin, an inhibitor of caspase-9, is highly expressed and localized along the spindle microtubule during the same time period .	info:pmid/14706340#body:183
BIRC5 ---| CASP9		DirectRegulation	There is evidence that SURVIVIN may inhibit CASPASE 9 indirectly by binding to Hepatitis B X-protein which in turn binds CASPASE 9 .	info:pmid/16326109#body:67
BIRC5 ---| CASP9		DirectRegulation	Survivin is a member of the inhibitor of apoptosis family of proteins and protects cells from apoptosis by blocking caspase-9 .	info:pmid/21339042#body:97
BIRC5 ---| CASP9		DirectRegulation	Survivin has been shown to be associated with caspase-9, caspase-3, and caspase-7, and to inhibit the activation of these proteins .	info:pmid/19781773#body:113
BIRC5 ---| CASP9		DirectRegulation	Several studies have reported that survivin exerts its negative effect on apoptosis by inhibiting the activity of caspase 3, 7 and 9.	info:pmid/23451065#cont:193
BIRC5 ---| CASP9		DirectRegulation	Survivin probably exerts its anti-apoptotic function upstream of the effector caspases by inhibiting caspase 9 (Dohi et al. 2004).	info:pmid/22426960#cont:36
BIRC5 ---| CASP9		DirectRegulation	Upon activation of proapoptotic cell signaling, Survivin is released from the mitochondria in the cytosol and inhibits active caspase-9.	info:pmid/20231071#body:137
BIRC5 ---| CASP9		DirectRegulation	Recent observations have demonstrated that survivin inhibits apoptosis induced by a variety of agents by interfering with caspase-9 activation .	info:pmid/16863850#body:138
BIRC5 ---| CASP9		DirectRegulation	Survivin is released from mitochondria during apoptosis, resulting in the inhibition of caspase-9 activation.	info:pmid/22033156#body:11
BIRC5 ---| CASP9		DirectRegulation	Thus, survivin is considered to suppress caspase-9 alone or both caspase-3 and -9 in the apoptotic pathway of early embryos.	info:pmid/12679106#body:151
BIRC5 ---| CASP9		DirectRegulation	Survivin blocks apoptosis by inhibiting several members of the caspases such as caspase-9, caspase-3, and caspase-7 .	info:pmid/22507272#body:175
BIRC5 ---| CASP9		DirectRegulation	A physical interaction of Survivin with caspase-9 has been revealed, and activation of both caspase-9 and caspase-3 was observed in Survivin-targeted cells.	info:pmid/23643942#body:139
BIRC5 ---| CASP9		DirectRegulation	Recent studies have suggested that Survivin could binds to pro-Caspase 9, preventing its binding to Apaf1 and inhibiting pro-Caspase 9 activation .	info:pmid/16216409#body:119
BIRC5 ---| CASP9		DirectRegulation	Thus, Survivin targeting results in multiple caspase activation, with activation of caspase-9 possibly preceding that of caspase-8 and -3.	info:pmid/14712209#body:91
BIRC5 ---| CASP9		DirectRegulation	Moreover, the phosphorylation of survivin by cyclin B1/cdc2 complex facilitates the association of survivin/caspase-9, which inhibits caspase-9 activity ( ).	info:pmid/22037315#body:127
BIRC5 ---| CASP9		DirectRegulation	Both survivin siRNA and the gefitinib-simvastatin combination enhanced the expression of the processed 85-kDa isoform of poly(ADP-ribose) polymerase, caspase-3, -8, and -9.	info:pmid/24631288#body:93
BIRC5 ---| CASP9		DirectRegulation	More likely, Survivin may bind caspase-9 (12), since its BIR domain is closely related in three-dimensional structure to the XIAP BIR3 domain, which binds and inhibits this enzyme in vitro (13).	info:pmid/11581297#body:60
BIRC5 ---| CASP9		DirectRegulation	A recent study indicates that survivin inhibits apoptosis by preventing activation of caspase-9 and downstream effector caspases.	info:pmid/18054565#body:134
BIRC5 ---| CASP9		DirectRegulation	The results suggest that PIN1 interacts with survivin and induces isomerization of p-threonine 34-Pro35 survivin to enhance the interaction of survivin with pro-caspase-9.	info:pmid/23333752#body:157
BIRC5 ---| CASP9		DirectRegulation	Recent evidence suggests that survivin also interacts with pro-caspase 9 and that phosphorylation of survivin by p34 cdc2-cyclin B1 is required for its cytoprotective function.	info:pmid/12424069#body:200
BIRC5 ---| CASP9		DirectRegulation	inhibitor of apoptosis proteins, such as cIAP2, XIAP, and survivin, can bind to and inhibit the enzymatically active caspase-3, 7 and 9 ( ).	info:pmid/17208224#body:86
BIRC5 ---| CASP9		DirectRegulation	In addition, survivin binds to and inhibits the activity of caspase-3, caspase-7 and caspase-9 (22-25), which are involved in cell death during mitosis.	info:pmid/23900556#cont:30
BIRC5 ---| CASP9		DirectRegulation	Survivin ablation also caused loss of mitochondrial membrane potential, enhanced caspase-9 proteolytic activation and spontaneous apoptosis [54].	info:pmid/22196277#cont:118
BIRC5 ---| CASP9		DirectRegulation	And survivin-T34A, in which Thr34 is mutated to alanine, blocks the conserved phosphorylation site for cdc2-cyclin B1 and prevents survivin binding to activated caspase-9 .	info:pmid/17107755#body:21
BIRC5 ---| CASP9		DirectRegulation	Survivin, an important member of inhibitors of apoptosis , can inhibit cell apoptosis by binding with caspase-9 or by interacting with NF-?B ( ).	info:pmid/22032823#body:22
BIRC5 ---| CASP9		DirectRegulation	Survivin also seems to control the activation and activity of caspase 9 because a physical interaction between the two proteins has been demonstrated in vivo during mitosis.	info:pmid/17392168#body:30
BIRC5 ---| CASP9		DirectRegulation	Complex formation between survivin and these molecules inhibits caspase-9, disrupts Apaf-1 recruitment to the apoptosome and protects XIAP against proteasomal destruction.	info:pmid/16934447#body:71
BIRC5 ---| CASP9		DirectRegulation	Conversely, in the cytoplasm, survivin blocks intrinsic and extrinsic apoptosis by directly inhibiting caspase-3 and -7, as well as interfering with caspase-9 .	info:pmid/18977097#body:129
BIRC5 ---| CASP9		DirectRegulation	In addition, survivin bound to its cofactor HBXIP interacts with procaspase-9 and prevents its recruitment to the apoptosome (64), thereby inhibiting caspase-9 activation.	info:pmid/15569667#body:287
BIRC5 ---| CASP9		DirectRegulation	Importantly, when bound to HBXIP, survivin could suppress caspase-9 activation and block Apaf-1 recruitment and inhibit staurosporine-induced, but not Fas-induced, apoptosis.	info:pmid/16344111#body:385
BIRC5 ---| CASP9		DirectRegulation	These results suggest that survivin inhibits caspase-9 activation induced by HF-Low-power laser irradiation, and the inhibition of survivin activity by T34A-survivin promotes caspase-9 activation.	info:pmid/20579806#body:170
BIRC5 ---| CASP9		DirectRegulation	cyclin B1 complex phosphorylates survivin at Thr34 in vitro and in vivo; survivin phosphorylated in this fashion interacts with caspase-9 and thereby maintains the viability of the cell during division [64-65].	info:pmid/21348827#cont:70
BIRC5 ---| CASP9		DirectRegulation	The beta-carotene and arachidonic acid also up-regulated survivin (BIRC5), an anti-apoptotic protein, which binds to pro-caspase-9, preventing its recruitment to Apaf1 .	info:pmid/15949690#body:188
BIRC5 ---| CASP9		DirectRegulation	Survivin, another IAP member, has been shown to form a complex with XIAP [17] and directly inhibit the Smac/DIABLO released from mitochondria to block caspase 9 activation [18].	info:pmid/23301561#cont:31
BIRC5 ---| CASP9		DirectRegulation	Studies have shown that survivin acts either alone or in complex with the x-linked inhibitor of apoptosis protein to inhibit caspase-9, thus protecting cells from apoptosis.42	info:pmid/20702817#cont:206
BIRC5 ---| CASP9		DirectRegulation	Rather than binding directly to caspases, Marusawa et al. reported that survivin used the cofactor, hepatitis B interacting protein (HBXIP) in order to bind to and suppress activation of procaspase 9.	info:pmid/17275177#body:52
BIRC5 ---| CASP9		DirectRegulation	For example, O'Connor et al. demonstrated that wild-type survivin bound to caspase-9, whereas the phosphorylation-dead survivin (T34A survivin mutant) was unable to bind to caspase-9 in cancer cells.	info:pmid/23453862#body:33
BIRC5 ---| CASP9		DirectRegulation	The protease caspase-9 has been detected in midbodies and associates with survivin, supporting the idea that proteolytic activities require special regulation to prevent apoptosis (O'Connor et al., 2000).	info:pmid/11756469#body:269
BIRC5 ---| CASP9		DirectRegulation	Moreover, Survivin associates with the hepatitis B X-interacting protein , and this complex binds pro-caspase 9 and prevents the recruitment of apoptotic protease-activating factor 1 (Apaf-1) to the apopto-some [61].	info:pmid/21110807#cont:58
BIRC5 ---| CASP9		DirectRegulation	It has been reported that survivin blocks downstream part of both apoptotic pathways by directly inhibiting the terminal effector caspase-3 and caspase-7, and interfering with caspase-9 activity/processing.	info:pmid/15076293#body:75
BIRC5 ---| CASP9		DirectRegulation	This increase in survivin could explain the lack of caspase-3 activation in this cell line, since caspase-3 can be activated by caspase-9, which has been shown to be the target of inhibition by survivin .	info:pmid/17399942#body:119
BIRC5 ---| CASP9		DirectRegulation	The survivin-XIAP interaction was shown to promote cell survival by increasing the stability of XIAP against ubiquitination and by synergistically suppressing caspase-9 cleavage and activation.	info:pmid/20171186#body:123
BIRC5 ---| CASP9		DirectRegulation	Results showed that the forced expression of survivin in U251 cells significantly decreased ß-elemene-induced activation of caspase-9, -3, -7, as well as the cleavage of PARP (Fig. 5B).	info:pmid/22965456#cont:112
BIRC5 ---| CASP9		DirectRegulation	Initial biochemical studies using GST-inhibitors of apoptosis fusion proteins and overexpression analyses demonstrated that human survivin, XIAP, c-IAP1, and c-IAP2 bind and effectively inhibit caspase-3, -7, and -9.	info:pmid/18439892#body:71
BIRC5 ---| CASP9		DirectRegulation	Survivin is a member of the inhibitor of apoptosis protein family (IAP family) and is reported to diminish apoptosis by interfering with the activity of caspase-3, caspase-7, and caspase-9 [13–16].	info:pmid/21229310#cont:94
BIRC5 ---| CASP9		DirectRegulation	Although Survivin overexpression attenuated processing of caspase 9 ( B), it did not block cell death induced by doxorubicin, as evaluated by DNA fragmentation ( C) and changes in cell viability ( D).	info:pmid/24064045#body:87
BIRC5 ---| CASP9		DirectRegulation	inhibitor of apoptosis proteins comprises X-linked inhibitor of apoptosis protein (XIAP), c-inhibitor of apoptosis proteins, and survivin ( ), all of which counteract caspase-3, caspase-8 and caspase-9 ( ).	info:pmid/17397813#body:12
BIRC5 ---| CASP9		DirectRegulation	The baseline diminished levels of survivin in the survivin+/- mice, along with release of Smac/Diablo that further functionally interferes with survivin, results in failure to prevent caspase-9 and -3 activation.	info:pmid/12145814#body:192
BIRC5 ---| CASP9		DirectRegulation	It has been reported that survivin blocks the intrinsic mitochondrial pathway of apoptosis by interacting with caspase-9 and preventing apoptosomes in cells from receiving an apoptotic stimulus .	info:pmid/18842333#body:126
BIRC5 ---| CASP9		DirectRegulation	From the pathogenetic point of view, survivin has been found to provide protection against apoptotic stimuli by inhibiting activation of caspase-9 toward the initiation of the intrinsic mitochondrial pathway of apoptosis [18].	info:pmid/20735841#cont:245
BIRC5 ---| CASP9		DirectRegulation	The HBXIP-survivin complex (not each protein separately) attenuates apoptosis by suppressing the activation of pro-caspase-9, the apical protease of a mitochondrial pathway for cell death.	info:pmid/21059355#body:14
BIRC5 ---| CASP9		DirectRegulation	Conversely, expression of mitochondrial survivin in stably transfected INS-1 (INS-1/mitochondrially targeted survivin) cells suppressed the generation of active caspase-3 (Figure 5B) and caspase-9 (Figure 5C) at the same time intervals examined.	info:pmid/15489959#body:156
BIRC5 ---| CASP9		DirectRegulation	Survivin is also up-regulated by the hepatitis B virus X protein , forms a complex with hepatitis B virus X protein-interacting protein and binds pro-caspase 9, preventing its recruitment by Apaf1 in hepatoma cells ( ).	info:pmid/21093004#body:129
BIRC5 ---| CASP9		DirectRegulation	Inhibitor of apoptosis proteins, such as XIAP and survivin, are endogenous inhibitors of caspase-3, -7, and -9 activation and Results from early clinical trials utilizing drugs which target Inhibitor of apoptosis proteins are slowly becoming available.	info:pmid/21777191#cont:449
BIRC5 ---| CASP9		DirectRegulation	Both retinoids, but mainly all-trans-retinoic acid, were able to downregulate survivin, an inhibitor of caspase-9, whose expression can decrease by treatment with some death receptor ligands such as TRAIL, which activates the extrinsic pathway .	info:pmid/16135400#body:98
BIRC5 ---| CASP9		DirectRegulation	Survivin, another anti-apoptotic protein, blocks a common downstream component of both apoptotic pathways, by directly inhibiting the terminal effectors caspase-3 and caspase-7, and by interfering with the activity and processing of caspase-9.	info:pmid/18586021#body:13
BIRC5 ---| CASP9		DirectRegulation	Survivin inhibits apoptosis by directly inhibiting downstream effectors caspase-3 and -7 through baculovirus inhibitor of apoptosis protein repeat -dependent recognition (14), and by interfering with caspase-9 activity processing.	info:pmid/22751750#cont:38
BIRC5 ---| CASP9		DirectRegulation	As another possible mechanism, Song et al. recently showed that Survivin bound to Smac/DIABLO, which is known as a proapoptotic protein that binds to inhibitor of apoptoses such as XIAP, and prevents apoptosis by suppressing caspase-9 and -3.	info:pmid/17967504#body:15
BIRC5 ---| CASP9		DirectRegulation	These results suggest that downregulation of XIAP and survivin by the combined treatments increases caspase-9 and caspase-3 activity in both CEM-CM3 and CCRF-CEM cells, contributing to the observed increase in apoptotic cell death.	info:pmid/20582477#cont:268
BIRC5 ---| CASP9		DirectRegulation	The so-called inhibitors of apoptosis proteins (inhibitor of apoptoses) such as X-inhibitor of apoptosis (X-linked inhibitor of apoptosis protein) or survivin prevent apoptosis execution by inhibiting caspase-9 and caspase-3.	info:pmid/22423614#cont:46
[truncated: 2,297 more rows]
