# Supplementary material for: Protein Expression Analysis of an In Vitro Murine Model of Prostate Cancer Progression: Towards Identification of High-Potential Therapeutic Targets
Source: J Pers Med. 2020 Aug 10;10(3):83. doi: 10.3390/jpm10030083 (PMC7565308; doi:10.3390/jpm10030083)
Supplement: Supplementary file 1 [file jpm-10-00083-s001.zip › Supplementary Table 5.xlsx]

## Sheet: Relation reference
Supplementary Table 5. Biological process Gene Ontology (GO) enrichment analysis of the differentially expressed proteins in PLum-AI cells vs. PLum-AD cells demonstrated enrichment of biological functions in PLum-AI cells that are central to androgen receptor (AR) pathway
Relation	Organ	Type	Sentence	TextRef	Connectivity	# of References	Owner	Found In Pathways
BCL2 ---| apoptosis	lumbar disk {Organ urn:agi-organ:lumbar%20disk}, Bone Marrow {Organ urn:agi-ncimorgan:C0005953}	Regulation	Bcl-2 may inhibit apoptosis., Bcl-2 protein suppresses apoptosis., BCL2 is a key regulator of apoptosis., The oncoprotein bcl-2 inhibits apoptosis., Expression of bcl-2 could inhibit apoptosis., Bcl-2 inhibits drug induced apoptosis in rALL., The proto-oncogene bcl-2 suppresses apoptosis., Overexpression of Bcl-2 prevented the apoptosis., Bcl-2 is able to prevent apoptosis in many cases., The Bcl…	info:pmid/15808669#abs:2, info:pmid/9063499#abs:5, info:pmid/23554662#abs:1, info:pmid/9465813#abs:1, info:pmid/8247547#abs:4, info:pmid/10500808#abs:14, info:pmid/8611422#abs:2, info:pmid/14566836#abs:6, info:pmid/7698791#abs:2, info:pmid/7814152#abs:1 <more data available...>	2	100		Androgen Receptor to FKBP5 Signaling in Prostate Cancer, Prostate Cancer Overview, TNFR to NF-kB Classical Pathway in Multiple Myeloma Plasma Cells, TNFR to NF-kB Alternative Pathway in Multiple Myeloma Plasma Cells, IL-6/IGF-1/VEGFA in Multiple Myeloma, Osteoclast Activation in Multiple Myeloma, IFN-gamma/TNF-alpha Mediated anti-Apoptotic Effect in Psoriatic Keratinocytes, T-cell Positive Select…
IL6 --+> cell proliferation	Lung {Organ urn:agi-ncimorgan:C1278908}, Biliary tract {Organ urn:agi-ncimorgan:C0005423}, Bronchi {Organ urn:agi-ncimorgan:C0006255}, Cervix Uteri {Organ urn:agi-ncimorgan:C1278987}, Colon {Organ urn:agi-ncimorgan:C1281569}, Skin {Organ urn:agi-ncimorgan:C0684084}, Brain {Organ urn:agi-ncimorgan:C1269537}, Fetus {Organ urn:agi-ncimorgan:C1305737}, Bone Marrow {Organ urn:agi-ncimorgan:C0005953}	Regulation	Recombinant IL-6 caused an increase in proliferation by 31% after 48 h., However, this IL 6 does not seem to be involved in the proliferation of these cells., Recombinant human IL-6 promoted the proliferation of PG cells., Exogenous SASP and its metabolites did not modify the IL-6-induced B9 cell proliferation., Addition of exogenous IL-6 also significantly altered cell proliferation., Recombinan…	info:pmid/12619890#abs:13, info:pmid/3263920#abs:10, info:pmid/10072840#abs:6, info:pmid/7914751#abs:7, info:pmid/9126869#abs:4, info:pmid/10743055#abs:6, info:pmid/10534331#abs:6, info:pmid/18802703#abs:6, info:pmid/8833403#abs:15, info:pmid/21136209#abs:8 <more data available...>	2	100		Androgen Receptor to FKBP5 Signaling in Prostate Cancer, Prostate Cancer Overview, Metastatic Colorectal Cancer Overview, Notch Pathway in Multiple Myeloma Plasma Cells, TNFR to NF-kB Classical Pathway in Multiple Myeloma Plasma Cells, TNFR to NF-kB Alternative Pathway in Multiple Myeloma Plasma Cells, IL-6/IGF-1/VEGFA in Multiple Myeloma, Diffuse Large-B-cell Lymphoma, ABC Subtype, Diffuse Large…
MAPK1 --+> cell proliferation	Alveolus {Organ urn:agi-ncimorgan:C1515933}, lens epithelium {Organ urn:agi-ncimorgan:C0459627}, Cornea {Organ urn:agi-ncimorgan:C1550625}, Bronchi {Organ urn:agi-ncimorgan:C0006255}, Dermis {Organ urn:agi-ncimorgan:C0011646}, Liver {Organ urn:agi-ncimorgan:CL384198}, Retina {Organ urn:agi-ncimorgan:C1962966}, Brain {Organ urn:agi-ncimorgan:C1269537}, Bone Marrow {Organ urn:agi-ncimorgan:C0005953…	Regulation	Dormant cell proliferation also required ERK1/2 activation., Regulating ERK activity is essential for normal cell proliferation to occur., ERK and RSK2 drive proliferation and invasion of many cancers., The extracellular signal-regulated kinase (ERK) regulates cell proliferation and survival., Constitutive activation of ERK1/2 controls proliferation of uveal melanoma cells., In contrast, prolifer…	info:pmid/24316974#abs:5, info:pmid/19242111#abs:1, info:pmid/22213050#abs:1, info:pmid/15642734#abs:2, info:pmid/19029025#abs:1, info:pmid/24288470#abs:10, info:pmid/11401480#abs:4, info:pmid/20184555#abs:6, info:pmid/17928366#abs:2, info:pmid/15650391#abs:7 <more data available...>	2	100		Androgen Receptor to FKBP5 Signaling in Prostate Cancer, Alzheimer's Disease Overview, Neighbors of cell proliferation, New Combined Pathway 3hits 48 vs 7days clus2, New Combined Pathway 3hits 48 vs 7days cluster 1, 5, Copy of 'Androgen Receptor to FKBP5 Signaling in Prostate Cancer'
MAPK3 --+> cell proliferation	Brain {Organ urn:agi-ncimorgan:C1269537}, Dermis {Organ urn:agi-ncimorgan:C0011646}, calvaria {Organ urn:agi-ncimorgan:C0205950}, Pleura {Organ urn:agi-ncimorgan:C1279036}, zona glomerulosa {Organ urn:agi-ncimorgan:C0043518}, Aorta {Organ urn:agi-ncimorgan:C1278934}, Intestines {Organ urn:agi-ncimorgan:C0021853}, Retina {Organ urn:agi-ncimorgan:C1962966}, Bone and Bones {Organ urn:agi-ncimorgan:C…	Regulation	Dormant cell proliferation also required ERK1/2 activation., Constitutive activation of ERK1/2 controls proliferation of uveal melanoma cells., In contrast, proliferation is enhanced by LIF but reduced after ERK1/2 inhibition., ERK1 knockdown can block cell proliferation induced by miR-483-5p inhibition., Furthermore, Src, ERK1/2 and ERK5 activation are essential for cell proliferation by asbesto…	info:pmid/24316974#abs:5, info:pmid/19029025#abs:1, info:pmid/24288470#abs:10, info:pmid/22465663#abs:6, info:pmid/14737115#abs:9, info:pmid/18424709#abs:5, info:pmid/17000106#abs:1, info:pmid/21699973#abs:4, info:pmid/16717097#abs:3, info:pmid/23907044#abs:4 <more data available...>	2	100		Androgen Receptor to FKBP5 Signaling in Prostate Cancer, Neighbors of cell proliferation, group 1 selected, Copy of 'Androgen Receptor to FKBP5 Signaling in Prostate Cancer'
NR3C1 ---| NF-kB	Fingers {Organ urn:agi-ncimorgan:C0016129}, Foot {Organ urn:agi-ncimorgan:C2348704}, Lung {Organ urn:agi-ncimorgan:C1278908}, Tooth {Organ urn:agi-ncimorgan:C0040426}, Endocrine system {Organ urn:agi-ncimorgan:C1280975}, Adrenal Glands {Organ urn:agi-ncimorgan:C0001625}, Cardiovascular system {Organ urn:agi-ncimorgan:C1269562}, Synovial Membrane {Organ urn:agi-ncimorgan:C0039099}, Skin {Organ urn…	DirectRegulation	These findings unveil a novel aspect within the glucocorticoid receptor-mediated nuclear factor-kappaB-targeting anti-inflammatory mechanism., Glucocorticoid receptor exerts anti-inflammatory action in part by antagonizing proinflammatory transcription factors such as the nuclear factor kappa-b ., A dimerization-defective glucocorticoid receptor mutant that does not enhance the I kappaB alpha lev…	info:pmid/18511904#abs:5, info:pmid/21750107#abs:1, info:pmid/9303314#abs:6, info:pmid/16164226#abs:1, info:pmid/11781376#abs:3, info:pmid/23248291#abs:10, info:pmid/11106637#abs:1, info:pmid/24014378#abs:6, info:pmid/19110010#abs:5, info:pmid/7823959#abs:12 <more data available...>	2	100		Androgen Receptor to FKBP5 Signaling in Prostate Cancer, Copy of 'Androgen Receptor to FKBP5 Signaling in Prostate Cancer'
FKBP5 ---| NR3C1	Hippocampus {Organ urn:agi-ncimorgan:C0019564}, hypophysis adrenal system {Organ urn:agi-organ:hypophysis%20adrenal%20system}, Bronchi {Organ urn:agi-ncimorgan:C0006255}, subiculum hippocampi {Organ urn:agi-ncimorgan:C0152316}, frontal cortex {Organ urn:agi-ncimorgan:C1281953}, Heart {Organ urn:agi-ncimorgan:C1281570}, Amygdaloid {Organ urn:agi-ncimorgan:C0002708}, Nervous system {Organ urn:agi-n…	DirectRegulation	Through its association with Hsp90, FKBP51 regulates the glucocorticoid receptor ., glucocorticoid receptor-associated FKBP-51 decreased after tacrolimus treatment., FKBP5 regulates the cortisol-binding affinity and nuclear translocation of the glucocorticoid receptor., This result correlated with loss of glucocorticoid receptor-associated FKBP51 and replacement with PP5., The FKBP5 gene product …	info:pmid/21935478#abs:2, info:pmid/19473564#abs:9, info:pmid/20393453#abs:1, info:pmid/15697228#abs:10, info:pmid/18180755#abs:1, info:pmid/15077060#abs:6, info:pmid/23324805#abs:1, info:pmid/21865530#abs:1, info:pmid/23856297#abs:1, info:pmid/19199039#abs:2 <more data available...>	2	90		Androgen Receptor to FKBP5 Signaling in Prostate Cancer, Copy of 'Androgen Receptor to FKBP5 Signaling in Prostate Cancer'
glucocorticoid --+> NR3C1	Endometrium {Organ urn:agi-ncimorgan:C1550633}, Lung {Organ urn:agi-ncimorgan:C1278908}, Hippocampus {Organ urn:agi-ncimorgan:C0019564}, Stomach {Organ urn:agi-ncimorgan:C1278920}, hypophysis adrenal system {Organ urn:agi-organ:hypophysis%20adrenal%20system}, Adrenal Glands {Organ urn:agi-ncimorgan:C0001625}, Cerebral cortex {Organ urn:agi-ncimorgan:C0007776}, Liver {Organ urn:agi-ncimorgan:CL384…	DirectRegulation	Glucocorticoids are steroidal ligands for the Glucocorticoid receptor , which can function as a ligand-activated transcription factor., Sensitivity to glucocorticoids may be related to the concentration of glucocorticoid receptors alpha (GRalpha) and beta (GRbeta)., Dissociated glucocorticoids are synthetic ligands of the glucocorticoid receptor and which discriminate between transrepression and …	info:pmid/19890091#abs:1, info:pmid/15282390#abs:1, info:pmid/15963473#abs:1, info:pmid/15793862#abs:2, info:pmid/16431970#abs:1, info:pmid/16823718#abs:2, info:pmid/9795374#abs:14, info:pmid/16710999#abs:1, info:pmid/15643341#abs:4, info:pmid/23336227#abs:2 <more data available...>	2	100		SWI/SNF BRG1/BAF Chromatin Remodeling, SWI/SNF BRG1/PBAF Chromatin Remodeling, SWI/SNF BRM/BAF Chromatin Remodeling, Androgen Receptor to FKBP5 Signaling in Prostate Cancer, Copy of 'Androgen Receptor to FKBP5 Signaling in Prostate Cancer'
HSP90AA1 ---> AR	Liver, Heart	DirectRegulation	The regulation of human androgen receptor (AR) by the molecular chaperone Hsp90 was investigated using the yeast Saccharomyces cerevisiae as a model system., Hsp90 regulates androgen receptor hormone binding affinity in vivo., Hsp90 regulates androgen receptor hormone binding affinity in vivo ., There is a molecular link between HSP expression and tumor progression in prostate cancer in that HSP5…	info:pmid/8910505#abs:1, info:pmid/18319300#cont:371, info:pmid/15231664#cont:359, info:pmid/16170022#cont:314, info:pmid/18487223#cont:360, info:pmid/15781642#cont:387, info:pmid/15930304#cont:321, info:pmid/15152009#cont:31, info:pmid/11123263#cont:30, info:pmid/11085988#cont:19	2	10		Androgen Receptor to FKBP5 Signaling in Prostate Cancer, Prostate Cancer Overview, Copy of 'Androgen Receptor to FKBP5 Signaling in Prostate Cancer'
NF-kB --+> IL6	Retina, Bone Marrow, Aorta, Brain, Lung, Kidney, Intestines, Synovial Membrane, hypothalamus, Stomach <more data available...>	PromoterBinding	Additionally, nuclear factor kappaB activation caused interleukin-6 expression., Single binding sites for transcription factors NF-IL6 and NF-kappa B are present in the promoter of the interleukin 6 gene., The Nuclear factor-kappaB inhibitor decreased the H(2)O(2)-induced expression of IL-6., The IL-6 promoter contains binding sites for multiple transcription factors, including nuclear factor-kap…	info:pmid/18433784#abs:13, info:pmid/8234276#abs:1, info:pmid/21031020#abs:8, info:pmid/12219016#abs:2, info:pmid/18310089#abs:8, info:pmid/16043358#abs:1, info:pmid/9918531#abs:2, info:pmid/16484300#abs:7, info:pmid/16651628#abs:7, info:pmid/15241416#abs:6 <more data available...>	2	99		Androgen Receptor to FKBP5 Signaling in Prostate Cancer, Prostate Cancer Overview, Contraction-Induced IL6 Up-regulation in Skeletal Muscles, Microglia Activation in Alzheimer's Disease, IL-6/IGF-1/VEGFA in Multiple Myeloma, Multiple Myeloma Overview, Microglia Activation in Parkinson's Disease, Dendritic Cell Function in Crohn's Disease, Diffuse Large-B-cell Lymphoma, ABC Subtype, Diffuse Large-…
FKBP5 ---- HSP90AA1		Binding	FKBP51 (the 51-kDa FKBP) associates with heat shock protein 90 (Hsp90) and appears in functionally mature steroid receptor complexes., Using recombinant proteins, we show that FKBP51 stimulates recruitment of the cochaperone p23 to the ATP-bound form of Hsp90, forming an FKBP51-Hsp90-p23 superchaperone complex., The level of Hsp90 binding to full-length FKBP51 was defined as 100%., These immunoph…	info:pmid/12538866#abs:4, info:pmid/20048054#abs:4, info:pmid/12611898#cont:173, info:pmid/9658403#cont:24, info:pmid/12563018#cont:60, info:pmid/12865428#cont:190, info:pmid/10894147#cont:288, info:pmid/9514152#cont:209, info:pmid/15591061#cont:165, info:pmid/15802496#cont:183	2	10		Androgen Receptor to FKBP5 Signaling in Prostate Cancer, Copy of 'Androgen Receptor to FKBP5 Signaling in Prostate Cancer'
NF-kB --+> BCL2	Hippocampus, Spleen, Endometrium, Corpus striatum, Prostate, Pancreas, Bladder, Fetus	PromoterBinding	Bcl-2 promoter analysis showed multiple putative nuclear factor kappaB binding sites., NF-kappaB binding sites are present in the promoter of Bcl-2, suggesting that genistein might inhibit the expression of Bcl-2 through down-regulation of NF-kappaB., Carboplatin inhibited nuclear factor kappaB binding to its response element present in Bcl-2 promoter resulting in downregulation of antiapoptotic …	info:pmid/12835724#abs:3, info:pmid/18761399#abs:7, info:pmid/15120608#abs:7, info:pmid/15934930#abs:5, info:pmid/16397579#abs:5, info:pmid/18034190#abs:2, info:pmid/18941459#abs:4, info:pmid/18307528#abs:7, info:pmid/18158619#abs:8, info:pmid/16199534#abs:7 <more data available...>	2	28		Androgen Receptor to FKBP5 Signaling in Prostate Cancer, Prostate Cancer Overview, Metastatic Colorectal Cancer Overview, Block of Apoptosis in Acute Myeloid Leukemia, Acute Myeloid Leukemia Overview, IL-6/IGF-1/VEGFA in Multiple Myeloma, Osteoclast Activation in Multiple Myeloma, Multiple Myeloma Overview, B-cell Acute Lymphoblastic Leukemia Overview, T-cell Acute Lymphoblastic Leukemia Overview…
AR ---> FKBP5		Expression	Abstract/FREE Full Text ? Magee, J.A. , Chang, L.W. , Stormo, G.D. , Milbrandt, J. ( 2006 ) Direct, androgen receptor-mediated regulation of the FKBP5 gene via a distal enhancer element .	info:pmid/17699749#cont:361	2	1		Androgen Receptor to FKBP5 Signaling in Prostate Cancer, Copy of 'Androgen Receptor to FKBP5 Signaling in Prostate Cancer'
NR3C1 ---| MAPK1	Skin, Heart, Brain	Regulation	The decreased phosphorylation of ERK1/2 in dexamethasone-treated cells was attenuated by glucocorticoid receptor blockade., On the signaling level, glucocorticoid receptor decreased expression and inhibited activity of the MAP-kinases including p38, JNK/SAPK, Mek1/2 and Erk1/2., The activity of ERK1/2 was constitutively augmented in glucocorticoid receptor(-/-) skin and mouse primary keratinocyte…	info:pmid/18097517#abs:7, info:pmid/17016446#abs:9, info:pmid/18039792#abs:8, info:pmid/21396997#abs:11, info:pmid/15590693#cont:167, info:pmid/18174358#body:209, info:pmid/20160127#body:272, info:pmid/18728125#body:212, info:pmid/12538600#body:219	2	9		Androgen Receptor to FKBP5 Signaling in Prostate Cancer, Copy of 'Androgen Receptor to FKBP5 Signaling in Prostate Cancer'
NR3C1 ---| MAPK3		Regulation	The decreased phosphorylation of ERK1/2 in dexamethasone-treated cells was attenuated by GR blockade., On the signaling level, GR decreased expression and inhibited activity of the MAP-kinases (MAPKs) including p38, JNK/SAPK, Mek1/2 and Erk1/2., These data suggest that GR-activation inhibits paclitaxel-induced ERK1/2 and JNK activation.	info:pmid/18097517#abs:7, info:pmid/17016446#abs:9, info:pmid/15590693#cont:167	2	3		Androgen Receptor to FKBP5 Signaling in Prostate Cancer, Copy of 'Androgen Receptor to FKBP5 Signaling in Prostate Cancer'

## Sheet: Process references
Relation	Status	Type	Sentence	TextRef
BCL2 ---| apoptosis		Regulation	Bcl-2 may inhibit apoptosis.	info:pmid/15808669#abs:2
BCL2 ---| apoptosis		Regulation	Bcl-2 protein suppresses apoptosis.	info:pmid/9063499#abs:5
BCL2 ---| apoptosis		Regulation	BCL2 is a key regulator of apoptosis.	info:pmid/23554662#abs:1
BCL2 ---| apoptosis		Regulation	The oncoprotein bcl-2 inhibits apoptosis.	info:pmid/9465813#abs:1
BCL2 ---| apoptosis		Regulation	Expression of bcl-2 could inhibit apoptosis.	info:pmid/8247547#abs:4
BCL2 ---| apoptosis		Regulation	Bcl-2 inhibits drug induced apoptosis in rALL.	info:pmid/10500808#abs:14
BCL2 ---| apoptosis		Regulation	The proto-oncogene bcl-2 suppresses apoptosis.	info:pmid/8611422#abs:2
BCL2 ---| apoptosis		Regulation	Overexpression of Bcl-2 prevented the apoptosis.	info:pmid/14566836#abs:6
BCL2 ---| apoptosis		Regulation	Bcl-2 is able to prevent apoptosis in many cases.	info:pmid/7698791#abs:2
BCL2 ---| apoptosis		Regulation	The Bcl-2 proto-oncogene product blocks apoptosis.	info:pmid/7814152#abs:1
BCL2 ---| apoptosis		Regulation	The bcl-2 proto-oncogene product inhibits apoptosis.	info:pmid/7651931#abs:1
BCL2 ---| apoptosis		Regulation	The bcl-2 proto-oncogene product inhibits apoptosis.	info:pmid/8380056#abs:1
BCL2 ---| apoptosis		Regulation	Bcl-2 plays a key role in the regulation of apoptosis.	info:pmid/20082279#abs:1
BCL2 ---| apoptosis		Regulation	Bcl-2 blocks or delays apoptosis in many cell systems.	info:pmid/11226371#abs:1
BCL2 ---| apoptosis		Regulation	Bcl-2 plays a key role in the regulation of apoptosis.	info:pmid/16960146#abs:1
BCL2 ---| apoptosis		Regulation	Bcl-2 plays a significant role in inhibiting apoptosis.	info:pmid/23725146#abs:2
BCL2 ---| apoptosis		Regulation	Bcl-2 protein is one of the major apoptosis regulators.	info:pmid/10567879#abs:1
BCL2 ---| apoptosis		Regulation	Bcl-2 is an essential regulator of programmed cell death .	info:pmid/20452611#abs:1
BCL2 ---| apoptosis		Regulation	BCL-2 is a key inhibitor of intrinsic apoptotic signaling.	info:pmid/15123638#abs:3
BCL2 ---| apoptosis		Regulation	Bcl-2 plays a central role in the regulation of apoptosis.	info:pmid/23272207#abs:1
BCL2 ---| apoptosis		Regulation	Genistein-induced apoptosis involves Bcl-2 downregulation.	info:pmid/17786319#abs:2
BCL2 ---| apoptosis		Regulation	Bcl-2 is the most well known of these apoptosis inhibitors.	info:pmid/7825961#abs:3
BCL2 ---| apoptosis		Regulation	The mechanism by which Bcl-2 inhibits apoptosis is unknown.	info:pmid/8842514#abs:1
BCL2 ---| apoptosis		Regulation	The bcl-2 gene product has been found to inhibit apoptosis.	info:pmid/7632062#abs:12
BCL2 ---| apoptosis		Regulation	The BCL-2 gene product is involved in preventing apoptosis.	info:pmid/8528964#abs:1
BCL2 ---| apoptosis		Regulation	The bcl-2 oncogene is able to prevent cells from apoptosis.	info:pmid/7474920#abs:1
BCL2 ---| apoptosis		Regulation	Bcl-2 inhibits apoptosis induction by a variety of stimuli.	info:pmid/9648897#abs:3
BCL2 ---| apoptosis		Regulation	The mechanism by which Bcl-2 inhibits apoptosis is unknown.	info:pmid/8668330#abs:1
BCL2 ---| apoptosis		Regulation	Bcl-2 proto-oncogene prevents apoptosis in many conditions.	info:pmid/8699231#abs:1
BCL2 ---| apoptosis		Regulation	Bcl-2 is thought to be involved in anti-apoptotic signaling.	info:pmid/23621258#abs:2
BCL2 ---| apoptosis		Regulation	Proteins of the BCL2 family are key regulators of apoptosis.	info:pmid/20647330#abs:1
BCL2 ---| apoptosis		Regulation	The bcl-2 oncogene blocks programmed cell death (apoptosis).	info:pmid/1378321#abs:1
BCL2 ---| apoptosis		Regulation	Bcl-2 members are crucial regulators of apoptotic cell death.	info:pmid/18289121#abs:2
BCL2 ---| apoptosis		Regulation	The bcl-2 protein prolongs cell life by inhibiting apoptosis.	info:pmid/7751472#abs:1
BCL2 ---| apoptosis		Regulation	Bcl-2 overexpression suppressed triptolide-induced apoptosis.	info:pmid/16556893#abs:7
BCL2 ---| apoptosis		Regulation	The Bcl-2 protein is involved in the regulation of apoptosis.	info:pmid/11176045#abs:1
BCL2 ---| apoptosis		Regulation	In all these conditions, Bcl-2 protected cells from apoptosis.	info:pmid/10848803#abs:9
BCL2 ---| apoptosis		Regulation	Bcl-2 inhibits apoptosis induced by a wide variety of stimuli.	info:pmid/9111042#abs:1
BCL2 ---| apoptosis		Regulation	The bcl-xl form, similar to bcl-2, inhibits apoptosis.	info:pmid/11835337#abs:2
BCL2 ---| apoptosis		Regulation	Bcl-2 inhibits apoptosis in cellular systems.	info:pmid/10770817#abs:3
BCL2 ---| apoptosis		Regulation	BCL-2 is a membrane protein known to be an apoptosis inhibitor.	info:pmid/15688978#abs:1
BCL2 ---| apoptosis		Regulation	Conversely, Bcl-2 and Bcl-XL are antiapoptotic regulators.	info:pmid/17448755#abs:5
BCL2 ---| apoptosis		Regulation	Constitutive expression of bcl-2, blocked Tax-mediated apoptosis.	info:pmid/8741678#abs:5
BCL2 ---| apoptosis		Regulation	BCL-2 and BAX are important in the regulation of apoptosis.	info:pmid/16254104#abs:1
BCL2 ---| apoptosis		Regulation	c-myc, bcl-2 and p53 are known to regulate apoptosis.	info:pmid/20396555#abs:1
BCL2 ---| apoptosis		Regulation	Bcl-2 protein play important roles in the regulation of apoptosis.	info:pmid/15225643#abs:1
BCL2 ---| apoptosis		Regulation	Bcl-2 overexpression also blocked PTEN-mediated apoptosis.	info:pmid/11803475#abs:8
BCL2 ---| apoptosis		Regulation	The bcl-2 gene product inhibits programmed cell death (apoptosis).	info:pmid/8729980#abs:1
BCL2 ---| apoptosis		Regulation	BCL-2 is understood to have a central role in inhibiting apoptosis.	info:pmid/16150641#abs:2
BCL2 ---| apoptosis		Regulation	Bax knockdown and Bcl-2 overexpression abolished apoptosis.	info:pmid/22723988#abs:7
BCL2 ---| apoptosis		Regulation	Bcl-2 protein plays important roles in the regulation of apoptosis.	info:pmid/12729794#abs:1
BCL2 ---| apoptosis		Regulation	The BCL-2 protein plays an important role in controlling apoptosis.	info:pmid/23511489#abs:1
BCL2 ---| apoptosis		Regulation	The apoptosis is modulated by p53, Bcl2 and Bax proteins.	info:pmid/18470731#abs:2
BCL2 ---| apoptosis		Regulation	Silencing of Bcl-2 induced massive p53-dependent apoptosis.	info:pmid/12670866#abs:3
BCL2 ---| apoptosis		Regulation	BCL-2 has been shown to play an anti-apoptosis role.	info:pmid/22582499#abs:2
BCL2 ---| apoptosis		Regulation	Overexpression of Bcl-2 blocked porin-induced apoptosis.	info:pmid/11032801#abs:6
BCL2 ---| apoptosis		Regulation	Bcl-2 is known to have dual antiproliferative and antiapoptotic roles.	info:pmid/10597264#abs:1
BCL2 ---| apoptosis		Regulation	Members of Bcl-2 protein family are important regulators of apoptosis.	info:pmid/20539308#abs:2
BCL2 ---| apoptosis		Regulation	The bcl-2 gene product has been shown to prevent apoptotic cell death.	info:pmid/8340752#abs:1
BCL2 ---| apoptosis		Regulation	The overexpression of Bcl-2 counteracted the As2O3-mediated apoptosis.	info:pmid/17374990#abs:6
BCL2 ---| apoptosis		Regulation	53 and bcl-2 are involved in the control of cell cycling and apoptosis.	info:pmid/8776417#abs:1
BCL2 ---| apoptosis		Regulation	BCL2 (bcl-2) gene family members are important regulators of apoptosis.	info:pmid/18661356#abs:1
BCL2 ---| apoptosis		Regulation	BCL2, a negative regulator of apoptosis, was expressed in all 32 cases.	info:pmid/19602458#abs:6
BCL2 ---| apoptosis		Regulation	We now report that bcl-2 suppresses rpr-induced apoptosis in Drosophila.	info:pmid/12226749#abs:5
BCL2 ---| apoptosis		Regulation	Bcl-2 and bcl-xL function as suppressors of programmed cell death.	info:pmid/9731062#abs:1
BCL2 ---| apoptosis		Regulation	Bcl-2 and Bcl-X(L) interact with p53 and induce apoptosis.	info:pmid/19916559#abs:2
BCL2 ---| apoptosis		Regulation	The bcl-2 gene family plays an important role in regulation of apoptosis.	info:pmid/12167422#abs:1
BCL2 ---| apoptosis		Regulation	Bcl-2 is the first identified negative regulator of apoptotic cell death.	info:pmid/10711723#abs:1
BCL2 ---| apoptosis		Regulation	As expected, both wild type and Bcl-2-Y28A inhibited apoptosis similarly.	info:pmid/15034548#abs:4
BCL2 ---| apoptosis		Regulation	The ability of Bcl-2 to inhibit apoptotic cell death is well established.	info:pmid/8580080#abs:1
BCL2 ---| apoptosis		Regulation	Bcl-x(L) and Bcl-2 inhibit both apoptosis and proliferation.	info:pmid/14532118#abs:1
BCL2 ---| apoptosis		Regulation	bax is an apoptosis-inducing member of the bcl-2 multigene family.	info:pmid/9363757#abs:1
BCL2 ---| apoptosis		Regulation	Bcl-2 and Bax proteins play major roles in the control of apoptosis.	info:pmid/12165421#abs:1
BCL2 ---| apoptosis		Regulation	The proto-oncogene bcl-2 prevents apoptosis induced by various treatments.	info:pmid/10453946#abs:2
BCL2 ---| apoptosis		Regulation	The Beclin 1 gene binds to the apoptosis-inhibiting protein Bcl-2.	info:pmid/17595761#abs:1
BCL2 ---| apoptosis		Regulation	Rather, bcl-2 was found to extend cellular viability by blocking apoptosis.	info:pmid/8278571#abs:5
BCL2 ---| apoptosis		Regulation	Bcl-2 protein prolongs survival of a variety of cells by blocking apoptosis.	info:pmid/18839030#abs:4
BCL2 ---| apoptosis		Regulation	Bcl-2 and Bcl-x(L) inhibit apoptosis, and Bax is proapoptotic.	info:pmid/11570908#abs:2
BCL2 ---| apoptosis		Regulation	Bcl-2 is an oncogenic protein that acts by inhibiting programmed cell death.	info:pmid/9194558#abs:1
BCL2 ---| apoptosis		Regulation	Apoptosis was dependent on Bax and abrogated by Bcl-2 overexpression.	info:pmid/24113173#abs:3
BCL2 ---| apoptosis		Regulation	Over-expression of Bcl-2 significantly inhibited apoptosis.	info:pmid/16233383#abs:5
BCL2 ---| apoptosis		Regulation	Bcl-2 had a minor impact on the efficacy of TRAIL-induced apoptosis.	info:pmid/14751507#abs:12
BCL2 ---| apoptosis		Regulation	Bcl-2 plays a critical role in regulating cell survival and apoptosis.	info:pmid/10754284#abs:1
BCL2 ---| apoptosis		Regulation	The mitochondrial pathway is regulated by members of the Bcl-2 protein family.	info:pmid/11735035#abs:2
BCL2 ---| apoptosis		Regulation	Bcl-2 overexpression can prevent programmed cell death in different cell types.	info:pmid/16465208#abs:2
BCL2 ---| apoptosis		Regulation	Bcl-2 and P53 are key controllers of programmed cell death or apoptosis.	info:pmid/20587385#abs:3
BCL2 ---| apoptosis		Regulation	The BCL2 (bcl-2)family of genes is highly involved in the apoptotic mechanisms.	info:pmid/19440006#abs:1
BCL2 ---| apoptosis		Regulation	The 26-kDa bcl-2 gene product inhibits apoptosis and cell proliferation.	info:pmid/14710848#abs:1
BCL2 ---| apoptosis		Regulation	The abnormal expressions of Bcl-2 and Bax may contribute to the apoptosis.	info:pmid/19399397#abs:12
BCL2 ---| apoptosis		Regulation	Forced expression of survivin and Bcl-2 blocked sulindac-induced apoptosis.	info:pmid/17136320#abs:5
BCL2 ---| apoptosis		Regulation	Bax, Bcl-2 gene participated in regulation of apoptosis.	info:pmid/14761573#abs:7
BCL2 ---| apoptosis		Regulation	Bcl-2 is a key protein for the regulation of apoptosis.	info:pmid/10025904#abs:3
BCL2 ---| apoptosis		Regulation	Various types of programmed cell death can be blocked by the proto-oncogene Bcl-2.	info:pmid/9299616#abs:3
BCL2 ---| apoptosis		Regulation	Bcl-xL is a member of the Bcl-2 protein family, which regulates apoptosis.	info:pmid/9346936#abs:1
BCL2 ---| apoptosis		Regulation	The bcl-2 gene is an important antagonist of apoptosis, the programmed cell death.	info:pmid/9109380#abs:1
BCL2 ---| apoptosis		Regulation	Oncogene Bcl-2 can protect cells from apoptosis induced by various stress stimuli.	info:pmid/11115558#abs:3
BCL2 ---| apoptosis		Regulation	Like bcl-2, BHRF1 has been shown to suppress programmed cell death from apoptosis.	info:pmid/8168114#abs:2
BCL2 ---| apoptosis		Regulation	Even the role of bcl-2, the main gene protecting from apoptosis, is still unknown.	info:pmid/11936259#abs:5
BCL2 ---| apoptosis		Regulation	The molecular mechanism(s) by which Bcl-2 regulates apoptosis is poorly understood.	info:pmid/11377415#abs:1
BCL2 ---| apoptosis		Regulation	Bcl-2 oncogene and Bax gene play an important role in regulating apoptosis.	info:pmid/14971737#abs:1
IL6 --+> cell proliferation		Regulation	Recombinant IL-6 caused an increase in proliferation by 31% after 48 h.	info:pmid/12619890#abs:13
IL6 --+> cell proliferation		Regulation	However, this IL 6 does not seem to be involved in the proliferation of these cells.	info:pmid/3263920#abs:10
IL6 --+> cell proliferation		Regulation	Recombinant human IL-6 promoted the proliferation of PG cells.	info:pmid/10072840#abs:6
IL6 --+> cell proliferation		Regulation	Exogenous SASP and its metabolites did not modify the IL-6-induced B9 cell proliferation.	info:pmid/7914751#abs:7
IL6 --+> cell proliferation		Regulation	Addition of exogenous IL-6 also significantly altered cell proliferation.	info:pmid/9126869#abs:4
IL6 --+> cell proliferation		Regulation	Recombinant human IL-6 stimulated the proliferation of PAa cells.	info:pmid/10743055#abs:6
IL6 --+> cell proliferation		Regulation	Stimulation with IL-6 resulted in proliferation of malignant cholangiocytes.	info:pmid/10534331#abs:6
IL6 --+> cell proliferation		Regulation	Tocilizumab inhibited IL-6/sIL-6R-induced cell proliferation.	info:pmid/18802703#abs:6
IL6 --+> cell proliferation		Regulation	Significant proliferation was also induced by IL6, IL-3 and PIXY-321.	info:pmid/8833403#abs:15
IL6 --+> cell proliferation		Regulation	Furthermore, RA07 inhibited IL-6-dependent KT-3 cell proliferation in a dose-dependent manner.	info:pmid/21136209#abs:8
IL6 --+> cell proliferation		Regulation	Antibodies against GM-CSF and IL-6 completely abrogated proliferation.	info:pmid/7860997#abs:12
IL6 --+> cell proliferation		Regulation	IL-6 reduces proliferation of H-35 cells through signaling by the Box3.	info:pmid/10075671#abs:7
IL6 --+> cell proliferation		Regulation	Exogenous addition of IL-6 partially restored the proliferation.	info:pmid/19220679#abs:9
IL6 --+> cell proliferation		Regulation	Interleukin-6 (IL-6) induces prostate cancer (CaP) cell proliferation in vitro.	info:pmid/11410519#abs:1
IL6 --+> cell proliferation		Regulation	IL-6 is a potent regulator of T-cell activation, proliferation and differentiation.	info:pmid/7725065#abs:1
IL6 --+> cell proliferation		Regulation	Recombinant IL-1 alpha-induced proliferation was partially inhibited by anti-IL-6 antibody.	info:pmid/2786435#abs:2
IL6 --+> cell proliferation		Regulation	PGE2 inhibited IL-6-induced proliferation and potentiated the response to IL-3.	info:pmid/1663144#abs:4
IL6 --+> cell proliferation		Regulation	IL-6 at 0.01-1 ng/ml induced dose-dependent increase in cell proliferation.	info:pmid/23869758#abs:4
IL6 --+> cell proliferation		Regulation	IL-6 is a stronger inhibitor of A375 proliferation compared with interferon-gamma (IFNgamma).	info:pmid/9508373#abs:3
IL6 --+> cell proliferation		Regulation	Exogenous IL-6 stimulated neuronal proliferation in a dose-dependent manner.	info:pmid/10626661#abs:4
IL6 --+> cell proliferation		Regulation	Both phosphorylation and proliferation were inhibited by IL-6 neutralizing antibodies.	info:pmid/7657825#abs:8
IL6 --+> cell proliferation		Regulation	IL-6 was reported to enhance or inhibit mesangial cell proliferation in vitro.	info:pmid/9702871#abs:10
IL6 --+> cell proliferation		Regulation	We found that IL-6 and IL-8 markedly promoted SKOV-3 cell proliferation.	info:pmid/17617741#abs:7
IL6 --+> cell proliferation		Regulation	Interleukin-6 (IL-6) in these tumors is known to stimulate tumor-cell proliferation.	info:pmid/10188725#abs:2
IL6 --+> cell proliferation		Regulation	A panel of cytokines was tested for inhibitors of interleukin-6 (IL-6)-dependent cell proliferation.	info:pmid/8599834#abs:1
IL6 --+> cell proliferation		Regulation	We have found that a neutralizing anti-IL-6 monoclonal antibody can inhibit U266 proliferation.	info:pmid/1991169#abs:5
IL6 --+> cell proliferation		Regulation	Preliminary data have shown that IL-6 may act as an autocrine growth factor to control proliferation.	info:pmid/9049837#abs:1
IL6 --+> cell proliferation		Regulation	Interleukin-6 (IL-6) or insulin-like growth factor I (IGF-I) induce proliferation of myeloma cells.	info:pmid/16728278#abs:3
IL6 --+> cell proliferation		Regulation	Human recombinant IL-6 inhibited the cell proliferation in a dose-dependent manner.	info:pmid/1306242#abs:3
IL6 --+> cell proliferation		Regulation	Recombinant human IL-6 might increase the in vivo proliferation rate leading to a higher sensitivity for chemotherapy.	info:pmid/10439369#abs:3
IL6 --+> cell proliferation		Regulation	In long-term culture, proliferation can be sustained by GM-CSF, IL-6, or M-CSF.	info:pmid/1698479#abs:5
IL6 --+> cell proliferation		Regulation	Proliferation was increased further by simultaneous addition of interleukin -1 beta and IL-6.	info:pmid/7905204#abs:9
IL6 --+> cell proliferation		Regulation	Interestingly, recombinant interleukin-6-induced proliferation of MIA-MSLN cells but not MIA-V cells.	info:pmid/21515913#abs:7
IL6 --+> cell proliferation		Regulation	We found that in H187 and H188 hybridomas IL-6 induced proliferation by a different STAT3-dependent mechanism.	info:pmid/15124859#abs:9
IL6 --+> cell proliferation		Regulation	IL-6 and IL-10 could induce cellular proliferation in short-term induction experiments.	info:pmid/10848782#abs:6
IL6 --+> cell proliferation		Regulation	In all cases, this spontaneous proliferation was inhibited by anti-IL-6 monoclonal antibodies .	info:pmid/2104241#abs:2
IL6 --+> cell proliferation		Regulation	In the authors' laboratory, IL-6-inhibited proliferation of parental LNCaP cells.	info:pmid/12431817#abs:14
IL6 --+> cell proliferation		Regulation	Treatment with anti-IL-6 antibody partially inhibited the proliferation of TAB1 cells cultured with BMCM.	info:pmid/12579318#abs:7
IL6 --+> cell proliferation		Regulation	Myotube-produced IL-6 further stimulated cell proliferation in a paracrine fashion.	info:pmid/18177723#abs:6
IL6 --+> cell proliferation		Regulation	The addition of SCF significantly enhanced the proliferation of myeloma cells responsive to IL-6.	info:pmid/7529540#abs:14
IL6 --+> cell proliferation		Regulation	Human interleukin-6 is a pleiotropic mediator of activation and proliferation across a large number of different cell types.	info:pmid/15861391#abs:1
IL6 --+> cell proliferation		Regulation	In Stat3-deficient T cells, IL-6-induced proliferation was severely impaired.	info:pmid/9794394#abs:4
IL6 --+> cell proliferation		Regulation	We show that insulin and IL-6, but not leptin and IGF-1, induce proliferation in MC-38 cells.	info:pmid/20564347#abs:6
IL6 --+> cell proliferation		Regulation	However, IL-6 does not appear to be involved in cell proliferation and differentiation in the other cell lines studied.	info:pmid/8913277#abs:7
IL6 --+> cell proliferation		Regulation	IL-6 could stimulate the proliferation of UT-7 cells but not maintain the line in long-term culture.	info:pmid/1824823#abs:13
IL6 --+> cell proliferation		Regulation	On the contrary, IFN-gamma completely inhibits the IL-6-mediated myeloma-cell proliferation.	info:pmid/1582974#abs:8
IL6 --+> cell proliferation		Regulation	In this study we demonstrate that IL-6 is also able to inhibit this TNF-alpha-induced proliferation.	info:pmid/8464239#abs:3
IL6 --+> cell proliferation		Regulation	Interleukin-6 (IL-6) affects the survival and proliferation of myeloma cells via autocrine and/or paracrine mechanisms.	info:pmid/16892169#abs:1
IL6 --+> cell proliferation		Regulation	IL-6 also stimulated cellular proliferation when added alone or in combination with alpha-MSH.	info:pmid/2466081#abs:10
IL6 --+> cell proliferation		Regulation	Recombinant human IL-6, but not rhSCF, reduced HMC-1 proliferation with 44% and 13% at day 3 and 5, respectively.	info:pmid/10931117#abs:11
IL6 --+> cell proliferation		Regulation	Interleukin-6, a multifunctional cytokine, contributes to tumor cell proliferation and differentiation.	info:pmid/23762858#abs:1
IL6 --+> cell proliferation		Regulation	Interleukin-6 (IL-6) is involved in regulation of the immune response, acute phase reaction, and cell proliferation.	info:pmid/9761757#abs:1
IL6 --+> cell proliferation		Regulation	IL-6 enhances activation, proliferation and chemotaxis of T cells into psoriatic lesions.	info:pmid/16844318#abs:6
IL6 --+> cell proliferation		Regulation	In the same experiment, such treatment with IL-6 decreased cell proliferation by approximately 40% after 6 and 14 days of incubation.	info:pmid/7558422#abs:3
IL6 --+> cell proliferation		Regulation	Butaprost (EP2 agonist) but not sulprostone (EP3 agonist) inhibited IL-6-stimulated proliferation.	info:pmid/12429018#abs:8
IL6 --+> cell proliferation		Regulation	In contrast, of these three enhancing cytokines, only IL-6 enhanced IL-4-induced proliferation.	info:pmid/1969882#abs:4
IL6 --+> cell proliferation		Regulation	Human recombinant interleukin-6 (IL-6) significantly stimulated the PIVKA II synthesis without any influence on the cell proliferation.	info:pmid/1334890#abs:2
IL6 --+> cell proliferation		Regulation	IL-6 caused cell cycle arrest and delayed proliferation during the first day after partial hepatectomy.	info:pmid/24484634#abs:10
IL6 --+> cell proliferation		Regulation	Proliferation of normal cervical cells was enhanced by IL-6 but inhibited by its soluble receptor.	info:pmid/7717461#abs:4
IL6 --+> cell proliferation		Regulation	We hypothesized that IL-6 could augment the proliferation rate of (slow-)dividing cardiomyocytes.	info:pmid/23406316#abs:7
IL6 --+> cell proliferation		Regulation	Moreover, tocilizumab suppressed the IL-6/sIL-6R complex-induced proliferation of human gp130-transfected cell, BAF-h130.	info:pmid/16102523#abs:6
IL6 --+> cell proliferation		Regulation	In addition, 6-amino-4-quinazoline suppressed the production of IL-6, which affected myeloma cell proliferation.	info:pmid/18690088#abs:6
IL6 --+> cell proliferation		Regulation	We have found that IL-6 differentially regulates proliferation of LAPC-4 and MDA PCa 2b cells.	info:pmid/19011039#abs:4
IL6 --+> cell proliferation		Regulation	Moreover, we showed that IL-6 stimulation led to the induction of expression of CD45 and cellular proliferation.	info:pmid/9808582#abs:6
IL6 --+> cell proliferation		Regulation	Proliferation of the 7TD1 B cell hybridoma is dependent on the survival factor interleukin-6 (IL6).	info:pmid/11281645#abs:1
IL6 --+> cell proliferation		Regulation	Finally, IL-6 enhanced the proliferation (2-fold increase) of IL-2-generated plasmablasts.	info:pmid/11238125#abs:11
IL6 --+> cell proliferation		Regulation	The decrease from IL-6 antisense in AIDS-KS cell proliferation was reversed by the addition of human recombinant IL-6.	info:pmid/1693429#abs:7
IL6 --+> cell proliferation		Regulation	Insulin-like growth factor -1 and interleukin -6 promote the proliferation and survival of multiple myeloma cells.	info:pmid/19124510#abs:1
IL6 --+> cell proliferation		Regulation	The addition of recombinant IL-6 during the first days of culture induced a marked proliferation in a dose-dependent manner.	info:pmid/8805665#abs:6
IL6 --+> cell proliferation		Regulation	IL-6-induced proliferation of the B9 cells was competitively inhibited by IL-6ab.	info:pmid/8485307#abs:6
IL6 --+> cell proliferation		Regulation	In contrast, IL-6 inhibits the proliferation of ductal breast carcinoma cell lines T-47D, ZR-71-1 and MCF-7.	info:pmid/1655518#abs:5
IL6 --+> cell proliferation		Regulation	We propose a mechanism for IL-6-induced cell proliferation that is strictly dependent upon the cellular context in myelomas.	info:pmid/11877294#abs:6
IL6 --+> cell proliferation		Regulation	Interleukin-6-induced IMCE cell proliferation was blocked by the addition of a neutralizing anti-IL-6R antibody.	info:pmid/16597643#abs:6
IL6 --+> cell proliferation		Regulation	In addition, the presence of exogenous IL-6 enhanced the proliferation of neonatal T cells to adult levels.	info:pmid/7930563#abs:8
IL6 --+> cell proliferation		Regulation	Therefore, it is concluded that IL-6 acts directly on hemopoietic stem cells to enhance their proliferation.	info:pmid/1350248#abs:12
IL6 --+> cell proliferation		Regulation	The proliferation and the differentiation of CMK cells are augmented by IL-6 and inhibited by anti-IL-6 antibody.	info:pmid/7948313#abs:6
IL6 --+> cell proliferation		Regulation	Autocrine and paracrine production of interleukin-6 (IL-6) is considered to be involved in the ongoing proliferation of ovarian-cancer cells.	info:pmid/10389759#abs:1
IL6 --+> cell proliferation		Regulation	Recombinant TGF alpha and IL-6 stimulated the proliferation of both cells, while TGF beta 1 had dual effects.	info:pmid/10072879#abs:5
IL6 --+> cell proliferation		Regulation	Interleukin-6 (IL-6) promotes normal plasma cell development and proliferation of myeloma cells in culture.	info:pmid/17119059#abs:1
IL6 --+> cell proliferation		Regulation	Thus IL-6 is not only produced by human umbilical vein endothelial cells but may also affect its proliferation.	info:pmid/2649105#abs:7
IL6 --+> cell proliferation		Regulation	Anti-BSF-2 antibody inhibited PWM-induced Ig production in mononuclear cells, but not PWM-induced proliferation.	info:pmid/3258006#abs:5
IL6 --+> cell proliferation		Regulation	Chondrocyte-derived IL-6 stimulated acute phase protein synthesis and hybridoma cell proliferation.	info:pmid/2104896#abs:9
IL6 --+> cell proliferation		Regulation	IL-6 might be involved in the regulation of the proliferation of acute myeloblastic leukemia cells in vivo as well as in vitro.	info:pmid/1699919#abs:7
IL6 --+> cell proliferation		Regulation	Il-6 in turn may stimulate the proliferation of the lymphoma cells without maturation thus leading to a self-sustaining growth.	info:pmid/1283251#abs:12
IL6 --+> cell proliferation		Regulation	IL-6 activates STAT3 and directly stimulates proliferation and migration of the benign noninvasive HaCaT-ras A-5 cells in vitro.	info:pmid/20726000#abs:3
IL6 --+> cell proliferation		Regulation	We report that IL-6 induces the proliferation of brain microvascular endothelial cells in vitro.	info:pmid/10843741#abs:3
IL6 --+> cell proliferation		Regulation	First, while IL-6 acts only as a differentiation factor, IL-5 also augments the proliferation of CH12 cells.	info:pmid/8321200#abs:6
IL6 --+> cell proliferation		Regulation	Instead, interleukin 1 functioned as a co-stimulator in IL-6-induced proliferation of mature thymocytes.	info:pmid/2050247#abs:4
IL6 --+> cell proliferation		Regulation	IL-6 regulates the proliferation of leukemic blast progenitors and may play an important role in the regulation of hematopoiesis.	info:pmid/1374992#abs:4
IL6 --+> cell proliferation		Regulation	IL-6 treatment or transfection of a constitutively activated Stat3 in G401 cells promotes cell proliferation.	info:pmid/23333300#abs:7
IL6 --+> cell proliferation		Regulation	The spontaneous proliferation of the myeloma cells was inhibited by anti-IL-6 antibodies and reinduced by recombinant IL-6.	info:pmid/2783861#abs:9
IL6 --+> cell proliferation		Regulation	IFN-beta 2/IL-6 promotes the proliferation of human peripheral blood T cells in the presence of either PHA or Con A.	info:pmid/2842397#abs:1
IL6 --+> cell proliferation		Regulation	Since Wue-1-induced proliferation was increased by interleukin -6, Wue-1 recognizes a so far unidentified antigen with functional properties.	info:pmid/11097362#abs:8
IL6 --+> cell proliferation		Regulation	We propose a mechanism for IL-6-induced cell proliferation that is strictly dependent on the cellular context in myelomas.	info:pmid/12953802#abs:9
IL6 --+> cell proliferation		Regulation	Low amounts of TGF beta 1 markedly inhibited the response of LS1034 to interleukin-1 and totally abrogated proliferation induced by IL-6.	info:pmid/1389533#abs:7
IL6 --+> cell proliferation		Regulation	Furthermore, anti-gp130 monoclonal antibody completely inhibited the proliferation of the cells induced by OSM, LIF, as well as IL-6.	info:pmid/8145046#abs:8
IL6 --+> cell proliferation		Regulation	IL-6c, in a dose-dependent manner, stimulated proliferation of E14 fetal rat hepatocytes.	info:pmid/15174094#abs:3
IL6 --+> cell proliferation		Regulation	The combination of Interleukins1 and IL-6 represents a synergistic helper signal, leading to an Interleukins2-dependent pathway of proliferation.	info:pmid/2104213#abs:13
IL6 --+> cell proliferation		Regulation	While the cause of myeloma is not known, interleukin 6 may play a role in driving myeloma cell proliferation.	info:pmid/12755797#abs:2
IL6 --+> cell proliferation		Regulation	We found that IL-6 inhibited the proliferation of both types of progenitor cells, as well as more differentiated macrophages.	info:pmid/1640168#abs:5
MAPK1 --+> cell proliferation		Regulation	Dormant cell proliferation also required ERK1/2 activation.	info:pmid/24316974#abs:5
MAPK1 --+> cell proliferation		Regulation	Regulating ERK activity is essential for normal cell proliferation to occur.	info:pmid/19242111#abs:1
MAPK1 --+> cell proliferation		Regulation	ERK and RSK2 drive proliferation and invasion of many cancers.	info:pmid/22213050#abs:1
MAPK1 --+> cell proliferation		Regulation	The extracellular signal-regulated kinase (ERK) regulates cell proliferation and survival.	info:pmid/15642734#abs:2
MAPK1 --+> cell proliferation		Regulation	Constitutive activation of ERK1/2 controls proliferation of uveal melanoma cells.	info:pmid/19029025#abs:1
MAPK1 --+> cell proliferation		Regulation	In contrast, proliferation is enhanced by LIF but reduced after ERK1/2 inhibition.	info:pmid/24288470#abs:10
MAPK1 --+> cell proliferation		Regulation	ERK is known to play an important role in regulating pancreatic cancer cell proliferation.	info:pmid/11401480#abs:4
MAPK1 --+> cell proliferation		Regulation	Blockade of Akt and ERK activation attenuated NaHS-induced cell proliferation.	info:pmid/20184555#abs:6
MAPK1 --+> cell proliferation		Regulation	MEK1-activated ERK2 accumulated in the nucleus and induced proliferation.	info:pmid/17928366#abs:2
MAPK1 --+> cell proliferation		Regulation	Inhibition of ERK and p38 activation prevented H2O2-induced proliferation.	info:pmid/15650391#abs:7
MAPK1 --+> cell proliferation		Regulation	Coexpression of kinase-deficient ERK2 blocked most, but not all, of the proliferation caused by small t.	info:pmid/8252625#abs:4
MAPK1 --+> cell proliferation		Regulation	The inhibition of Erk blocked cell proliferation, but only partially attenuated migration.	info:pmid/14712224#abs:7
MAPK1 --+> cell proliferation		Regulation	Furthermore, Src, ERK1/2 and ERK5 activation are essential for cell proliferation by asbestos.	info:pmid/14737115#abs:9
MAPK1 --+> cell proliferation		Regulation	By contrast, cell proliferation in the central region is minimally affected by MAPK1 deletion.	info:pmid/23482492#abs:5
MAPK1 --+> cell proliferation		Regulation	Extracellular signal-regulated kinase (ERK) controls various aspects of cell physiology including proliferation.	info:pmid/24240988#abs:2
MAPK1 --+> cell proliferation		Regulation	However, M-CSF-dependent proliferation, which requires ERK1/2, was unaffected.	info:pmid/18424709#abs:5
MAPK1 --+> cell proliferation		Regulation	Inhibition of Erk or Akt activation inhibited cell proliferation in a dose-dependent manner.	info:pmid/15030550#abs:8
MAPK1 --+> cell proliferation		Regulation	Expression of ERK protein, an activator of VEGF-induced cell proliferation, was decreased.	info:pmid/20626511#abs:10
MAPK1 --+> cell proliferation		Regulation	The activated form of ERK controls cell growth, differentiation, and proliferation.	info:pmid/21042417#abs:8
MAPK1 --+> cell proliferation		Regulation	The extracellular signal-regulated kinases (ERK1 and ERK2) are important mediators of cell proliferation.	info:pmid/17000106#abs:1
MAPK1 --+> cell proliferation		Regulation	Knockdown or inactivation of rap1 inhibited GALR2-induced, AKT and ERK-mediated survival and proliferation.	info:pmid/21345369#abs:9
MAPK1 --+> cell proliferation		Regulation	ERK activation stimulates migration and proliferation and suppresses apoptosis of ECs.	info:pmid/20886177#abs:6
MAPK1 --+> cell proliferation		Regulation	Sustained ERK1/2 activation is required for the increased proliferation and migration induced by H(2)O(2).	info:pmid/21699973#abs:4
MAPK1 --+> cell proliferation		Regulation	ERK1/2 activation by Growth hormone plays important roles in gene expression, cell proliferation, and growth.	info:pmid/16717097#abs:3
MAPK1 --+> cell proliferation		Regulation	Phosphorylations of ERK and p38 are responsible for cell proliferation, cell differentiation, and cell death.	info:pmid/17304114#abs:2
MAPK1 --+> cell proliferation		Regulation	Recently, it has been shown that nuclear translocation of ERK is required for transcriptional changes and cell proliferation.	info:pmid/11319218#abs:3
MAPK1 --+> cell proliferation		Regulation	Inhibition of p42(MAPK) expression with siRNA technique can inhibit the proliferation of HeLa cells.	info:pmid/16777002#abs:8
MAPK1 --+> cell proliferation		Regulation	Extracellular signal-regulated kinase 1/2 is known to be involved in the proliferation and migration of various cell types.	info:pmid/23907044#abs:4
MAPK1 --+> cell proliferation		Regulation	We have shown recently that plasmin induces extracellular signal-regulated kinase 1/2 -mediated cell proliferation.	info:pmid/16153425#abs:3
MAPK1 --+> cell proliferation		Regulation	ERK1/2 inhibitor U0126 attenuated the increase of proliferation and cyclin D1 induced by VU0155041.	info:pmid/23374450#abs:10
MAPK1 --+> cell proliferation		Regulation	Here, we show that stochastic ERK activity pulses regulate cell proliferation rates in a cell density-dependent manner.	info:pmid/24140422#abs:2
MAPK1 --+> cell proliferation		Regulation	Moreover, oHAs inhibited K562 proliferation mediated by CD44 as well as Akt and ERK down-regulation.	info:pmid/24013961#abs:11
MAPK1 --+> cell proliferation		Regulation	S100A6-induced proliferation was partially attenuated by an ERK inhibitor while migration was suppressed by a p38 inhibitor.	info:pmid/24378749#abs:7
MAPK1 --+> cell proliferation		Regulation	The extracellular signal-regulated protein kinase 2 (ERK2) plays a central role in cellular proliferation and differentiation.	info:pmid/15466470#abs:1
MAPK1 --+> cell proliferation		Regulation	Bradykinin induced the proliferation of PC3 cells in a pathway that requires the activation of ERK.	info:pmid/11371939#abs:8
MAPK1 --+> cell proliferation		Regulation	However, inhibition of ERK and Akt activity has different effects on proliferation and apoptosis in cancer cells.	info:pmid/21380726#abs:2
MAPK1 --+> cell proliferation		Regulation	However, the GHRH-induced proliferation signal was blocked somewhere between the receptor and ERK1/2.	info:pmid/22612533#abs:9
MAPK1 --+> cell proliferation		Regulation	Activation of extracellular signal-regulated kinase 1/2 plays an important role in cell proliferation of a variety of cell types.	info:pmid/12478895#abs:1
MAPK1 --+> cell proliferation		Regulation	Moreover, inhibition of ERK and JNK blocked sphingosine-1-phosphate-induced cellular proliferation.	info:pmid/24145189#abs:10
MAPK1 --+> cell proliferation		Regulation	ERK inhibition suppressed cell proliferation as indicated by Ki67 immunostaining and MTS assay.	info:pmid/19219681#abs:11
MAPK1 --+> cell proliferation		Regulation	The extracellular signal-regulated kinase-1 and 2 proteins play an important role in cancer cell proliferation and survival.	info:pmid/21219631#abs:1
MAPK1 --+> cell proliferation		Regulation	ERK inhibition blocks cell proliferation induced by a low level of arsenite, in part via HIF-2a.	info:pmid/23194660#abs:5
MAPK1 --+> cell proliferation		Regulation	Moreover, downregulation of p-ERK expression significantly abrogated miR-146a-induced prostate cancer cell proliferation.	info:pmid/22161865#abs:8
MAPK1 --+> cell proliferation		Regulation	Mutated BRAF causes overactive downstream signaling via MEK and ERK leading to excessive cell proliferation and survival.	info:pmid/24386625#abs:2
MAPK1 --+> cell proliferation		Regulation	Extracellular signal-Regulated Kinase (ERK) controls a variety of cellular processes, including cell proliferation and cell motility.	info:pmid/17314031#abs:1
MAPK1 --+> cell proliferation		Regulation	The activities of extracellular signal-regulated kinases (ERK1/ERK2) is required for proliferation of several types of cells.	info:pmid/11440167#abs:1
MAPK1 --+> cell proliferation		Regulation	Proliferation and ERK1/2 activation could be inhibited by the specific ERK inhibitor PD98059.	info:pmid/14556080#abs:4
MAPK1 --+> cell proliferation		Regulation	Inhibition of ERK1/2 activity also led to decreased cell proliferation and to decreased cyclin D1 expression.	info:pmid/10919709#abs:5
MAPK1 --+> cell proliferation		Regulation	Significantly, Erk2, that is important for proliferation, was reduced relatively to Erk1 in mutated cells.	info:pmid/20004243#abs:8
MAPK1 --+> cell proliferation		Regulation	MAP kinase (ERK1/2) inhibitor, PD98059, also inhibited the lipoxin A4-induced proliferation of NuLi-1 and CuFi-1 cells.	info:pmid/23686859#abs:9
MAPK1 --+> cell proliferation		Regulation	By contrast, knockdown of ERK2 almost completely abolishes normal and Ras-dependent cell proliferation.	info:pmid/16805921#abs:4
MAPK1 --+> cell proliferation		Regulation	Treatment with ERK1, ERK2 or JNK1 siRNA significantly inhibited bFGF-induced proliferation.	info:pmid/19995368#abs:9
MAPK1 --+> cell proliferation		Regulation	Additionally, PKM2-SAICAR was necessary to induce sustained Erk1/2 activation and mitogen-induced cell proliferation.	info:pmid/24606918#abs:7
MAPK1 --+> cell proliferation		Regulation	Our findings suggest that ERK overexpression contributes to the proliferation of hepatocellular carcinoma.	info:pmid/15482339#abs:10
MAPK1 --+> cell proliferation		Regulation	The mitogen-activated protein kinase extracellular regulated kinase (ERK) plays a key role in the regulation of cellular proliferation.	info:pmid/17918909#abs:1
MAPK1 --+> cell proliferation		Regulation	In contrast, a transient 5 min peak of ERK activation in response to doses of HRG which induce proliferation was observed.	info:pmid/9712155#abs:3
MAPK1 --+> cell proliferation		Regulation	However, activation of ERK/MAPK, p90RSK, and Elk1, factors affecting proliferation, remained low even at high Ten14 concentrations.	info:pmid/17708541#abs:5
MAPK1 --+> cell proliferation		Regulation	This interaction causes inactivation of Erk and Akt proteins critical for proliferation and survival of prostate cancer cells.	info:pmid/16267015#abs:4
MAPK1 --+> cell proliferation		Regulation	Secreted FGF1 induced short-term activation of both FGFR1 and ERK2, which were required for cell proliferation.	info:pmid/11039909#abs:6
MAPK1 --+> cell proliferation		Regulation	Akt and ERK, which are critical to proliferation, differentiation and migration, were examined using Western blot analysis.	info:pmid/17960499#abs:5
MAPK1 --+> cell proliferation		Regulation	Extracellular signal-regulated kinase (Erk) is an important component in many cellular processes, including cell differentiation and proliferation.	info:pmid/12220517#abs:1
MAPK1 --+> cell proliferation		Regulation	ERK1/2 activation plays crucial roles in cell proliferation and is involved in many steps of tumor progression.	info:pmid/17080406#abs:3
MAPK1 --+> cell proliferation		Regulation	VEGF-induced cell proliferation was inhibited by the MEK inhibitor U1026 and by ERK1/2 small interfering RNA.	info:pmid/19766642#abs:11
MAPK1 --+> cell proliferation		Regulation	Thus, we propose that Drosophila extracellular signal regulated kinase is involved in the proliferation of Schneider cells via the insulin pathway.	info:pmid/11834735#abs:9
MAPK1 --+> cell proliferation		Regulation	Activation of mitogen-activated protein kinase (Erk/MAPK) is a critical signal transduction event for estrogen (E(2))-mediated cell proliferation.	info:pmid/11960991#abs:1
MAPK1 --+> cell proliferation		Regulation	Additionally, the ERK kinase inhibitor PD98059 partially blocked the proliferation of mesangial cells induced by all these ligands.	info:pmid/12485162#abs:7
MAPK1 --+> cell proliferation		Regulation	The expression of activated extracellular signal-regulated kinase (p-ERK) may play an important role in cell proliferation of malignant mesothelioma .	info:pmid/16517979#abs:2
MAPK1 --+> cell proliferation		Regulation	Phosphorylated extracellular signal-regulated kinase (ERK) activates cell survival pathways and may promote tumor cell proliferation.	info:pmid/18525304#abs:1
MAPK1 --+> cell proliferation		Regulation	Our results indicated that ERK and JNK, but not p38, participated in PDGF-BB-induced mesangial cells proliferation.	info:pmid/12595493#abs:9
MAPK1 --+> cell proliferation		Regulation	The result is subsequent activation of signaling pathways including FAK, ERK, and PI3K that drive cell proliferation and survival.	info:pmid/21822945#abs:10
MAPK1 --+> cell proliferation		Regulation	Proliferation reduction could be partially restored by an inhibitor of mitogen-activated protein kinase ERK1/2 but not of Akt/PkB.	info:pmid/22056361#abs:8
MAPK1 --+> cell proliferation		Regulation	ERK is known to be involved in the regulation of cell proliferation and apoptosis in some cells.	info:pmid/21044800#abs:4
MAPK1 --+> cell proliferation		Regulation	Both, the hyperphosphorylation of ERK as well as the suppression of Irs-1 were sufficient to inhibit proliferation of IEC-6 cells.	info:pmid/21805474#abs:7
MAPK1 --+> cell proliferation		Regulation	The extracellular-regulated kinases (ERK) modulate cell proliferation and survival in response to several different stimuli and are therefore important drug targets.	info:pmid/15194007#abs:1
MAPK1 --+> cell proliferation		Regulation	Depletion of IRS-4 levels decreased ERK phosphorylation, p70S6K phosphorylation and IGF-I-stimulated cell proliferation.	info:pmid/17408801#abs:6
MAPK1 --+> cell proliferation		Regulation	Activated ERK1/2 enters the nucleus and phosphorylates a variety of transcription factors, resulting in cancer cell proliferation.	info:pmid/17709622#abs:4
MAPK1 --+> cell proliferation		Regulation	Taken together, these studies reveal a molecular mechanism that integrates splicing control into MEK/Erk-regulated cell proliferation.	info:pmid/24452013#abs:7
MAPK1 --+> cell proliferation		Regulation	The second site binds T(4) and T(3), and, via this receptor, the iodothyronines stimulate ERK1/2-dependent tumor cell proliferation.	info:pmid/19158403#abs:10
MAPK1 --+> cell proliferation		Regulation	Reoxygenation following 4-h hypoxia stimulated cell proliferation, which was dependent on ERK and Akt activation.	info:pmid/17562163#abs:7
MAPK1 --+> cell proliferation		Regulation	Furthermore, we show that preventing ERK dimerization is sufficient for attenuating cellular proliferation, transformation, and tumor development.	info:pmid/18775330#abs:7
MAPK1 --+> cell proliferation		Regulation	Pharmacological inhibition of ERK1/2 prevented cell proliferation induced by wild type and mutation FGFR2.	info:pmid/19117954#abs:12
MAPK1 --+> cell proliferation		Regulation	The effect of K(adenosine triphosphate) channels activity on glioma cells proliferation is mediated by extracellular signal-regulated kinase (ERK) activation.	info:pmid/19176641#abs:10
MAPK1 --+> cell proliferation		Regulation	Interestingly these compounds displayed decrease in the phosphorylated forms of AKT, p38 MAPK and ERK1/2 which play a vital role in cell proliferation.	info:pmid/22035408#abs:6
MAPK1 --+> cell proliferation		Regulation	Extracellular signal-regulated kinase (ERK) controls cell proliferation positively or negatively depending on the cellular contexts in which ERK is activated.	info:pmid/10543994#abs:1
MAPK1 --+> cell proliferation		Regulation	Pretreatment with the MAPK/ERK kinase inhibitor U0126 attenuated Neuromedin B-induced cell proliferation and DNA synthesis.	info:pmid/23428580#abs:8
MAPK1 --+> cell proliferation		Regulation	In stark contrast, stimulation of the a1aAR with low dose phenylephrine (~10(-8) M) induced an Erk-dependent increase in cellular proliferation.	info:pmid/23991110#abs:5
MAPK1 --+> cell proliferation		Regulation	Changes in proliferation and HSP60 expression were attenuated by the inhibition of extracellular signal-regulated kinase-1 and -2.	info:pmid/22072707#abs:7
MAPK1 --+> cell proliferation		Regulation	ERK1/2 inhibition in endometrial stromal cells reduced proliferation and increased apoptosis (P < 0.05).	info:pmid/18559923#abs:12
MAPK1 --+> cell proliferation		Regulation	This was accompanied by reduction in the phosphorylated form of ERK, a reactive oxygen species-dependent cytosolic regulator of cell proliferation.	info:pmid/18687678#abs:8
MAPK1 --+> cell proliferation		Regulation	Recent experiments support that extracellular signal regulated kinase (ERK), a mitogen activated protein kinase might have a critical role in cell proliferation.	info:pmid/15822818#abs:4
MAPK1 --+> cell proliferation		Regulation	In contrast, the activation of the mitogen-activated protein kinase ERK2 (extracellular-signal-regulated kinase 2) leads to cellular differentiation or proliferation.	info:pmid/9753691#abs:3
MAPK1 --+> cell proliferation		Regulation	These data demonstrate that clinically relevant doses of ethanol stimulate ERK-dependent proliferation of hepatocellular carcinoma cells.	info:pmid/19321179#abs:15
MAPK1 --+> cell proliferation		Regulation	The mitogen-activated protein kinases ERK1/2 regulate numerous cellular processes, including gene transcription, proliferation, and differentiation.	info:pmid/23848362#abs:1
MAPK1 --+> cell proliferation		Regulation	EGF-dependent mesothelioma cell proliferation was mediated by EGFR and ERK1/2 phosphorylation, while Akt was not affected.	info:pmid/20088784#abs:6
MAPK1 --+> cell proliferation		Regulation	Phosphorylation of ERK and protein kinase B/Akt, which regulate cell proliferation and also inhibit forkhead activity, was decreased.	info:pmid/21209015#abs:8
MAPK1 --+> cell proliferation		Regulation	Downregulation of ERK 2, but not ERK 1, by small interfering RNA significantly inhibited the proliferation of ACHN (PD) and DU145 (PD) cells.	info:pmid/16729971#abs:7
MAPK1 --+> cell proliferation		Regulation	Furthermore, downregulation of ERK1/2 and p38 expression using siRNA blocked the cell proliferation that had been increased by 0.05 Gy of ionizing radiation.	info:pmid/17660698#abs:9
MAPK1 --+> cell proliferation		Regulation	Specific inhibitors of ER (Ici 182,780), ERK (U0125), and Src (PP2) inhibited in vitro 17 beta estradiol-induced cholangiocyte proliferation.	info:pmid/12143037#abs:8
MAPK1 --+> cell proliferation		Regulation	The extracellular signal-regulated kinase (ERK) is widely expressed in mammal cells and involved in airway proliferation and remodeling in asthma.	info:pmid/20819635#abs:1
MAPK1 --+> cell proliferation		Regulation	The ERK and the p38 MAP kinases were selectively required for TCR and cytokine-driven proliferation, respectively.	info:pmid/12801802#abs:5
MAPK3 --+> cell proliferation		Regulation	Dormant cell proliferation also required ERK1/2 activation.	info:pmid/24316974#abs:5
MAPK3 --+> cell proliferation		Regulation	Constitutive activation of ERK1/2 controls proliferation of uveal melanoma cells.	info:pmid/19029025#abs:1
MAPK3 --+> cell proliferation		Regulation	In contrast, proliferation is enhanced by LIF but reduced after ERK1/2 inhibition.	info:pmid/24288470#abs:10
MAPK3 --+> cell proliferation		Regulation	ERK1 knockdown can block cell proliferation induced by miR-483-5p inhibition.	info:pmid/22465663#abs:6
MAPK3 --+> cell proliferation		Regulation	Furthermore, Src, ERK1/2 and ERK5 activation are essential for cell proliferation by asbestos.	info:pmid/14737115#abs:9
MAPK3 --+> cell proliferation		Regulation	However, M-CSF-dependent proliferation, which requires ERK1/2, was unaffected.	info:pmid/18424709#abs:5
MAPK3 --+> cell proliferation		Regulation	The extracellular signal-regulated kinases (ERK1 and ERK2) are important mediators of cell proliferation.	info:pmid/17000106#abs:1
MAPK3 --+> cell proliferation		Regulation	Sustained ERK1/2 activation is required for the increased proliferation and migration induced by H(2)O(2).	info:pmid/21699973#abs:4
MAPK3 --+> cell proliferation		Regulation	ERK1/2 activation by Growth hormone plays important roles in gene expression, cell proliferation, and growth.	info:pmid/16717097#abs:3
MAPK3 --+> cell proliferation		Regulation	Extracellular signal-regulated kinase 1/2 is known to be involved in the proliferation and migration of various cell types.	info:pmid/23907044#abs:4
MAPK3 --+> cell proliferation		Regulation	We have shown recently that plasmin induces extracellular signal-regulated kinase 1/2 -mediated cell proliferation.	info:pmid/16153425#abs:3
MAPK3 --+> cell proliferation		Regulation	ERK1/2 inhibitor U0126 attenuated the increase of proliferation and cyclin D1 induced by VU0155041.	info:pmid/23374450#abs:10
MAPK3 --+> cell proliferation		Regulation	However, the GHRH-induced proliferation signal was blocked somewhere between the receptor and ERK1/2.	info:pmid/22612533#abs:9
MAPK3 --+> cell proliferation		Regulation	Activation of extracellular signal-regulated kinase 1/2 plays an important role in cell proliferation of a variety of cell types.	info:pmid/12478895#abs:1
MAPK3 --+> cell proliferation		Regulation	The extracellular signal-regulated kinase-1 and 2 proteins play an important role in cancer cell proliferation and survival.	info:pmid/21219631#abs:1
MAPK3 --+> cell proliferation		Regulation	The activities of extracellular signal-regulated kinases (ERK1/ERK2) is required for proliferation of several types of cells.	info:pmid/11440167#abs:1
MAPK3 --+> cell proliferation		Regulation	Inhibition of ERK1/2 activity also led to decreased cell proliferation and to decreased cyclin D1 expression.	info:pmid/10919709#abs:5
MAPK3 --+> cell proliferation		Regulation	MAP kinase (ERK1/2) inhibitor, PD98059, also inhibited the lipoxin A4-induced proliferation of NuLi-1 and CuFi-1 cells.	info:pmid/23686859#abs:9
MAPK3 --+> cell proliferation		Regulation	Treatment with ERK1, ERK2 or JNK1 siRNA significantly inhibited bFGF-induced proliferation.	info:pmid/19995368#abs:9
MAPK3 --+> cell proliferation		Regulation	Additionally, PKM2-SAICAR was necessary to induce sustained Erk1/2 activation and mitogen-induced cell proliferation.	info:pmid/24606918#abs:7
MAPK3 --+> cell proliferation		Regulation	VEGF-induced cell proliferation was inhibited by the MEK inhibitor U1026 and by ERK1/2 small interfering RNA.	info:pmid/19766642#abs:11
MAPK3 --+> cell proliferation		Regulation	ERK1/2 activation plays crucial roles in cell proliferation and is involved in many steps of tumor progression.	info:pmid/17080406#abs:3
MAPK3 --+> cell proliferation		Regulation	Proliferation reduction could be partially restored by an inhibitor of mitogen-activated protein kinase ERK1/2 but not of Akt/PkB.	info:pmid/22056361#abs:8
MAPK3 --+> cell proliferation		Regulation	Activated ERK1/2 enters the nucleus and phosphorylates a variety of transcription factors, resulting in cancer cell proliferation.	info:pmid/17709622#abs:4
MAPK3 --+> cell proliferation		Regulation	The second site binds T(4) and T(3), and, via this receptor, the iodothyronines stimulate ERK1/2-dependent tumor cell proliferation.	info:pmid/19158403#abs:10
MAPK3 --+> cell proliferation		Regulation	Pharmacological inhibition of ERK1/2 prevented cell proliferation induced by wild type and mutation FGFR2.	info:pmid/19117954#abs:12
MAPK3 --+> cell proliferation		Regulation	Interestingly these compounds displayed decrease in the phosphorylated forms of AKT, p38 MAPK and ERK1/2 which play a vital role in cell proliferation.	info:pmid/22035408#abs:6
MAPK3 --+> cell proliferation		Regulation	The mitogen-activated protein kinases p44ERK1 and p42ERK2 are crucial components of the regulatory machinery underlying normal and malignant cell proliferation.	info:pmid/16805921#abs:1
MAPK3 --+> cell proliferation		Regulation	Changes in proliferation and HSP60 expression were attenuated by the inhibition of extracellular signal-regulated kinase-1 and -2.	info:pmid/22072707#abs:7
MAPK3 --+> cell proliferation		Regulation	ERK1/2 inhibition in endometrial stromal cells reduced proliferation and increased apoptosis (P < 0.05).	info:pmid/18559923#abs:12
MAPK3 --+> cell proliferation		Regulation	EGF-dependent mesothelioma cell proliferation was mediated by EGFR and ERK1/2 phosphorylation, while Akt was not affected.	info:pmid/20088784#abs:6
MAPK3 --+> cell proliferation		Regulation	The mitogen-activated protein kinases ERK1/2 regulate numerous cellular processes, including gene transcription, proliferation, and differentiation.	info:pmid/23848362#abs:1
MAPK3 --+> cell proliferation		Regulation	Furthermore, downregulation of ERK1/2 and p38 expression using siRNA blocked the cell proliferation that had been increased by 0.05 Gy of ionizing radiation.	info:pmid/17660698#abs:9
MAPK3 --+> cell proliferation		Regulation	Both ERK5 and ERK1/2 are activated by growth factors and have an important role in the regulation of cell proliferation and cell differentiation.	info:pmid/16880823#abs:2
MAPK3 --+> cell proliferation		Regulation	On the other hand, phospho-ERK1/2 expression increased on day 7 during the phase of enhanced mesangial cell proliferation and decreased thereafter.	info:pmid/19846573#abs:5
MAPK3 --+> cell proliferation		Regulation	Previously we showed that tyrosine kinases and ERK1/2 mediate angiotensin II (Ang II)-induced cellular proliferation in astrocytes.	info:pmid/18158102#abs:1
MAPK3 --+> cell proliferation		Regulation	Moreover, RNA interference-mediated silencing of ERK1 or ERK2 expression in cells genetically disrupted for the other isoform similarly reduces cell proliferation.	info:pmid/20368360#abs:7
MAPK3 --+> cell proliferation		Regulation	Moreover, stimulation of oval cells with HMGB1 promoted an ERK1/2-Cyclin D1-dependent oval cell proliferation in vitro.	info:pmid/23504974#abs:8
MAPK3 --+> cell proliferation		Regulation	The intensification of Erk1/2 phosphorylation is one important molecular mechanism of the proliferation of hormone-independent prostate cancer.	info:pmid/17121012#abs:6
MAPK3 --+> cell proliferation		Regulation	Ablation of ERK2 gene expression (but not ERK1) by RNA interference significantly reduced proliferation of Human Mesenchymal Stem Cells.	info:pmid/18378228#abs:3
MAPK3 --+> cell proliferation		Regulation	MAPK signaling is mediated by ERK1/2, JNK and p38 MAPK, which are important in the control of cell proliferation, differentiation and apoptosis.	info:pmid/24228091#abs:3
MAPK3 --+> cell proliferation		Regulation	Cell-based phosphorylation assays demonstrate that R13 and R28 abrogate HGF-induced activation of MET, AKT1, ERK1/2, and HGF-induced migration and proliferation.	info:pmid/19308290#abs:4
MAPK3 --+> cell proliferation		Regulation	These data suggest that bFGF induction of lactotropic cell proliferation is possibly mediated by activation of Src kinase, Ras p21, and MAPK p44/42.	info:pmid/15637287#abs:10
MAPK3 --+> cell proliferation		Regulation	The inhibition of proliferation and stimulation of hypertrophy induced by Ang II involves both p42/p44(mapk) and p38 MAPK activation.	info:pmid/17215073#abs:3
MAPK3 --+> cell proliferation		Regulation	Blockage of the ERK1/2 function consistently prevented the inhibition of cell proliferation and decreased G1 phase cell cycle protein levels.	info:pmid/21109980#abs:8
MAPK3 --+> cell proliferation		Regulation	These data indicated that ERK1 and phosphatidylinositol 3-kinase play a major role in C5b-9 induced aortic smooth muscle cells proliferation.	info:pmid/9920505#abs:9
MAPK3 --+> cell proliferation		Regulation	The extracellular signal-regulated kinase 1 and 2 mitogen-activated protein kinases are involved in ET-1-induced VSMC contraction and proliferation.	info:pmid/19575782#abs:2
MAPK3 --+> cell proliferation		Regulation	Surprisingly, p38 opposite to Erk1/2 significantly contributes to Arf6-dependent proliferation increase promoting S6 ribosomal protein phosphorylation at Ser235/236 residues.	info:pmid/21928324#abs:9
MAPK3 --+> cell proliferation		Regulation	Inhibitors of phosphoinositol-3 kinase, extracellular signal-regulated kinase 1/2, and protein kinase C blocked myrPKCa-stimulated Goblet cell proliferation.	info:pmid/23882690#abs:9
MAPK3 --+> cell proliferation		Regulation	In vitro, inhibition of ERK1/2 by U0126 significantly decreased cell proliferation and migration but enhanced cell apoptosis.	info:pmid/24073294#abs:9
MAPK3 --+> cell proliferation		Regulation	Cell proliferation and migration involve STIM1 and Orai1, as well as phosphorylation of extracellular signal-regulated protein kinase (ERK) 1/2, and Akt.	info:pmid/23800047#abs:6
MAPK3 --+> cell proliferation		Regulation	These physiological chronic normoxia-enhanced cell proliferations and migrations were mediated via augmented activation of MEK1/MEK2/ERK1/ERK2 and/or PI3K/AKT1.	info:pmid/23536375#abs:7
MAPK3 --+> cell proliferation		Regulation	In this connection, the extracellular signal-regulated kinase-1/2 inhibitor U0126 abrogated the upregulation of AP-1 and COX-2 as well as cell proliferation induced by nicotine.	info:pmid/17003101#abs:4
MAPK3 --+> cell proliferation		Regulation	Extracellular signal-regulated kinase 1 (Erk1) and Erk2 play crucial roles in cell survival, proliferation, cell adhesion, migration, and differentiation in many tissues.	info:pmid/23444405#abs:1
MAPK3 --+> cell proliferation		Regulation	Finally, small interfering RNA-mediated depletion of both ERK1 and ERK2 inhibited cell proliferation, whereas depletion of ERK 1 (but not ERK2) markedly increased cell apoptosis.	info:pmid/16909118#abs:8
MAPK3 --+> cell proliferation		Regulation	Results showed that the downregulation of ERK1/2 expression by siRNA in human osteosarcoma cells significantly inhibited cell proliferation and invasion in vitro.	info:pmid/22179790#abs:6
MAPK3 --+> cell proliferation		Regulation	CXCR1- or CXCR2-induced modulation of melanoma cell proliferation and migration was observed to be mediated through the activation of ERK1/2 phosphorylation.	info:pmid/19401689#abs:9
MAPK3 --+> cell proliferation		Regulation	Conclusion: Hyperactive STAT-3 signaling results in enhanced oval cell numbers, whereas ERK-1/2 activation suppresses oval cell proliferation.	info:pmid/17256754#abs:13
MAPK3 --+> cell proliferation		Regulation	Interestingly, the ERK1/2 activated by RHAMM overexpression promoted cell proliferation and suppressed the differentiation of osteoblastic cells.	info:pmid/21947782#abs:8
MAPK3 --+> cell proliferation		Regulation	Deletion of Erk1 and Erk2 in primary endothelial cells resulted in decreased cell proliferation and migration, but not in increased apoptosis.	info:pmid/20011539#abs:5
MAPK3 --+> cell proliferation		Regulation	Proliferation in SKOV3 cells induced by recombinant human OSM was suppressed by inhibitors of p-p38 or phosphorylated-extracellular signal-regulated protein kinase 1/2.	info:pmid/21399864#abs:6
MAPK3 --+> cell proliferation		Regulation	We provide evidence that both ERK1/ERK2 and phosphatidylinositol 3-kinase activities are required for coronary artery smooth muscle cells proliferation.	info:pmid/9746468#abs:6
MAPK3 --+> cell proliferation		Regulation	Finally, we demonstrated that the regulation of p42/p44MAPK activity is critical for controlling proliferation and growth arrest of vascular endothelial cells at confluency.	info:pmid/10865838#abs:9
MAPK3 --+> cell proliferation		Regulation	MEK inhibition, or suppression of MEK1/2 or ERK1/2 by RNA interference, reduced the proliferation rate of all colorectal cancer cell lines.	info:pmid/20413844#abs:7
MAPK3 --+> cell proliferation		Regulation	Accordingly, insulin-induced proliferation was enhanced by siRNA against MKP-1, whereas inhibition of ERK1/2 or overexpression of MKP-1 attenuated proliferation.	info:pmid/19057021#abs:10
MAPK3 --+> cell proliferation		Regulation	The activation of HER-2, its downstream signaling molecules AKT and ERK1/2, as well as HER-2 gene up-regulation were involved in Si-Wu-Tang-stimulated cell proliferation.	info:pmid/17075435#abs:6
MAPK3 --+> cell proliferation		Regulation	Likewise, depletion of ERK1/2 using antisense oligonucleotides abolished the Insulin-like growth factor-I-induced vascular smooth muscle cell migration and proliferation.	info:pmid/12943991#abs:9
MAPK3 --+> cell proliferation		Regulation	Since in in vitro models nuclear translocation of Erk-1 and -2 triggers cell proliferation, our finding indicates relevance of this mechanism to gastric ulcer healing.	info:pmid/10069690#abs:6
MAPK3 --+> cell proliferation		Regulation	Surprisingly, the addition of the MEK1/2 inhibitors PD98059 or U0126 to 8226 cultures at doses that block virtually all ERK1/2 activity had minimal effects on the rapid proliferation of this cell line.	info:pmid/12209879#abs:3
MAPK3 --+> cell proliferation		Regulation	Inhibition of ERK1/ERK2 by PD98059 completely inhibited the TGF-beta1-stimulated proliferation and partially inhibited the antiapoptotic effects of TGF-beta1.	info:pmid/12728250#abs:5
MAPK3 --+> cell proliferation		Regulation	Extracellular signal-regulated kinase-1 and -2 proteins regulate a variety of cellular functions, including cell proliferation and differentiation, by interacting with and phosphorylating substrate proteins.	info:pmid/21098038#abs:1
MAPK3 --+> cell proliferation		Regulation	These data indicate that Extracellular signal-regulated kinase 1/2 is essential for the proliferation of neural stem cells derived from mouse embryonic cortex.	info:pmid/18560738#abs:9
MAPK3 --+> cell proliferation		Regulation	Increased phosphorylation of extracellular regulated kinases (ERK1/2) is required for prostaglandin E(2) to stimulate cell proliferation of human colon cancer cells.	info:pmid/17631291#abs:3
MAPK3 --+> cell proliferation		Regulation	Inhibition of ERK1/2 and p38 in primary airway epithelial cells blocked their proliferation and expression of select, but not all, chemokines.	info:pmid/18395552#abs:12
MAPK3 --+> cell proliferation		Regulation	Inhibition of plasmin-stimulated ERK1/2 or PI3K/Akt signalling attenuated plasmin-stimulated increases in airway smooth muscle proliferation.	info:pmid/24111848#abs:7
MAPK3 --+> cell proliferation		Regulation	Phosphorylation of extracellular signal-regulated kinase (ERK) 1/2 and Akt kinase, which regulates cell proliferation and survival, was rapidly increased by oleate.	info:pmid/18191634#abs:4
MAPK3 --+> cell proliferation		Regulation	In primary cultures of brown pre-adipocytes, EGF can induce Erk1/2 activation, which is obligatory and determinant for EGF-induced proliferation of these cells.	info:pmid/20576526#abs:4
MAPK3 --+> cell proliferation		Regulation	Phosphorylation of downstream signalling molecules, such as ERK1/2 (extra-cellular regulated kinase 1 and 2) and PKB/Akt (protein kinase B), leads to enhanced tumour cell survival and proliferation.	info:pmid/16629834#abs:3
MAPK3 --+> cell proliferation		Regulation	Histamine is implicated in allergic disease and asthma and ERK1/2 is involved in allergic inflammation including Th2 differentiation and proliferation.	info:pmid/21554104#abs:1
MAPK3 --+> cell proliferation		Regulation	In this study, we found that inactivation of Erk1/2 with U0126 in Neural stem cells significantly promoted neuronal differentiation and inhibited proliferation.	info:pmid/19539699#abs:2
MAPK3 --+> cell proliferation		Regulation	Altogether, these data indicate that B3-AR-induced proliferation depends on the biphasic activation of Erk1/2 sequentially induced by the Gs/PKA/Src and Gi/Src/PI3K signaling pathways.	info:pmid/23388888#abs:9
MAPK3 --+> cell proliferation		Regulation	In immortalized astrocytes, U69593, activated extracellular signal-regulated kinase 1/2 by a rapid (min) initial stimulation that was sustained over 2 h and increased proliferation.	info:pmid/19014370#abs:5
MAPK3 --+> cell proliferation		Regulation	Specifically, expression of Amot80, but not a mutant lacking its polarity protein interaction domain, enhances extracellular signal-regulated kinase 1 and 2-dependent proliferation of MCF7 cells.	info:pmid/21285250#abs:4
MAPK3 --+> cell proliferation		Regulation	extracellular signal-regulated kinase1/2 inhibitor U0126 decreased the proliferation, and invasion of SGC7901 cells, and down-regulated the MMP-2 and MMP-9 activities.	info:pmid/23828593#abs:8
MAPK3 --+> cell proliferation		Regulation	Octreotide inhibits not only ERK-1/ERK-2 and c-Fos expressions but also Activator protein-1 binding activity, which result in inhibition to proliferation of gastric carcinoma cell.	info:pmid/12478891#abs:13
MAPK3 --+> cell proliferation		Regulation	CIRP enhanced extracellular signal-regulated kinase 1 and 2 phosphorylation, and treatment with an MEK inhibitor decreased the proliferation caused by CIRP.	info:pmid/19158277#abs:4
MAPK3 --+> cell proliferation		Regulation	We hypothesize that ERK1/2-dependent vascular endothelial proliferation underlies part of the beneficial vascular effect of Dehydroepiandrosterone.	info:pmid/18079198#abs:2
MAPK3 --+> cell proliferation		Regulation	Hence, it can be inferred that ERK1/2 activation is essential for LIF-mediated increases in proliferation and that both STAT3 and ERK1/2 activation are important for the survival of HTR-8/SVneo cells.	info:pmid/21635820#abs:7
MAPK3 --+> cell proliferation		Regulation	Our previous studies have demonstrated that 5-HT-induced proliferation depends on the generation of reactive oxygen species and activation of extracellular signal-regulated kinase (ERK) 1/ERK2.	info:pmid/15297378#abs:2
MAPK3 --+> cell proliferation		Regulation	By combining single and double silencings of ERK1 and ERK2 we recently demonstrated that the apparent dominant role of ERK2 to regulate cell proliferation was due to its markedly higher expression level than ERK1.	info:pmid/19242111#abs:3
MAPK3 --+> cell proliferation		Regulation	In our experimental models, the ß-adrenoceptor agonists inhibited breast cancer cell proliferation and tumour growth, probably mediated by inhibition of ERK 1/2 phosphorylation.	info:pmid/22122228#abs:10
MAPK3 --+> cell proliferation		Regulation	Proliferation mediated by nanostructured hydroxyapatite was mechanistically caused by activation of the epidermal growth factor receptor (EGFR) pathway and its downstream targets ERK1/2 and Akt.	info:pmid/18325481#abs:9
MAPK3 --+> cell proliferation		Regulation	By contrast, both phospho-AKT and phospho-ERK1/2, which are involved in cell proliferation and antiapoptotic pathways, were suppressed after irradiation combined with fisetin pretreatment.	info:pmid/20637980#abs:8
MAPK3 --+> cell proliferation		Regulation	Although glutamate-stimulation and the activation of ERK1/2 by different stimuli have been shown to promote RPE cell proliferation, the signaling pathway(s) linking these effects has not been established.	info:pmid/18022816#abs:3
MAPK3 --+> cell proliferation		Regulation	Proliferation and deposition of collagens type-III and fibronectin involved both IgE receptors as well as Erk1/2 and p38 mitogen activated protein kinase.	info:pmid/23457493#abs:11
MAPK3 --+> cell proliferation		Regulation	On the other hand, hMena/hMena(11a) knock-down reduced HER3, AKT and p44/42 MAPK phosphorylation and inhibited the EGF and NRG1-dependent HER2 phosphorylation and cell proliferation.	info:pmid/21209853#abs:7
MAPK3 --+> cell proliferation		Regulation	ERK1/2 is a primary mediator of FGF-induced proliferation, but also contributes to osteoblast differentiation, while AKT is important for osteoblast survival.	info:pmid/17960591#abs:4
MAPK3 --+> cell proliferation		Regulation	The extracellular signal-regulated kinase 1/2 and p38 mitogen-activated protein kinases inhibitors PD98059 (PD) and SB203580 (SB) blocked cell proliferation, but only PD blocked cell migration.	info:pmid/15874933#abs:6
MAPK3 --+> cell proliferation		Regulation	Therefore, lysophosphatidic acid receptors couple to Gq in vascular smooth muscle cell and mediate migration and proliferation which may be mediated through activation of ERK1/2 and Akt.	info:pmid/16504475#abs:12
MAPK3 --+> cell proliferation		Regulation	Accordingly, lactosylceramide-induced cell migration and proliferation were effectively blocked by antioxidants (seleno-l-methionine and Mn tetrakis porphyrin) and by a specific ERK1/2 inhibitor.	info:pmid/19465542#abs:8
NR3C1 ---| NF-kB		DirectRegulation	These findings unveil a novel aspect within the glucocorticoid receptor-mediated nuclear factor-kappaB-targeting anti-inflammatory mechanism.	info:pmid/18511904#abs:5
NR3C1 ---| NF-kB		DirectRegulation	Glucocorticoid receptor exerts anti-inflammatory action in part by antagonizing proinflammatory transcription factors such as the nuclear factor kappa-b .	info:pmid/21750107#abs:1
NR3C1 ---| NF-kB		DirectRegulation	A dimerization-defective glucocorticoid receptor mutant that does not enhance the I kappaB alpha level is still able to repress NF-kappaB activity.	info:pmid/9303314#abs:6
NR3C1 ---| NF-kB		DirectRegulation	Glucocorticoid exerts its anti-inflammatory effect mainly through the suppression of both AP-1 and NF-kappaB by its receptor, glucocorticoid receptor.	info:pmid/16164226#abs:1
NR3C1 ---| NF-kB		DirectRegulation	Glucocorticoid receptor also antagonized the activity of transcription factors, including NF-kappa B, NF-AT, and AP-1, through direct and indirect mechanisms.	info:pmid/11781376#abs:3
NR3C1 ---| NF-kB		DirectRegulation	Thus, endothelial glucocorticoid receptor is a critical regulator of NF-?B activation and nitric oxide synthesis in sepsis.	info:pmid/23248291#abs:10
NR3C1 ---| NF-kB		DirectRegulation	Glucocorticoids function, in part, through the ability of the glucocorticoid receptor to activate gene expression and in part through the transrepression of AP-1 and NF-kappaB.	info:pmid/11106637#abs:1
NR3C1 ---| NF-kB		DirectRegulation	Potent inhibition of NF-?B is mediated through protein interactions of the glucocorticoid receptor, however VBP15 shows significantly reduced hormonal receptor transcriptional activity.	info:pmid/24014378#abs:6
NR3C1 ---| NF-kB		DirectRegulation	While a Glucocorticoid-receptor mutant was able to repress NF-kappaB activity following activation by TNFalpha, it did not so following activation by the phorbol ester TPA.	info:pmid/19110010#abs:5
NR3C1 ---| NF-kB		DirectRegulation	Surprisingly, while both AP-1 and NF-kappa B can be inhibited by activated glucocorticoid receptor, synergistic NF-kappa B/AP-1 activity is largely unaffected.	info:pmid/7823959#abs:12
NR3C1 ---| NF-kB		DirectRegulation	Transcriptional activity of NF-kappaB is inhibited by the liganded glucocorticoid receptor , which exists mainly in two splice variants as functional GRalpha and nonfunctional glucocorticoid receptorbeta.	info:pmid/19427965#abs:1
NR3C1 ---| NF-kB		DirectRegulation	The same GRIP1 corepression domain was required for glucocorticoid receptor-mediated repression at the nuclear factor-kappaB tethering glucocorticoid response element of the human IL-8 gene.	info:pmid/12481024#abs:5
NR3C1 ---| NF-kB		DirectRegulation	glucocorticoid receptor becomes acetylated after ligand binding, and histone deacetylase2-mediated glucocorticoid receptor deacetylation enables glucocorticoid receptor binding to the NF-kappaB complex.	info:pmid/16380507#abs:6
NR3C1 ---| NF-kB		DirectRegulation	It seems likely that glucocorticoid-receptor and estrogen-receptor complexes directly bind to NF-?B proteins in the macrovasculature, resulting in the inhibition of an excessive proinflammatory response.	info:pmid/24199951#abs:6
NR3C1 ---| NF-kB		DirectRegulation	Furthermore, the results from the use of mineralocorticoid receptor and anti-glucocorticoids suggest that the mechanisms for glucocorticoid receptor-mediated repression of NF-kappaB and AP-1 are different.	info:pmid/9261164#abs:9
NR3C1 ---| NF-kB		DirectRegulation	Although glucocorticoid receptor interactions with specific coactivators are critical for transactivation, they appear to be dispensable for at least certain aspects of glucocorticoid receptor-mediated transrepression of nuclear factor-kappaB.	info:pmid/14551261#abs:10
NR3C1 ---| NF-kB		DirectRegulation	These results suggests that nuclear factor kappa B interaction with the glucocorticoid receptor does not displace nuclear factor kappa B from its DNA binding site but rather changes the complex into a transcriptionally inert form.	info:pmid/10891363#abs:7
NR3C1 ---| NF-kB		DirectRegulation	They act through the glucocorticoid receptor , a ligand-dependent transcription factor that binds to and represses activities of other DNA-bound regulators, activator protein 1 and nuclear factor kappaB, utilizing a p160 GRIP1 as a corepressor.	info:pmid/16362036#abs:2
NR3C1 ---| NF-kB		DirectRegulation	It is thought that the anti-inflammatory effects of glucocorticoids are largely due to glucocorticoid receptor -mediated transrepression of NF-?B and other transcription factors, whereas side effects are caused by activation of gene expression (transactivation).	info:pmid/21718312#abs:1
NR3C1 ---| NF-kB		DirectRegulation	Our data suggest that the specific action of dexamethasone on Glucocorticoid receptor may enhance the cytotoxicity of cisplatin in selected Glucocorticoid receptor-rich cancer cells by suppressing nuclear factor kappa B activation.	info:pmid/16461557#abs:7
NR3C1 ---| NF-kB		DirectRegulation	In conclusion, we demonstrated that the ability of glucocorticoid-GRalpha to downregulate nuclear factor-kappaB activation is critical for the resolution of systemic and pulmonary inflammation in acute respiratory distress syndrome.	info:pmid/16557033#abs:9
NR3C1 ---| NF-kB		DirectRegulation	Remarkably, altered NF-kappaB activity elicited by glucocorticoid receptor overexpression correlated with a dramatic decrease in the protein levels of DeltaNp63 in tooth epithelia without affecting Akt, BMP4, or Foxo3a.	info:pmid/15746257#abs:10
NR3C1 ---| NF-kB		DirectRegulation	Fluticasone furoate showed a 30- to >330,000-fold selectivity for glucocorticoid receptor-mediated inhibition of nuclear factor-kappaB vs. the other steroid hormone receptors, substantially better than a number of other clinically used glucocorticoids.	info:pmid/17575011#abs:5
NR3C1 ---| NF-kB		DirectRegulation	In transient transfections, we found that the glucocorticoid receptor ligand binding domain is essential for repression of NFkappaB but not for association with it and that glucocorticoid receptor can repress an NFkappaB derivative bearing a heterologous activation domain.	info:pmid/10995388#abs:5
NR3C1 ---| NF-kB		DirectRegulation	Glucocorticoid receptor -mediated transrepression of the transcription factors AP-1 and NF-kappaB, responsible for most of the anti-inflammatory effects of glucocorticoids, is initiated by the tethering of Glucocorticoid receptor to the promoters of target genes.	info:pmid/15489293#abs:1
NR3C1 ---| NF-kB		DirectRegulation	These data suggest that the activated glucocorticoid receptor prevents (by a protein/protein interaction) the binding of transcription factor nuclear factor-kappa B, but not activating protein-1, to the NOS II promoter, thereby inhibiting the induction of NOS II transcription.	info:pmid/8569701#abs:13
NR3C1 ---| NF-kB		DirectRegulation	Increases in glucocorticoid binding after somatostatin treatment were associated with similar increases in the ability of glucocorticoid receptor to transactivate a minimal promoter containing two glucocorticoid response elements and to interfere with the activation of nuclear factor-kappaB .	info:pmid/10601241#abs:8
NR3C1 ---| NF-kB		DirectRegulation	Despite the importance of the DNA binding domain, we found that the transcriptional repression of nuclear factor-kappa B, mediated by glucocorticoid receptor, is not caused by binding of glucocorticoid receptor to the ICAM-1 nuclear factor-kappa B element, but by a physical interaction between the glucocorticoid receptor and RelA protein.	info:pmid/7659084#abs:8
NR3C1 ---| NF-kB		DirectRegulation	However, when administered together with physiological amounts of glucocorticoids, medroxyprogesterone acetate (which also binds glucocorticoid receptor) markedly interferes with the hydrocortisone-dependent stabilization of the transcription factor nuclear factor kappaB and with the expression of adhesion molecules, acting as a partial glucocorticoid receptor antagonist.	info:pmid/15358673#abs:9
NR3C1 ---| NF-kB		DirectRegulation	We suggest disturbed glucocorticoid receptor, nuclear factor kappaB, activator protein-1 and JNK signaling in systemic lupus erythematosus, characterized by a reduced glucocorticoid receptor- and nuclear factor kappaB-DNA binding, a significant association between glucocorticoid receptor-mediated and nuclear factor kappaB-driven pathways, and a significant correlation between nuclear JNK- and act…	info:pmid/17347585#abs:5
NR3C1 ---| NF-kB		DirectRegulation	Mechanism of glucocorticoid receptor-mediated repression of NF-kappaB.	info:pmid/11577102#body:248
NR3C1 ---| NF-kB		DirectRegulation	The glucocorticoids-glucocorticoid receptor complex can also bind to NF-?B.	info:pmid/22469783#cont:255
NR3C1 ---| NF-kB		DirectRegulation	Glucocorticoid receptor-mediated transrepression of nuclear factor-?B activity.	info:pmid/12503693#body:82
NR3C1 ---| NF-kB		DirectRegulation	glucocorticoid receptor is an endogenous antagonist for NF?B and AP-1.	info:pmid/16236267#body:193
NR3C1 ---| NF-kB		DirectRegulation	A lesson from the inhibition of NF-?B by glucocorticoid receptor .	info:pmid/11402341#body:238
NR3C1 ---| NF-kB		DirectRegulation	Whether the glucocorticoid receptor/TIF2 complex affects NF-?B has not been addressed.	info:pmid/22371499#cont:249
NR3C1 ---| NF-kB		DirectRegulation	... Glucocorticoid receptor may interact with other transcription factors, such as activation protein 1 , ...	info:pmid/22294744#cont:30
NR3C1 ---| NF-kB		DirectRegulation	Very similar observations were made concerning the repression of NF-?B by glucocorticoid receptor.	info:pmid/17689856#body:139
NR3C1 ---| NF-kB		DirectRegulation	In the case of NF- ?B repression by glucocorticoid receptor, two distinct mechanisms seem to exist.	info:pmid/10022757#body:31
NR3C1 ---| NF-kB		DirectRegulation	I kappaB alpha-independent downregulation of NF-kappaB activity by glucocorticoid receptor.	info:pmid/11488986#body:474
NR3C1 ---| NF-kB		DirectRegulation	nuclear factor-?B transcriptional repression by the glucocorticoid receptor variants .	info:pmid/16030164#body:166
NR3C1 ---| NF-kB		DirectRegulation	Inhibition of nuclear factor-?B/p65 by glucocorticoid receptor-A and glucocorticoid receptor-B .	info:pmid/11435610#body:201
NR3C1 ---| NF-kB		DirectRegulation	The glucocorticoid receptor binds RelA and reduces NF-?B activity but does not change DNA binding .	info:pmid/15913553#body:115
NR3C1 ---| NF-kB		DirectRegulation	We also tested the ability of the glucocorticoid receptor mutants to inhibit activation by nuclear factor-?B.	info:pmid/12151000#body:100
NR3C1 ---| NF-kB		DirectRegulation	Alternatively, free glucocorticoid receptor inhibits activation of other transcription factors such as NF-?B.	info:pmid/9636388#body:22
NR3C1 ---| NF-kB		DirectRegulation	Tumor suppressor protein (p)53, is a regulator of NF-kappaB repression by the glucocorticoid receptor.	info:pmid/21949408#title:1
NR3C1 ---| NF-kB		DirectRegulation	Corticosteroid-glucocorticoid receptor complex can interact with NF-kappaB to block its transcription activity ( ).	info:pmid/22008847#body:115
NR3C1 ---| NF-kB		DirectRegulation	Several studies suggest that glucocorticoid receptor interacts directly with subunits of NF?B ( ) and AP-1 ( ).	info:pmid/15193451#body:349
NR3C1 ---| NF-kB		DirectRegulation	On the other hand, glucocorticoid receptor monomers also interfere with important TFs, such as NF?B (13) and AP1 (14, 15).	info:pmid/21646349#cont:39
NR3C1 ---| NF-kB		DirectRegulation	These data suggest that glucocorticoid receptor represses NF-?B activity in both ligand-dependent and -independent manners.	info:pmid/11027306#body:100
NR3C1 ---| NF-kB		DirectRegulation	These data suggest that glucocorticoid receptor represses NF-?B activity in both ligand-dependent and -independent manners.	info:pmid/11027313#body:100
NR3C1 ---| NF-kB		DirectRegulation	The activated glucocorticoid receptor can mediate transrepression of NF-?B by means of a nuclear interference mechanism (11).	info:pmid/16243974#body:203
NR3C1 ---| NF-kB		DirectRegulation	glucocorticoid receptor interacts with nuclear factor-kB and inhibits IL-8 transcription.	info:pmid/24024497#cont:319
NR3C1 ---| NF-kB		DirectRegulation	Later, it was shown that the interaction of glucocorticoid receptor with AP1 or NF?B is mediated by nTrip6 .	info:pmid/24412262#body:188
NR3C1 ---| NF-kB		DirectRegulation	For example, glucocorticoid receptor has been shown to interact with the proinflammatory factors AP1, NF-kB, and members of the ...	info:pmid/24196351#cont:191
NR3C1 ---| NF-kB		DirectRegulation	The glucocorticoid receptor blocks P-TEFb recruitment by NFkappaB to effect promoter-specific transcriptional repression.	info:pmid/15879558#title:1
NR3C1 ---| NF-kB		DirectRegulation	glucocorticoid receptor represses many genes by mechanisms that involve glucocorticoid receptor binding to DNA-bound proteins, such as ...	info:pmid/15539428#body:326
NR3C1 ---| NF-kB		DirectRegulation	... glucocorticoid receptor binds to and interferes with the transcriptional activity of other DNA-bound transcription factors, as exemplified by ...	info:pmid/15528271#body:61
NR3C1 ---| NF-kB		DirectRegulation	Our previous results indicate that glucocorticoid receptor isoforms suppress nuclear factor-?B reporter genes with similar efficacy (8).	info:pmid/23820903#cont:293
NR3C1 ---| NF-kB		DirectRegulation	It is found that glucocorticoid receptor directly bind to nuclear factor kappa-B and prevents the activation .	info:pmid/24119766#body:49
NR3C1 ---| NF-kB		DirectRegulation	However, only glucocorticoid receptor and to a lesser extent progesterone receptor was able to suppress nuclear factor kappa B .	info:pmid/12213387#body:102
NR3C1 ---| NF-kB		DirectRegulation	For example, NR3C1 may directly bind nuclear factor-?B and AP-1, to promote transcriptional repression i.e. transrepression ( ).	info:pmid/23747654#body:26
NR3C1 ---| NF-kB		DirectRegulation	Glucocorticoids may exert transcriptional effects by direct interaction of glucocorticoid receptor with NF?B.	info:pmid/9539510#body:117
NR3C1 ---| NF-kB		DirectRegulation	Recent findings indicate that the glucocorticoid receptor may directly repress NF-?B activity independent of I-?B (see text) .	info:pmid/11803370#body:826
NR3C1 ---| NF-kB		DirectRegulation	There are several different but not mutually exclusive explanations for glucocorticoid receptor-induced transrepression of nuclear factor-?B	info:pmid/21941526#cont:164
NR3C1 ---| NF-kB		DirectRegulation	The second model proposes that glucocorticoid receptor directly binds to the p65 subunit of NF-?B to mask the transactivation domain of p65 .	info:pmid/11781145#body:128
NR3C1 ---| NF-kB		DirectRegulation	... seen with the transactivation assay, there was no impact of ?612glucocorticoid receptor expression on repression of nuclear factor ?B ...	info:pmid/20861124#cont:240
NR3C1 ---| NF-kB		DirectRegulation	Deacetylated glucocorticoid receptor inhibits NF-?B-activated inflammatory genes through interaction with the NF-?B complex [64].	info:pmid/21710250#cont:153
NR3C1 ---| NF-kB		DirectRegulation	Further, glucocorticoid receptor interacts with unique transcription factors such as AP-1, NF?B, and CREB ( ).	info:pmid/22289462#body:3
NR3C1 ---| NF-kB		DirectRegulation	... GLUCOCORTICOID receptor can also modulate gene expression apart from DNA binding by physically interacting with other transcription factors, such as ...	info:pmid/9348235#body:50
NR3C1 ---| NF-kB		DirectRegulation	... glucocorticoid receptor activity in both a canonical activation context (as examined in the experiments above, Figure 5A, left panel) as well as in a ...	info:pmid/24422633#cont:157
NR3C1 ---| NF-kB		DirectRegulation	In this manner, glucocorticoid receptor represses AP-1 and NF?b transcriptional activity or potentiates Stat5 activity .	info:pmid/11827739#body:54
NR3C1 ---| NF-kB		DirectRegulation	GRa also influences the activities of other transcription factors, such as activating protein-1, nuclear factor-?B, and several ...	info:pmid/11701741#body:73
NR3C1 ---| NF-kB		DirectRegulation	From the literature summarized above, it is clear that STAT6 and glucocorticoid receptor interact functionally with Nuclear factor kappaB.	info:pmid/12734399#body:77
NR3C1 ---| NF-kB		DirectRegulation	The glucocorticoid receptor was found to bind directly to transcription factors like AP-1 and NF-?B (63-67).	info:pmid/11707457#body:289
NR3C1 ---| NF-kB		DirectRegulation	This result suggests that phosphorylation at S211 and S226 may inhibit binding of the glucocorticoid receptor to NF?B and AP-1 proteins.	info:pmid/20561560#body:215
NR3C1 ---| NF-kB		DirectRegulation	In the nucleus, glucocorticoid receptor can modulate and effectively inhibit nuclear factor kappa B activity .	info:pmid/17889033#body:68
NR3C1 ---| NF-kB		DirectRegulation	WT glucocorticoid receptor physically associates with NF?B and Activator Protein 1 and represses their transcriptional activity (21, 64).	info:pmid/23814048#cont:400
NR3C1 ---| NF-kB		DirectRegulation	The glucocorticoid receptor inhibits NFkappaB by interfering with serine-2 phosphorylation of the RNA polymerase II carboxy-terminal domain.	info:pmid/11488985#body:432
NR3C1 ---| NF-kB		DirectRegulation	... glucocorticoid receptor with DNA, mediated by protein-protein interactions of the glucocorticoid receptor with other transcription factors such as ...	info:pmid/15728202#body:63
NR3C1 ---| NF-kB		DirectRegulation	In particular, glucocorticoid receptor can inhibit the action of other transcription factors, such as NF-?B and activator protein -1 (1-4).	info:pmid/16809634#body:68
NR3C1 ---| NF-kB		DirectRegulation	This includes glucocorticoid receptor interaction with NF?B, which consequently affects the anti-inflammatory capacity of glucocorticoids.	info:pmid/23427807#cont:188
NR3C1 ---| NF-kB		DirectRegulation	However, the majority of repressed genes are thought to involve Glucocorticoid receptor tethered to other DNA-bound proteins such as AP1 and NF-?B ( ).	info:pmid/18583028#body:12
NR3C1 ---| NF-kB		DirectRegulation	The glucocorticoid receptor blocks P-TEFb recruitment by NFkappaB to effect promoter-specific transcriptional repression.	info:pmid/20805562#cont:346
NR3C1 ---| NF-kB		DirectRegulation	Here, the activated glucocorticoid receptor directly binds to the NF-?B dimer and thereby prevents transcriptional activation (37).	info:pmid/9430659#body:61
NR3C1 ---| NF-kB		DirectRegulation	Glucocorticoid-receptor complexes bind the p65 subunit of NF-?B and this prevents NF-?B activation of inflammatory genes.	info:pmid/9551411#body:203
NR3C1 ---| NF-kB		DirectRegulation	... Nuclear factor ?B is expressed at similar levels to p65, but not transcriptionally active in this cotransfection system (as assessed by Western analysis ...	info:pmid/9440809#body:106
NR3C1 ---| NF-kB		DirectRegulation	In addition, the glucocorticoid receptor also interacts with other transcription factors such as nuclear factor-?B to repress their transcriptional ...	info:pmid/15677712#body:60
NR3C1 ---| NF-kB		DirectRegulation	... glucocorticoid receptor protein were the only defect in these two spontaneous Budr mutants, then glucocorticoid receptor-mediated transrepression of ...	info:pmid/12920235#body:142
NR3C1 ---| NF-kB		DirectRegulation	It is known that glucocorticoid receptor interaction with NF-?B leads to a functional inhibition of NF-?B.	info:pmid/16510279#body:105
NR3C1 ---| NF-kB		DirectRegulation	glucocorticoid receptor enhances the synthesis of I?Ba in immune cells (5, 48), which opens the possibility of nuclear factor-?B inhibition by ...	info:pmid/18945810#body:322
NR3C1 ---| NF-kB		DirectRegulation	R. (2000) The glucocorticoid receptor inhibits NFkB by interfering with serine-2 phosphorylation of the RNA polymerase II carboxy-terminal domain.	info:pmid/12672265#body:349
NR3C1 ---| NF-kB		DirectRegulation	Alternatively, glucocorticoid receptor can transrepress genes by interacting with transcription factors like nuclear factor-?B and activation protein-1, ...	info:pmid/18096659#body:71
NR3C1 ---| NF-kB		DirectRegulation	... of prolactin might therefore involve other factors, and the discrepancy in dexamethasone repression seen here may be explained by glucocorticoid receptor ...	info:pmid/16254029#body:282
NR3C1 ---| NF-kB		DirectRegulation	Thus, it seems unlikely that de novo I?Ba synthesis induced by GCs is a general mechanism by which glucocorticoid receptor represses NF-?B activity.	info:pmid/20456998#body:118
NR3C1 ---| NF-kB		DirectRegulation	Glucocorticoid receptor is known to antagonize the function of nuclear factor-kappa B by associating with the p65 subunit of this factor.37)	info:pmid/22975513#cont:153
NR3C1 ---| NF-kB		DirectRegulation	glucocorticoid receptor regulates the transcription of target genes either by binding to specific glucocorticoid response elements within the target genes ...	info:pmid/15790729#body:52
NR3C1 ---| NF-kB		DirectRegulation	Alternatively, glucocorticoid receptor interacts with other transcription factors such as AP-1, STAT-5, and NF-kB [6–8].	info:pmid/23185487#cont:19
NR3C1 ---| NF-kB		DirectRegulation	Additionally, potential binding of activated nuclear glucocorticoid receptor complexes to nuclear NF-kB may prevent the latter from binding to appropriate ...	info:pmid/12960005#body:273
NR3C1 ---| NF-kB		DirectRegulation	For example, the glucocorticoid receptor can bind activator protein 1 and nuclear factor-?B and inhibit their induction of gene transcription ( ...	info:pmid/12750452#body:56
FKBP5 ---| NR3C1		DirectRegulation	Through its association with Hsp90, FKBP51 regulates the glucocorticoid receptor .	info:pmid/21935478#abs:2
FKBP5 ---| NR3C1		DirectRegulation	glucocorticoid receptor-associated FKBP-51 decreased after tacrolimus treatment.	info:pmid/19473564#abs:9
FKBP5 ---| NR3C1		DirectRegulation	FKBP5 regulates the cortisol-binding affinity and nuclear translocation of the glucocorticoid receptor.	info:pmid/20393453#abs:1
FKBP5 ---| NR3C1		DirectRegulation	This result correlated with loss of glucocorticoid receptor-associated FKBP51 and replacement with PP5.	info:pmid/15697228#abs:10
FKBP5 ---| NR3C1		DirectRegulation	The FKBP5 gene product forms part of a complex with the glucocorticoid receptor and can modulate cortisol-binding affinity.	info:pmid/18180755#abs:1
FKBP5 ---| NR3C1		DirectRegulation	FKBP51 and FKBP52 are natural components of glucocorticoid receptor complex and direct regulators of its activity.	info:pmid/15077060#abs:6
FKBP5 ---| NR3C1		DirectRegulation	FKBP51 (51 kDa immunophilin) acts as a modulator of the glucocorticoid receptor and a negative regulator of the Akt pathway.	info:pmid/23324805#abs:1
FKBP5 ---| NR3C1		DirectRegulation	The binding protein FKBP5 is an important modulator of the function of the glucocorticoid receptor, the main receptor of the stress hormone system.	info:pmid/21865530#abs:1
FKBP5 ---| NR3C1		DirectRegulation	Posttraumatic stress disorder is characterized by a reduced expression of FKBP5, a key modulator of the glucocorticoid receptor.	info:pmid/23856297#abs:1
FKBP5 ---| NR3C1		DirectRegulation	Immunophilins FKBP51 and FKBP52 are expressed in cortical neurons and regulate the function of the glucocorticoid receptor .	info:pmid/19199039#abs:2
FKBP5 ---| NR3C1		DirectRegulation	The FKBP5 gene product modulates glucocorticoid receptor function and has been previously associated with differential hippocampal structure, function, and affect disorder risk.	info:pmid/24253961#abs:3
FKBP5 ---| NR3C1		DirectRegulation	FK506-binding protein 51 (FKBP51) has been shown to reduce glucocorticoid receptor signalling and has been genetically associated with human stress resilience and with numerous psychiatric disorders.	info:pmid/21636895#abs:3
FKBP5 ---| NR3C1		DirectRegulation	Furthermore, FKBP51 has been shown to affect glucocorticoid receptor signaling by sensitivity modulation and it is implicated in stress reactivity as well as in molecular mechanisms of stress vulnerability and resilience.	info:pmid/22871917#abs:2
FKBP5 ---| NR3C1		DirectRegulation	Regulation of glucocorticoid receptor binding by FKBP51 represents a previously unrecognized mechanism for regulating glucocorticoid sensitivity.	info:pmid/10022435#abs:7
FKBP5 ---| NR3C1		DirectRegulation	Immunoprecipitation experiments distinguished two progesterone receptor- and glucocorticosteroid (glucocorticosteroid receptor)-associated molecular chaperone complexes, containing hsp90 and hsp70 and FKBP52 or FKBP51.	info:pmid/9658403#abs:15
FKBP5 ---| NR3C1		DirectRegulation	These single-nucleotide polymorphisms were also associated with increased intracellular FKBP5 protein expression, which triggers adaptive changes in glucocorticoid receptor and, thereby, hypothalamic-pituitary-adrenal-axis regulation.	info:pmid/15565110#abs:4
FKBP5 ---| NR3C1		DirectRegulation	The Hsp90 cochaperone FK506 binding protein 5 (FKBP5) is an established regulator of the glucocorticoid receptor , and numerous genetic studies have linked it to stress-related diseases such as major depression or posttraumatic stress disorder.	info:pmid/21907973#abs:1
FKBP5 ---| NR3C1		DirectRegulation	Fourth, the relative activities of FKBP51 from the cotton-top tamarin, owl monkey and squirrel monkey were determined in cytosol mixing and glucocorticoid receptor transactivation studies and showed that FKBP51 from each of these primates was a potent inhibitor of glucocorticoid receptor activity.	info:pmid/11703081#abs:11
FKBP5 ---| NR3C1		DirectRegulation	The goals of these studies were to determine the roles of the tetratricopeptide repeats and peptidyl-prolyl isomerase domains in the inhibitory activity of squirrel monkey FKBP51 and to gain insight into structural features of squirrel monkey FKBP51 responsible for potent inhibition of dexamethasone-stimulated glucocorticoid receptor activity.	info:pmid/15802496#abs:5
FKBP5 ---| NR3C1		DirectRegulation	Bronchial biopsies from allergen-challenged atopic asthmatic subjects taking inhaled budesonide or placebo were subjected to gene expression analysis using real-time reverse transcriptase-PCR for the corticosteroid-inducible genes (official gene symbols with aliases in parentheses): TSC22D3 [glucocorticoid-induced leucine zipper (GILZ)], dual-specificity phosphatase-1 (MAPK phosphatase-1), both a…	info:pmid/21827450#abs:4
FKBP5 ---| NR3C1		DirectRegulation	FKBP51 inhibits glucocorticoid receptor.	info:pmid/15591061#body:136
FKBP5 ---| NR3C1		DirectRegulation	FKBP51 forms mitochondrial heterocomplexes with the glucocorticoid receptor.	info:pmid/21730050#cont:158
FKBP5 ---| NR3C1		DirectRegulation	FKBP51 sequesters glucocorticoid receptor in cytoplasm and prevents its nuclear translocation.37,38	info:pmid/23255118#cont:115
FKBP5 ---| NR3C1		DirectRegulation	Hsp90-dependence has been demonstrated for the FKBP51-induced inhibition of glucocorticoid receptor .	info:pmid/19375531#body:53
FKBP5 ---| NR3C1		DirectRegulation	Increased expression of FKBP51 negatively modulates translocation and activation of glucocorticoid receptor [28,29].	info:pmid/23704983#cont:260
FKBP5 ---| NR3C1		DirectRegulation	Similarly, human FKBP51 was found to reduce glucocorticoid receptor hormone binding affinity, but only about 5-fold.	info:pmid/10894145#body:77
FKBP5 ---| NR3C1		DirectRegulation	Although the mechanism remains to be defined, inhibition of glucocorticoid receptor activity by FKBP51 requires both FK domains, as well as ...	info:pmid/23686112#cont:30
FKBP5 ---| NR3C1		DirectRegulation	Previous studies have demonstrated that FKBP5 maintains glucocorticoid receptor conformation and regulates glucocorticoid receptor stability.	info:pmid/19162184#body:8
FKBP5 ---| NR3C1		DirectRegulation	In this paper, we present data that unequivocally demonstrates that squirrel monkey FKBP51 is a potent inhibitor of glucocorticoid receptor binding and ...	info:pmid/11089542#body:57
FKBP5 ---| NR3C1		DirectRegulation	In addition, tacrolimus was found to increase the ability of glucocorticoid receptor to bind hormone through the FKBP 51/PP5 interchange.21	info:pmid/21784757#cont:240
FKBP5 ---| NR3C1		DirectRegulation	FKBP51 attenuates the affinity of glucocorticoids for the glucocorticoid receptor, and down-regulates glucocorticoid receptor activation.	info:pmid/17870233#body:4
FKBP5 ---| NR3C1		DirectRegulation	In a yeast model, FKBP52 selectively potentiated glucocorticoid receptor transcriptional activity which could be blocked by co-expression of FKBP51 .	info:pmid/16650407#body:9
FKBP5 ---| NR3C1		DirectRegulation	FKBP5 reduces glucocorticoid receptor activity by decreasing glucocorticoid binding to its receptor thereby reducing the translocation of the receptor ...	info:pmid/23968949#cont:19
FKBP5 ---| NR3C1		DirectRegulation	... FKBP51 attenuates hormone responsiveness in mineralocorticoid receptor and glucocorticoid receptor complexes (53, 54, 55); in addition, FKBP51 can offset ...	info:pmid/18451092#body:189
FKBP5 ---| NR3C1		DirectRegulation	Our data revealed that FKBP51 is a novel target of miR-100 and miR-99a and, in turn, influences its downstream gene glucocorticoid receptor .	info:pmid/24030073#cont:44
FKBP5 ---| NR3C1		DirectRegulation	PP5 has been reported to have a modulating role in glucocorticoid signaling (5), and there are strong indications that FKBP51 inhibits glucocorticoid receptor function.	info:pmid/16421106#body:67
FKBP5 ---| NR3C1		DirectRegulation	FK506 binding protein 5 alters glucocorticoid receptor function by decreasing ligand binding and impeding translocation of the receptor complex to the nucleus10,11.	info:pmid/23201972#cont:11
FKBP5 ---| NR3C1		DirectRegulation	... finding in an independent experiment and confirmed glucocorticoid receptor binding to FKBP51_1 (one of the three glucocorticoid response elements for FKBP51 ...	info:pmid/22778218#cont:166
FKBP5 ---| NR3C1		DirectRegulation	For example, FKBP51 inhibits the transcriptional activity of the glucocorticoid receptor , while FKBP52 is important for promoting the transcriptional activity of this receptor .	info:pmid/22681779#cont:27
FKBP5 ---| NR3C1		DirectRegulation	In addition, FKBP5 may also promote the nuclear translocation of the non-active beta-isoform of the glucocorticoid receptor, thereby decreasing overall glucocorticoid receptor signaling ( ).	info:pmid/19560279#body:33
FKBP5 ---| NR3C1		DirectRegulation	FKBP51, FKBP52, PP5, and CyP40 associate differentially with progesterone, estrogen, and glucocorticoid receptor complexes in a receptor-specific manner (25, 36, 37).	info:pmid/12611898#body:313
FKBP5 ---| NR3C1		DirectRegulation	FKBP5 regulates glucocorticoid receptor binding and translocation by binding and initiating intracellular feedback on the glucocorticoid receptor system (Gillespie et al., 2009).	info:pmid/22593059#cont:320
FKBP5 ---| NR3C1		DirectRegulation	regulates the rapid nuclear translocation of FKBP51, which progressively increases its interaction with glucocorticoid receptor and restrains its transcriptional capacity (Fig. 7).	info:pmid/24101724#cont:327
FKBP5 ---| NR3C1		DirectRegulation	FK506 Binding Protein 5 acts as a glucocorticoid-receptor inhibitor by reducing ligand-binding and the translocation of the bound glucocorticoid-receptor to the nucleus.	info:pmid/24011883#body:55
FKBP5 ---| NR3C1		DirectRegulation	FK506 binding protein 5 binding lowers glucocorticoid receptor affinity for cortisol, reducing negative feedback and its expression is actually induced by steroids.	info:pmid/22525486#cont:158
FKBP5 ---| NR3C1		DirectRegulation	FKBP51 also colocalizes with glucocorticoid receptor at the beginning of adipogenesis and reduces the transcriptional activity of glucocorticoid receptor during differentiation.	info:pmid/23288357#cont:15
FKBP5 ---| NR3C1		DirectRegulation	FKBP5 has been shown to inhibit glucocorticoid receptor complex activity ( ), hence increased FKBP5 activity would imply reduced glucocorticoid receptor complex activity and less efficient termination of stress.	info:pmid/20226536#body:11
FKBP5 ---| NR3C1		DirectRegulation	It should also be noted that levels of FKBP51 bound to glucocorticoid receptor were not reduced in the FKBP52-knockout52 cells, even though these cells express lower amounts of the protein ( ).	info:pmid/19073255#body:137
FKBP5 ---| NR3C1		DirectRegulation	The tetratricopeptide repeat domain also plays an important role in that FKBP51 inhibits receptor function by competitively binding with FKBP52 to the glucocorticoid receptor through this domain .	info:pmid/23375350#body:179
FKBP5 ---| NR3C1		DirectRegulation	FK506-binding protein 5 (Fkbp5) functions to modulate glucocorticoid receptor activity, and both lipocalin 2 and zinc finger protein 36 (Zfp36) inhibit the inflammatory response.	info:pmid/24082121#cont:142
FKBP5 ---| NR3C1		DirectRegulation	The binding of FKBP5 to the glucocorticoid receptor complex causes lower affinity of cortisol binding and less efficient nuclear translocation of the receptor, and therefore reduces glucocorticoid receptor sensitivity.	info:pmid/21112363#body:66
FKBP5 ---| NR3C1		DirectRegulation	Koenen and colleagues [53] found that genetic polymorphisms of FKBP5, which is involved in glucocorticoid receptor regulation, explains up to 14% of the variance in dissociation of children during and after accidents.	info:pmid/23951008#cont:305
FKBP5 ---| NR3C1		DirectRegulation	FKBP5 polymorphisms are known to regulate the cortisol-binding affinity and nuclear translocation of the glucocorticoid receptor and polymorphisms at this locus have been associated with posttraumatic stress disorder.	info:pmid/21440309#body:22
FKBP5 ---| NR3C1		DirectRegulation	In this study, we provide evidence that animals exposed to chronic mild stress show alteration of the system FKBP5-glucocorticoid receptor that is important for hypothalamus–pituitary–adrenal axis function and glucocorticoid receptor activity.	info:pmid/23169346#cont:269
FKBP5 ---| NR3C1		DirectRegulation	These single nucleotide polymorphisms were associated with greater intracellular FKBP5 protein expression which triggers adaptive changes in glucocorticoid receptor and thereby HPA axis regulation.	info:pmid/16737904#body:145
FKBP5 ---| NR3C1		DirectRegulation	Merely the increased expression of the glucocorticoid receptor co-chaperone FK506-binding protein 51 (encoded by Fkbp5) in S100B transgenic mice could indicate an altered glucocorticoid receptor signaling ( ).	info:pmid/23972702#body:148
FKBP5 ---| NR3C1		DirectRegulation	Recent research has shown that FKBP5 directly regulates glucocorticoid receptor activity (Wochnik et al., 2005[Go]; Westberry et al., 2006[Go]) and is implicated in the development of opiate dependence (McClung et al., 2005[Go]).	info:pmid/17553988#body:359
FKBP5 ---| NR3C1		DirectRegulation	Each, are transcriptionally active steroid hormone receptor complexes whose activation leads to a change in the transcription rate of many genes, one of which is FKBP5. aradoPxically, FKBP51 also inhibits the activation of glucocorticoid receptor [30] nad RP[31].	info:pmid/24040820#cont:45
FKBP5 ---| NR3C1		DirectRegulation	Since glucocorticoid receptor is an established modulator of immune function, FKBP51 mediated regulation of glucocorticoid receptor activity per se could provide the basis for a role of FKBP51 in immune processes.	info:pmid/21889356#body:135
FKBP5 ---| NR3C1		DirectRegulation	The overexpression of FKBP51 appears to inhibit glucocorticoid receptor signaling by impairing nuclear translocation [14] and reducing hormonal binding [15] of glucocorticoid receptor, contributing to glucocorticoid resistance syndrome [16].	info:pmid/20853021#cont:121
FKBP5 ---| NR3C1		DirectRegulation	In squirrel monkeys, FKBP5 was found to reduce glucocorticoid receptor binding [10] and it could also be shown that FKBP5 delays translocation of the glucocorticoid receptor to the nucleus in various mammalian cell lines [11].	info:pmid/21347384#body:126
FKBP5 ---| NR3C1		DirectRegulation	Although the exact mechanism of immunophilins' action on glucocorticoid receptor function has not been fully elucidated, hitherto existing data indicate that FKBP51 overexpression reduces the transcriptional activity of glucocorticoid receptor ( ).	info:pmid/19195790#body:21
FKBP5 ---| NR3C1		DirectRegulation	With respect to metabolism, FKBP51 null mice would be expected to have elevated glucocorticoid receptor activity, leading to hyperglycemia, muscle wasting and excess lipolysis, especially at peripheral adipose depots.	info:pmid/22155719#body:148
FKBP5 ---| NR3C1		DirectRegulation	Highly ranked cluster 5 genes include neutrophil cytosolic factor 2 , which encodes a subunit of the multiprotein nicotinamide adenine dinucleotide phosphate oxidase, and FK506-binding protein 5 , which forms part of a complex with the glucocorticoid receptor.	info:pmid/19798058#body:161
FKBP5 ---| NR3C1		DirectRegulation	FKBP5 suppresses glucocorticoid receptor activity by interacting with the glucocorticoid receptor protein and decreasing ligand binding and the subsequent translocation of the receptor complex to the nucleus, thereby promoting resistance to glucocorticoids.	info:pmid/23257925#cont:21
FKBP5 ---| NR3C1		DirectRegulation	In relation to the role of the glucocorticoid receptor in antidepressant action, polymorphisms in both the glucocorticoid receptor and the glucocorticoid receptor-associated heat-shock protein FKBP5 have been shown to predict clinical response .	info:pmid/18675469#body:47
FKBP5 ---| NR3C1		DirectRegulation	Conversely, FKBP51, a component of the hsp90-glucocorticoid receptor complex, which promotes glucocorticoid resistance (Westberry et al., 2006[Go]), may provide feedback inhibition such that lack of enhancement by ß2-adrenoceptor agonists is desirable.	info:pmid/17901197#body:317
FKBP5 ---| NR3C1		DirectRegulation	In turn, FKBP5 binding to the glucocorticoid-receptor reduces the glucocorticoid-receptor affinity for cortisol and diminishes the amount of activated glucocorticoid-receptor translocation to the cell nucleus (Wochnik et al, 2005).	info:pmid/21654733#cont:36
FKBP5 ---| NR3C1		DirectRegulation	FKBP51 is induced by the auto-regulatory process of Glucocorticosteroid-activated GR [7], modulates Glucocorticosteroid receptor a activity, and plays a role in Glucocorticosteroid insensitivity, which may be a homeostatic reaction for regulating the effects of	info:pmid/23762334#cont:27
FKBP5 ---| NR3C1		DirectRegulation	This relationship might be due to the fact that FKBP5 regulates glucocorticoid receptor activity [21,30,31] which influences glucocorticoid receptor function as a transcription factor that can regulate both FKBP5 gene expression and the expression of glucocorticoid receptor itself [26,27,28].	info:pmid/23936393#cont:260
FKBP5 ---| NR3C1		DirectRegulation	FKBP5 functions as a negative regulator of the pathway by lowering the cortisol affinity of the glucocorticoid receptor and keeping it in the cytoplasm, which increases cortisol resistance and short-circuits the glucocorticoid feedback circuit ( ).	info:pmid/23981442#body:120
FKBP5 ---| NR3C1		DirectRegulation	Lance Stechschulte and Edwin Sanchez discuss the reciprocal modulation of the glucocorticoid receptor and androgen receptor by FKBP51 based on the most recent in vivo data and focus on FKBP51 as a prime factor in the etiology of androgen-dependent prostate cancer.	info:pmid/21646047#body:32
FKBP5 ---| NR3C1		DirectRegulation	The FKBP51 may also repress the glucocorticoid signaling by promoting nuclear translocation of the transcriptionally inactive ß isoform of the glucocorticoid receptor, and in neuronal cells, inhibit the nuclear translocation of the unliganded glucocorticoid receptor [ ].	info:pmid/21531172#body:40
FKBP5 ---| NR3C1		DirectRegulation	Particularly, the heat shock protein 90 cochaperone FK506 binding protein 5 (FKBP5 gene) is an established regulator of the glucocorticoid receptor and a decisive factor for the physiological stress response (Binder, 2009; Tatro et al., 2009; Touma et al., 2011).	info:pmid/23733030#body:8
FKBP5 ---| NR3C1		DirectRegulation	Our results may now provide the basis for understanding this process, as the initial function of hormone may simply be to alter the shuttling equilibrium in favor of nuclear retention of the complex, a process in which FKBP52 is responsible for nuclear localization of receptor, whereas FKBP51 directs glucocorticoid receptor to the cytoplasm.	info:pmid/11751894#body:160
FKBP5 ---| NR3C1		DirectRegulation	Moreover, polymorphisms in the glucocorticoid receptor (or NR3C1) gene, and in the gene for the glucocorticoid receptor-associated, FKBP-5 co-chaperone protein, have been shown to regulate glucocorticoid receptor function and to predict antidepressant treatment response (Binder, 2009; Spijker and van Rossum, 2012; Uher et al, 2009).	info:pmid/22990943#cont:34
FKBP5 ---| NR3C1		DirectRegulation	As an important candidate gene in trauma-related hypothalamic-pituitary-adrenal axis disturbances, the putative functional single-nucleotide polymorphisms in FKBP5 are hypothesized to moderate the development of PTSD and/or to alter the impact of early trauma or PTSD on glucocorticoid receptor.	info:pmid/19716990#body:212
FKBP5 ---| NR3C1		DirectRegulation	As an important candidate gene in trauma-related hypothalamic-pituitary-adrenal axis disturbances, the putative functional single-nucleotide polymorphisms in FKBP5 are hypothesized to moderate the development of PTSD and/or to alter the impact of early trauma or PTSD on glucocorticoid receptor.	info:pmid/20832657#body:213
FKBP5 ---| NR3C1		DirectRegulation	Because FKBP5 plays an inhibitory role in glucocorticoid receptor function in the negative feedback of the hypothalamic-pituitary-adrenal axis and the T allele of rs1360780 is associated with higher FKBP5 induction ( ), it is possible that glucocorticoid receptor expression may not decrease with aging in T carriers due to compensatory mechanism.	info:pmid/24636505#body:140
FKBP5 ---| NR3C1		DirectRegulation	Decreased methylation of this intronic enhancer is associated with higher induction of FKBP5 expression upon glucocorticoid receptor activation, leading through the FK506 binding protein5-dependent feedback regulation of glucocorticoid receptor to increased glucocorticoid receptor receptor resistance and a higher hypothalamic-pituitary-adrenal axis set-point.	info:pmid/24333971#body:197
FKBP5 ---| NR3C1		DirectRegulation	Although glucocorticoid receptor polymorphisms have not been examined in cytokine-induced depression, FK506 binding protein 5, a known regulator of the glucocorticoid receptor that has been associated with mood disorders, was examined in interferon-alpha-treated hepatitis C virus+ subjects and also did not associate with cytokine-induced depression ( ).	info:pmid/23644052#body:224
FKBP5 ---| NR3C1		DirectRegulation	Finally, several polymorphisms at different nodes within the hypothalamic-pituitary-adrenal axis - including the mineralocorticoid receptor (), glucocorticoid receptor (NR3C1; ) and FK506 binding protein (FKBP5; ) - have been associated with individual differences in hypothalamic-pituitary-adrenal axis function, differences in reward processing and/or depression.	info:pmid/22659304#body:151
FKBP5 ---| NR3C1		DirectRegulation	The high circulating cortisol levels appear to be compensated for by partial glucocorticoid resistance ( ), associated with overexpression of the intracellular FK506-binding protein (FKBP51), which inhibits translocation to the nucleus of glucocorticoid bound to either the mineralocorticoid or glucocorticoid receptor ( ) and hence impairs functionality of the glucocorticoid receptor ( ).	info:pmid/19362777#body:190
FKBP5 ---| NR3C1		DirectRegulation	These include the stress response gene dig2, whose expression protects against glucocorticoid-induced apoptosis (38); FKBP51, a known glucocorticoid-regulated component of the glucocorticoid receptor chaperone complex that can mediate glucocorticoid resistance by inhibiting cortisol binding (43-45); and the ABC transporter 2, which has been identified as a mediator of multidrug resistance (46, 47…	info:pmid/15485889#body:152
FKBP5 ---| NR3C1		DirectRegulation	... +DNA+GR DNA-binding domain dimer binds to the major groove of DNA separately analyzed from the polyamide-DNA complex and the polyamides+DNA+GR DNA-binding domain dimer+DNA X-ray crystal structure, it will be expected to implement a molecular dynamics simulation study on a ternary model of polyamides+DNA+polyamides+DNA+GR DNA-binding domain dimer to address how polyamide molecules that bind to…	info:pmid/22532842#cont:46
FKBP5 ---| NR3C1		DirectRegulation	Once FKBP5 is bound to the glucocorticoid receptor complex via heatshock protein 90, the receptor's affinity for cortisol is decreased ( ).	info:doi/10.1016/j.neuropharm.2011.07.041#body:15
FKBP5 ---| NR3C1		DirectRegulation	FKBP5 binds to glucocorticoid receptor in the cytosol thereby decreasing glucocorticoid receptor ligand affinity and nuclear translocation.	info:doi/10.1016/j.neuropharm.2011.11.007#body:27
FKBP5 ---| NR3C1		DirectRegulation	Its mechanism of action involves cortisol induction of FKDP5 expression and, in turn, FKBP5 binding to the glucocorticoid receptor, reducing its affinity for cortisol.	info:doi/10.1016/j.psc.2011.12.001#body:167
FKBP5 ---| NR3C1		DirectRegulation	Moreover, variants (TT homozygous in one putative promoter region at rs1360780) in a glucocorticoid receptor-regulating protein, FKBP5, have been found to be associated with increased recurrence of depressive episodes, but also with faster response to antidepressant drug treatment ( ).	info:doi/10.1016/j.pneurobio.2011.08.001#body:78
FKBP5 ---| NR3C1		DirectRegulation	They include the functional polymorphism in the upstream regulatory region of the serotonin transporter gene (5-HTTLPR), the A218C gene variant on the tryptophan hydroxylase gene , the C(-1019)G variant in the 5HT1A receptor, some variants in the 5HT2A receptor, the G-protein beta3-subunit (Gbeta3) C825T gene variant, Catechol-O-methyltransferase (COMT) gene variant, Angiotensin I and II converti…	info:doi/10.1016/j.jad.2010.01.019#body:11
glucocorticoid --+> NR3C1		DirectRegulation	Glucocorticoids are steroidal ligands for the Glucocorticoid receptor , which can function as a ligand-activated transcription factor.	info:pmid/19890091#abs:1
glucocorticoid --+> NR3C1		DirectRegulation	Sensitivity to glucocorticoids may be related to the concentration of glucocorticoid receptors alpha (GRalpha) and beta (GRbeta).	info:pmid/15282390#abs:1
glucocorticoid --+> NR3C1		DirectRegulation	Dissociated glucocorticoids are synthetic ligands of the glucocorticoid receptor and which discriminate between transrepression and transactivation.	info:pmid/15963473#abs:1
glucocorticoid --+> NR3C1		DirectRegulation	Although the molecular basis of Glucocorticoid insensitivity is still unknown, Glucocorticoid receptors (GRalpha and GRbeta) may play an important role in it.	info:pmid/15793862#abs:2
glucocorticoid --+> NR3C1		DirectRegulation	Glucocorticoid sensitivity in glaucoma has been attributed to differences in the expression of the two glucocorticoid receptors, GRalpha and GRbeta.	info:pmid/16431970#abs:1
glucocorticoid --+> NR3C1		DirectRegulation	Aldosterone and glucocorticoids express their functions through the glucocorticoid receptors (GRalpha and glucocorticoid receptorbeta) and the mineralocorticoid receptors .	info:pmid/16823718#abs:2
glucocorticoid --+> NR3C1		DirectRegulation	These results suggest that the synergism was through the glucocorticoid receptor and STAT3, and the coactivation pathway which was specific for alpha2-macroglobulin promoter was the target of glucocorticoid.	info:pmid/9795374#abs:14
glucocorticoid --+> NR3C1		DirectRegulation	The effect of dexamethasone with different concentrations and different stimulating periods on the expression of glucocorticoid receptors (GRalpha, GRbeta) protein was investigated in human monocyte cell line THP-1.	info:pmid/16710999#abs:1
glucocorticoid --+> NR3C1		DirectRegulation	The reduction of leukocyte numbers in nasal polyps following glucocorticoid treatment depends on several mechanisms, for example altered balance between the two isoforms of the human glucocorticoid receptors, GRalpha and GRbeta.	info:pmid/15643341#abs:4
glucocorticoid --+> NR3C1		DirectRegulation	The expressions of glucocorticoid receptors (GRa, GRß, GR?, GRp) mRNA and heat shock protein 90 in peripheral blood mononuclear cells of 40 newly diagnosed immune thrombocytopenia patients and 29 healthy volunteers were examined by real time PCR.	info:pmid/23336227#abs:2
glucocorticoid --+> NR3C1		DirectRegulation	We examined whether IFNT affects cortisol output and expression of Glucocorticoid receptors (NR3C1) and 11ß-hydroxysteroid dehydrogenases (enzymes responsible for Glucocorticoid conversion: HSD11B1 and HSD11B2) in bovine endometrium.	info:pmid/22361386#abs:3
glucocorticoid --+> NR3C1		DirectRegulation	Although RU24858 is a weaker glucocorticoid receptor ligand, both glucocorticoids showed similar efficacies on transrepression of nuclear factor kappaB -dependent transcription, whereas RU24858 yielded less than 12% of the response to dexamethasone on a classic glucocorticoid response element reporter (transactivation).	info:pmid/16988013#abs:3
glucocorticoid --+> NR3C1		DirectRegulation	Thus, we exposed male Siberian hamsters (Phodopus sungorus) to either short or long day lengths for 14 weeks to induce the full suite of adaptive responses, exposed them to 4h of restraint, and then measured relative mRNA expression in the hippocampus for low- and high-affinity glucocorticoid receptors (glucocorticoid receptor (GR), mineralocorticoid receptor (MR)), brain-derived neurotrophic fac…	info:pmid/22521589#abs:4
glucocorticoid --+> NR3C1		DirectRegulation	Selective glucocorticoid receptor agonists: glucocorticoid therapy with no regrets?	info:pmid/23074079#title:1
glucocorticoid --+> NR3C1		DirectRegulation	RU-38486 was used as a glucocorticoid receptor antagonist without any glucocorticoid effect per se.	info:pmid/22290156#cont:55
glucocorticoid --+> NR3C1		DirectRegulation	The rate of absorption is stimulated by activation of glucocorticoid receptors (glucocorticoid receptor).	info:pmid/20016101#body:203
glucocorticoid --+> NR3C1		DirectRegulation	Most, if not all, of these effects are mediated by the Glucocorticoids receptors (glucocorticoid receptor).	info:pmid/17234861#body:64
glucocorticoid --+> NR3C1		DirectRegulation	This behavior has been seen for glucocorticoid receptors (glucocorticoid receptor) (20-22) and progesterone receptors (23).	info:pmid/12376547#body:42
glucocorticoid --+> NR3C1		DirectRegulation	Glucocorticoids , the steroidal ligands of the glucocorticoid receptor (GR, NR3C1), are efficaciously used as anti-inflammatory drugs.	info:pmid/23935933#cont:28
glucocorticoid --+> NR3C1		DirectRegulation	The glucocorticoids are ligands of glucocorticoid receptor , a member of the nuclear receptor superfamily.	info:pmid/23994556#body:13
glucocorticoid --+> NR3C1		DirectRegulation	Therefore, we believe that membrane-associated glucocorticoid receptor is a modified form of the intracellular receptor for glucocorticoids.	info:pmid/10323679#body:192
glucocorticoid --+> NR3C1		DirectRegulation	Classically, glucocorticoids act as ligands for the glucocorticoid receptor to either enhance or repress expression of target genes (Beato, 1989).	info:pmid/11502894#body:52
glucocorticoid --+> NR3C1		DirectRegulation	glucocorticoid receptors: glucocorticoid receptor; mineralocorticoid receptors: mineralocorticoid receptor.	info:pmid/22631614#cont:161
glucocorticoid --+> NR3C1		DirectRegulation	Glucocorticoids are ligands for the glucocorticoid receptor , a member of the nuclear hormone receptor superfamily (15).	info:pmid/16037130#body:66
glucocorticoid --+> NR3C1		DirectRegulation	Nuclear export of glucocorticoid receptors (glucocorticoid receptor) has also been shown to be leptomycin B sensitive (50) or insensitive (51) in different ...	info:pmid/12554776#body:352
glucocorticoid --+> NR3C1		DirectRegulation	Glucocorticoids act as ligands for the glucocorticoid receptor and are among the most widely prescribed drugs in contemporary medicine.	info:pmid/20065017#body:49
glucocorticoid --+> NR3C1		DirectRegulation	For rat glucocorticoid receptors (glucocorticoid receptor), the last 246 amino acids (positions 550-795) encompass the ligand-binding domain (3).	info:pmid/10593951#body:36
glucocorticoid --+> NR3C1		DirectRegulation	Du et al. reported that Rg1, as a novel glucocorticoid receptor agonist, maintained glucocorticoid efficacy with reduced side effects ( ).	info:pmid/22534050#body:183
glucocorticoid --+> NR3C1		DirectRegulation	... glucocorticoid responsiveness is also regulated at the cellular level by alterations in expression and accumulation of the glucocorticoid hormone receptor ...	info:pmid/12198236#body:47
glucocorticoid --+> NR3C1		DirectRegulation	However, no information is available on the activity of tetrahydro-metabolites at glucocorticoid receptors (glucocorticoid receptor)1.	info:pmid/15044432#body:75
glucocorticoid --+> NR3C1		DirectRegulation	... , we hypothesize that elevated circulating corticosterone during stress activates putative membrane glucocorticoid receptors (glucocorticoid receptor) ...	info:pmid/23590841#cont:315
glucocorticoid --+> NR3C1		DirectRegulation	NR3C1 The NR3C1 protein is a receptor for glucocorticoids that can act as both a transcriptional factor and as a regulator of other transcription factors.	info:pmid/21172007#cont:471
glucocorticoid --+> NR3C1		DirectRegulation	Glucocorticoids are the endogenous ligand for both GLUCOCORTICOID RECEPTOR and mineralocorticoid receptor, specifically corticosterone in the rat and ...	info:pmid/17690167#body:60
glucocorticoid --+> NR3C1		DirectRegulation	GLUCOCORTICOID HORMONES act by binding to the intracellular Glucocorticoid hormone receptor (glucocorticoid receptor), which then stimulates (transactivates ...	info:pmid/15528271#body:54
glucocorticoid --+> NR3C1		DirectRegulation	... glucocorticoid receptor antagonist, glucocorticoids exert their action on gene expression through the activation of cytoplasmic glucocorticoid receptors ...	info:pmid/16916957#body:197
glucocorticoid --+> NR3C1		DirectRegulation	DAX1 also competes with SRC-1 and GRIP1 for the binding of Nur77 and glucocorticosteroid receptors(glucocorticoid receptor), respectively .	info:pmid/21856289#body:93
glucocorticoid --+> NR3C1		DirectRegulation	Thus, the Glucocorticoid receptor is undoubtedly the major target of Glucocorticoid in the control of intestinal glucose uptake.	info:pmid/22294744#cont:544
glucocorticoid --+> NR3C1		DirectRegulation	... References SQUIRREL MONKEYS have high circulating levels of cortisol to compensate for the expression of glucocorticoid receptors (glucocorticoid receptor) ...	info:pmid/15802496#body:59
glucocorticoid --+> NR3C1		DirectRegulation	... ; cardiovascular disease, cardiovascular disease; endothelin, endothelin; glucocorticoid receptors, glucocorticoid receptor ...	info:pmid/19470627#body:287
glucocorticoid --+> NR3C1		DirectRegulation	A high density of glucocorticoid receptors (NR3C1) are contained in hippocampus which is important for memory [111,112].	info:pmid/22815752#cont:350
glucocorticoid --+> NR3C1		DirectRegulation	Upon binding to glucocorticoid ligand, glucocorticoid receptor dissociates from cytoplasmic complexes, dimerizes, and translocates to the nucleus, where it ...	info:pmid/20880987#cont:21
glucocorticoid --+> NR3C1		DirectRegulation	At their site of action the lipophilic GCs move across the cell membrane and interact with cytoplasmic glucocorticoid receptors (glucocorticoid receptor) (7 ...	info:pmid/20881254#cont:16
glucocorticoid --+> NR3C1		DirectRegulation	Since all the members of the glucocorticoid family act as ligands of the glucocorticoid receptor, we reevaluated the results of our screen that contained a total of thirty three GCs.	info:pmid/22634227#body:87
glucocorticoid --+> NR3C1		DirectRegulation	Moreover, Du et al. reported that Rg1, as a novel glucocorticoid receptor agonist, maintained glucocorticoid efficacy with reduced side effects ( ).	info:pmid/23063465#body:142
glucocorticoid --+> NR3C1		DirectRegulation	... the conversion of inactive cortisone to active cortisol, thereby amplifying activation of intracellular glucocorticoid receptors (glucocorticoid receptor) ...	info:pmid/12915696#body:60
glucocorticoid --+> NR3C1		DirectRegulation	... receptors-binding sites,glucocorticoid receptors-bindingsite; glucocorticoid, glucocorticoid; glucocorticoid receptors, glucocorticoid receptor ...	info:pmid/23525215#cont:23
glucocorticoid --+> NR3C1		DirectRegulation	Glucocorticoid receptors (glucocorticoid receptor), which are also present in these neurons (11), have a 10-fold lower affinity for corticosterone but ...	info:pmid/9528963#body:51
glucocorticoid --+> NR3C1		DirectRegulation	Androgen receptors (androgen receptor)1and glucocorticoid receptors (glucocorticoid receptor) are members of the nuclear receptor transcription factor superfamily (1).	info:pmid/11096094#body:32
glucocorticoid --+> NR3C1		DirectRegulation	They recently found that the coactivator SRC-2/GRIP-1 (GRIP-1) is recruited to the promoters of genes that are repressed by the glucocorticoid receptors (glucocorticoid receptor).	info:pmid/14992717#body:56
glucocorticoid --+> NR3C1		DirectRegulation	In the absence of glucocorticoid ligand glucocorticoid receptor is localized in the cytoplasm and translocated to the nucleus after ligand activation.	info:pmid/16914116#body:127
glucocorticoid --+> NR3C1		DirectRegulation	Importantly, the signalling outcome can also depend on the balanced activation of the two main types of glucocorticoid receptors, glucocorticoid receptor and mineralocorticoid receptor.	info:pmid/20833224#body:254
glucocorticoid --+> NR3C1		DirectRegulation	In common with other steroid hormones, glucocorticoids achieve their effects by binding to cognate intracellular glucocorticoid receptors (glucocorticoid receptor) (3 , 4) .	info:pmid/11772934#body:42
glucocorticoid --+> NR3C1		DirectRegulation	StAR, steroidogenic acute regulatory protein; glucocorticoid receptors, glucocorticoid receptor; PLA2, phospholipase A2; COX-2, cyclo-oxygenase-2; ...	info:pmid/22172151#cont:169
glucocorticoid --+> NR3C1		DirectRegulation	Rather, it may be the sensitivity of glucocorticoid receptors (glucocorticoid receptor) to endogenous cortisol in limbic structures that is accounting for the observed effect.	info:pmid/21601366#body:195
glucocorticoid --+> NR3C1		DirectRegulation	Pro-inflammatory gene transcription is partly controlled by glucocorticoid receptors (glucocorticoid receptor) that translocate to the nucleus and attach to their own DNA binding site.	info:pmid/17626110#body:53
glucocorticoid --+> NR3C1		DirectRegulation	Formation of tube-like structures (tube-like structure) and expression of glucocorticoid receptors (glucocorticoid receptor) in human endothelial cells.	info:pmid/21217824#cont:140
glucocorticoid --+> NR3C1		DirectRegulation	The actions of glucocorticoids are mediated by the ubiquitous intracellular glucocorticoid receptor , which functions as a hormone-activated transcription factor of glucocorticoid-target genes ( ).	info:pmid/18096310#body:5
glucocorticoid --+> NR3C1		DirectRegulation	Dissociated glucocorticoids are synthetic ligands of the glucocorticoid receptor and can activate only transrepression or transactivation activity of the glucocorticoid receptor ( ).	info:pmid/19306867#body:140
glucocorticoid --+> NR3C1		DirectRegulation	Gruol and Bourgeois (1997[Go]) suggested that chemosensitizing glucocorticoids could serve simultaneously as glucocorticoid receptor agonists and modulators of multidrug resistance mediated by P-glycoprotein.	info:pmid/15365089#body:63
glucocorticoid --+> NR3C1		DirectRegulation	So called "membrane-bound glucocorticoid receptor-mediated non-genomic effects" are suggested to be mediated by membrane-bound glucocorticoid receptors (membrane-bound glucocorticoid receptor).	info:pmid/16388891#body:53
glucocorticoid --+> NR3C1		DirectRegulation	This confers a major advantage of selective glucocorticoid receptor agonists over traditional glucocorticoids in that they can offer a reduced side effect profile while maintaining anti-inflammatory properties through transrepression.	info:pmid/20824100#cont:261
glucocorticoid --+> NR3C1		DirectRegulation	With a high binding affinity for glucocorticoids in fish, glucocorticoid receptors (glucocorticoid receptor) had been identified in the brain of Chinook salmon ( ) and rainbow trout ( ).	info:pmid/22580269#body:100
glucocorticoid --+> NR3C1		DirectRegulation	We hypothesized in the current study that glucocorticoids downregulate Fas expression in neutrophils by activating the cells' glucocorticoid receptors (glucocorticoid receptor).	info:pmid/15590983#body:77
glucocorticoid --+> NR3C1		DirectRegulation	This conclusion is supported by a number of studies, which have demonstrated the involvement of the glucocorticoid receptor, a major target for glucocorticoid feedback, in the regulation of CRH expression .	info:pmid/12770571#body:117
glucocorticoid --+> NR3C1		DirectRegulation	The actions of glucocorticoids are mediated by the ubiquitous intracellular glucocorticoid receptor ,2 which functions as a hormone-activated transcription factor of glucocorticoid target genes (3, 7).	info:pmid/16249187#body:59
glucocorticoid --+> NR3C1		DirectRegulation	mineralocorticoid receptor is a high-affinity and low-capacity receptor system for glucocorticoid, while glucocorticoid receptor is a low-affinity and high-capacity receptor system for glucocorticoid (19).	info:pmid/22684778#cont:130
glucocorticoid --+> NR3C1		DirectRegulation	The hippocampus expresses the highest level of glucocorticoid receptors (glucocorticoid receptor) within the brain ( ) and is particularly vulnerable to the effects of stressful experience ( ).	info:pmid/20832468#body:132
glucocorticoid --+> NR3C1		DirectRegulation	Glucocorticoids such as methylprednisolone are employed widely in inflammatory bowel disease treatment, and are agonists for glucocorticoid receptor ( ), which is an ASBT and NTCP transactivator (vide supra).	info:pmid/23506869#body:167
glucocorticoid --+> NR3C1		DirectRegulation	Restraint stress elevated glucocorticoid levels by increasing CRH while decreasing ovarian expression of glucocorticoid receptors (nuclear receptor subfamily 3, group C, member 1; NR3C1).	info:pmid/23884643#cont:274
glucocorticoid --+> NR3C1		DirectRegulation	Present findings suggest that glucocorticoid receptors (glucocorticoid receptor) work in concert with ß-noradrenergic receptor in the consolidation of lasting impact of predator stress on rodent anxiety-like behavior.	info:pmid/17335916#body:346
glucocorticoid --+> NR3C1		DirectRegulation	In addition to ER and AR, PELP1 functions as a coactivator for variety of other nuclear transcription factors including glucocorticoid receptors (glucocorticoid receptor) ( ), ERß ( ), RXRa ( ), E2F1 ( ), and ERRa/PCRC2 ( ).	info:pmid/23933151#body:170
glucocorticoid --+> NR3C1		DirectRegulation	INTRODUCTION TOP ABSTRACT INTRODUCTION EXPERIMENTAL PROCEDURES RESULTS AND DISCUSSION REFERENCES Glucocorticoid receptors (glucocorticoid receptor)1 are recovered from hormone-free cells as large multiprotein complexes containing a dimer of hsp90 (for review see Refs. 1 and 2).	info:pmid/12807878#body:58
glucocorticoid --+> NR3C1		DirectRegulation	In humans, the circadian trough of cortisol secretion is largely mediated via the high-affinity mineralocorticoid receptor , while circadian peak levels in the morning are more strongly dependent on low-affinity glucocorticoid receptors (glucocorticoid receptor) ( ).	info:pmid/22455832#body:72
glucocorticoid --+> NR3C1		DirectRegulation	In rodents, the effects of the glucocorticoid corticosterone on learning and memory processes are mediated by mineralocorticoid and glucocorticoid receptors (MR and glucocorticoid receptor), which are highly expressed in limbic brain areas.	info:pmid/18784648#body:42
glucocorticoid --+> NR3C1		DirectRegulation	Schematic representation of mineralocorticoid receptors (mineralocorticoid receptor), glucocorticoid receptors (glucocorticoid receptor), and 11ß-hydroxysteroid dehydrogenase-2 (hydroxysteroid dehydrogenase2) expression along the mammalian nephron.	info:pmid/10760068#body:59
glucocorticoid --+> NR3C1		DirectRegulation	glucocorticoid receptor ligands, called glucocorticoids , play a crucial role in numerous physiological functions, including the functioning of the central nervous system , digestive, hematopoietic, renal, and reproductive system.	info:pmid/21414337#body:205
glucocorticoid --+> NR3C1		DirectRegulation	The cellular response to glucocorticoids is determined by a dynamic interaction between the fluctuating levels of corticosterone and differential activation kinetics of the two glucocorticoid receptors, glucocorticoid receptor and mineralocorticoid receptor.	info:pmid/18339373#body:103
glucocorticoid --+> NR3C1		DirectRegulation	Both types of glucocorticoid receptors (glucocorticoid receptor, MR) are widely expressed in the brain, such as in hippocampus, amygdala, lateral septal nuclei and some other cortical areas.	info:pmid/22627492#body:133
glucocorticoid --+> NR3C1		DirectRegulation	Cortisol can act through both the mineralocorticoid receptors (mineralocorticoid receptor gene = NR3C2) and glucocorticoid receptors (glucocorticoid receptor gene = NR3C1) and imbalances between these two receptors has been implicated in a maladaptive stress response and depression.15	info:pmid/24166410#cont:26
glucocorticoid --+> NR3C1		DirectRegulation	In the absence of endogenous ligand, hydrocortisone, or other glucocorticoid agonists, glucocorticoid receptor is located in the cytoplasm where it is maintained by chaperones, including heat shock proteins 90 and 70, and the protein FKBP52.	info:pmid/24518828#body:10
glucocorticoid --+> NR3C1		DirectRegulation	It is possible that the corticosterone injection increased the synthesis or release of norepinephrine by binding to glucocorticoid receptors (glucocorticoid receptor) in the nucleus of the solitary tract , locus coeruleus or amygdala.	info:pmid/19932757#body:146
glucocorticoid --+> NR3C1		DirectRegulation	HSD, hydroxysteroid dehydrogenase; PPARa, peroxisome proliferator-activated receptor a; phosphoenolpyruvate carboxykinase, phosphoenolpyruvate carboxykinase; glucocorticoid receptors, glucocorticoid receptor; GAPDH, glyceraldehyde-3-phosphate dehydrogenase.	info:pmid/23015202#cont:100
glucocorticoid --+> NR3C1		DirectRegulation	The activity of the hypothalamic-pituitary-adrenal axis is modulated by a mechanism of glucocorticoid-mediated negative feedback via activation of two types of receptors: mineralocorticoid receptors and glucocorticoid receptors (glucocorticoid receptor) ( ).	info:pmid/19368803#body:9
glucocorticoid --+> NR3C1		DirectRegulation	Glucocorticoids bind to glucocorticoid receptors (glucocorticoid receptor) to mediate the peripheral stress response and also feed back to the CNS to modulate further activation of the hypothalamic-pituitary-adrenal axis (Herman et al., 2003[Go]).	info:pmid/16481429#body:75
glucocorticoid --+> NR3C1		DirectRegulation	Although corticosterone, the physiological glucocorticoid in rats, is also the ligand for mineralocorticoid receptor and glucocorticoid receptor in the heart, its short-term stimulation did not significantly increase the phosphorylation of either AktSer473 or GSK3ßSer9 (Fig. 2c).	info:pmid/22763651#cont:88
glucocorticoid --+> NR3C1		DirectRegulation	Serotonin and noradrenaline reuptake inhibitors may dampen hypothalamus-pituitary-adrenal system activity in the long run by inducing hippocampal mineralocorticoid and glucocorticoid receptors (glucocorticoid receptor) ( ).	info:pmid/20381159#body:95
glucocorticoid --+> NR3C1		DirectRegulation	Moreover, there are several evidences showing that some isozymes of Cytochrome P4502 and Cytochrome P4503 families are induced not only by xenobiotic chemicals but also by glucocorticoid receptor and VDR ligands such as glucocorticoid and 1a 25-dihydroxy vitamin D3( ).	info:pmid/17526421#body:142
glucocorticoid --+> NR3C1		DirectRegulation	The inhibitory effects of increased baseline Corticosterone on the parental behavior of tan-stripe Corticosterone males may have resulted through the activation of a larger number of either high-affinity mineralocorticoid receptors or low-affinity glucocorticoid receptors (glucocorticoid receptor).	info:pmid/19751738#body:135
glucocorticoid --+> NR3C1		DirectRegulation	The discovery and early development of selective glucocorticoid receptor agonists as replacement glucocorticoid therapy could, in time, offer the Rheumatoid arthritis patient a treatment with the efficacy of GCs but without the side effects that frequently accompany the use of these drugs ( ).	info:pmid/16376819#body:157
glucocorticoid --+> NR3C1		DirectRegulation	There is evidence that endotoxin and/or inflammatory cytokines increase the number of glucocorticoid receptors (glucocorticoid receptor)1 in murine macrophages (8) and human lymphoid, monocytoid, and hepatoma cell lines (9).	info:pmid/8823306#body:50
glucocorticoid --+> NR3C1		DirectRegulation	When studied by fluorescence recovery after photobleaching , Peroxisome proliferator-activated receptors appear as very mobile receptors which cross the entire nucleus within a few seconds but are not immobilized upon ligand binding in contrast to other receptors such as the estrogen and glucocorticoid receptors (GR, NR3C1) .	info:pmid/16476485#body:271
glucocorticoid --+> NR3C1		DirectRegulation	These modifications include increases in stress-induced plasma levels of glucocorticoid hormones, the final component of the hypothalamic-pituitary-adrenal axis, and decreases in the number of hippocampal glucocorticoid receptors (GR, also known as Nr3c1).	info:pmid/19874883#body:3
glucocorticoid --+> NR3C1		DirectRegulation	One extensively examined model for ligand-dependent perturbations of chromatin structure in pre-initiation complex formation, as well as antagonism between the progesterone and glucocorticoid receptors (PR and glucocorticoid receptor), has been the integrated composite MMTV (mouse mammary tumor virus) promoter/enhancer (reviewed in ).	info:pmid/10508693#body:39
glucocorticoid --+> NR3C1		DirectRegulation	Moreover, they are useful tool compounds for further investigating the mechanisms of Glucocorticoid receptor-mediated effects. inflammation | nuclear receptor | dissociated glucocorticoid receptor ligand Glucocorticoids have been widely and successfully used in the treatment of acute and chronic inflammatory diseases for >50 yr.	info:pmid/14694204#body:35
glucocorticoid --+> NR3C1		DirectRegulation	Glucocorticoids glucocorticoid receptor, an important receptor for glucocorticoid stress hormones in the brain, is a transcription factor that is able to regulate many of the immediate early genes as well as some of the other validated genes that were differentially expressed between high responders and low responders in cornu ammonis 1.	info:pmid/21537941#cont:379
glucocorticoid --+> NR3C1		DirectRegulation	In humans and rats, the relative abundance of glucocorticoid receptors (glucocorticoid receptor) in adipose tissue is positively associated with the accumulation of adipose tissue in the various depots following glucocorticoid supplementation (Feldman and Loose, 1977[Go]; Brönnegård et al., 1990[Go]; Rebuffé-Scrive et al., 1990[Go]).	info:pmid/19251920#body:69
glucocorticoid --+> NR3C1		DirectRegulation	Dexamethasone treatment suppressed corticosterone equally in both groups of rats (P > 0.05; Fig. 5C), but rats with tumors exhibited significant increases in gene expression of both mineralocorticoid receptors (mineralocorticoid) and glucocorticoid receptors (glucocorticoid receptor) in the hippocampus (P < 0.05 both comparisons; Fig. 5D).	info:pmid/19451634#body:100
glucocorticoid --+> NR3C1		DirectRegulation	Notably, this exposure paradigm results in decreases in the hippocampal mineralocorticoid receptor and glucocorticoid receptors (glucocorticoid receptor) ( ) and an increase in baseline plasma corticosterone ( ) at post-natal day 35, thereby suggesting hypothalamic-pituitary-adrenal axis dysregulation.	info:pmid/22960421#body:17
glucocorticoid --+> NR3C1		DirectRegulation	Glucocorticoid receptors (glucocorticoid receptor) in diverse fish exhibit a high binding affinity for glucocorticoids and have been identified in the cytosol in the brain of juvenile chinook salmon ( ) as well as in hypothalamus, pituitary, caudal telencephalon and anterior preoptic region in rainbow trout ( ).	info:pmid/18790071#body:117
glucocorticoid --+> NR3C1		DirectRegulation	Dexamethasone was chosen as the glucocorticoid receptor agonist because this glucocorticoid has an almost exclusive effect on GRs (>30x) compared with its negligible effect on mineralocorticoid receptors, and our previous study (Wang et al., 2004[Go]) has shown that mineralocorticoid receptors within the spinal cord were not changed after peripheral nerve injury in the same constriction nerve inj…	info:pmid/15647493#body:204
HSP90AA1 ---> AR		DirectRegulation	The regulation of human androgen receptor (AR) by the molecular chaperone Hsp90 was investigated using the yeast Saccharomyces cerevisiae as a model system.	info:pmid/8910505#abs:1
HSP90AA1 ---> AR		DirectRegulation	Hsp90 regulates androgen receptor hormone binding affinity in vivo.	info:pmid/18319300#cont:371
HSP90AA1 ---> AR		DirectRegulation	Hsp90 regulates androgen receptor hormone binding affinity in vivo.	info:pmid/15231664#cont:359
HSP90AA1 ---> AR		DirectRegulation	Hsp90 regulates androgen receptor hormone binding affinity in vivo .	info:pmid/16170022#cont:314
HSP90AA1 ---> AR		DirectRegulation	Hsp90 regulates androgen receptor hormone binding affinity in vivo .	info:pmid/18487223#cont:360
HSP90AA1 ---> AR		DirectRegulation	Hsp90 regulates androgen receptor hormone binding affinity in vivo .	info:pmid/15781642#cont:387
HSP90AA1 ---> AR		DirectRegulation	Hsp90 regulates androgen receptor hormone binding affinity in vivo .	info:pmid/15930304#cont:321
HSP90AA1 ---> AR		DirectRegulation	There is a molecular link between HSP expression and tumor progression in prostate cancer in that HSP56, -70, and -90 regulate the function of the androgen receptor ( 22 , 23 ).	info:pmid/15152009#cont:31
HSP90AA1 ---> AR		DirectRegulation	HSP90 is known to bind intracellular, steroid receptors, including the glucocorticoid receptor (GR), the estrogen receptor (ER), the androgen receptor (AR), and the progesterone receptor (PR) ( 3 , 10 , 26 , 30 ).	info:pmid/11123263#cont:30
HSP90AA1 ---> AR		DirectRegulation	Hsp90, for example, interacts with the androgen receptor (AR ), 1 aryl hydrocarbon receptor, estrogen receptor, glucocorticoid receptor (GR ), mineralocorticoid receptor, and the progesterone receptor (PR ) and is important for ligand binding by all of these receptors (reviewed in Ref. 1 ).	info:pmid/11085988#cont:19
NF-kB --+> IL6		PromoterBinding	Additionally, nuclear factor kappaB activation caused interleukin-6 expression.	info:pmid/18433784#abs:13
NF-kB --+> IL6		PromoterBinding	Single binding sites for transcription factors NF-IL6 and NF-kappa B are present in the promoter of the interleukin 6 gene.	info:pmid/8234276#abs:1
NF-kB --+> IL6		PromoterBinding	The Nuclear factor-kappaB inhibitor decreased the H(2)O(2)-induced expression of IL-6.	info:pmid/21031020#abs:8
NF-kB --+> IL6		PromoterBinding	The IL-6 promoter contains binding sites for multiple transcription factors, including nuclear factor-kappaB and C/EBP.	info:pmid/12219016#abs:2
NF-kB --+> IL6		PromoterBinding	The binding of p65 and p50 to the nuclear factor-kappa B element on the IL-6 promoter was enhanced by SDF-1 alpha.	info:pmid/18310089#abs:8
NF-kB --+> IL6		PromoterBinding	The estrogen receptor suppresses interleukin-6 (IL-6) gene expression through interaction with nuclear factor kappaB in a hormone-dependent manner.	info:pmid/16043358#abs:1
NF-kB --+> IL6		PromoterBinding	The IL-6 promoter/enhancer region contains response elements for nuclear factor-kappaB, AP-1, and CCAAT/enhancer binding protein (C/EBP).	info:pmid/9918531#abs:2
NF-kB --+> IL6		PromoterBinding	The proximal region of the IL-6 gene promoter contains a NF-kappaB consensus site, which contributes to increased IL-6 expression in various tissues.	info:pmid/16484300#abs:7
NF-kB --+> IL6		PromoterBinding	Transient transfection of dominant-negative TLR4 also attenuated nuclear factor-kappaB-binding activity and interleukin-6 promoter activity.	info:pmid/16651628#abs:7
NF-kB --+> IL6		PromoterBinding	Endogenous IkappaBzeta specifically associates with the p50 subunit of NF-kappaB, and is recruited to the NF-kappaB binding site of the IL-6 promoter on stimulation.	info:pmid/15241416#abs:6
NF-kB --+> IL6		PromoterBinding	Mutation in the IL-6 promoter region at the binding site of NF-kappaB or C/EBP impaired promoter activation in response to lipopolysaccharide.	info:pmid/18209571#abs:8
NF-kB --+> IL6		PromoterBinding	The purpose of this study was to determine if binding of nuclear factor kappaB to the IL-6 promoter is responsible for the age-related increase in brain IL-6.	info:pmid/11431008#abs:2
NF-kB --+> IL6		PromoterBinding	IL-6 induction paralleled increased DNA binding activity to the nuclear factor-kappa B - and NF-IL-6-recognized sites in the IL-6 promoter.	info:pmid/9378980#abs:4
NF-kB --+> IL6		PromoterBinding	Consistent with this idea, treatment of glia from aged mice with recombinant IL-10 decreased both constitutive and inducible binding of nuclear factor kappaB to the IL-6 gene promoter.	info:pmid/11847480#abs:7
NF-kB --+> IL6		PromoterBinding	To investigate the inducing mechanism of IL-6 by IGF-II, we examined the promoter activity of IL-6 and the DNA binding activity of NFkappaB, a strong regulator of IL-6.	info:pmid/11097836#abs:6
NF-kB --+> IL6		PromoterBinding	KAP1 is likely to modulate the binding of NF-?B to the IL-6 promoter because KAP1 knockdown enhanced TNF-a-induced NF-?B-luciferase activity, but not I?Ba degradation.	info:pmid/21810609#abs:3
NF-kB --+> IL6		PromoterBinding	Furthermore, AhR overexpression enhanced nuclear localization of AhR and RelA, and increased the association of AhR-RelA with the NF?B response element of the IL-6 promoter.	info:pmid/21996739#abs:8
NF-kB --+> IL6		PromoterBinding	Molecular and biochemical analysis revealed that ATF3 interacted directly with histone deacetylase 1 (HDAC1) and recruited HDAC1 into the ATF/NF-kappaB sites in the IL-6 and IL-12b gene promoters.	info:pmid/20360311#abs:5
NF-kB --+> IL6		PromoterBinding	Furthermore, chromatin immunoprecipitation assay revealed that 6,6'-bieckol inhibited lipopolysaccharide-induced nuclear factor-kappa B binding to the TNF-a and IL-6 promoters.	info:pmid/22289571#abs:5
NF-kB --+> IL6		PromoterBinding	Deletion analysis suggested that the DNA segment between -150 bp and -27 bp of the IL-6 gene promoter that contains nuclear factor kappaB and CCAAT/enhancer-binding protein-beta sites was responsible for telmisartan suppression.	info:pmid/19289654#abs:8
NF-kB --+> IL6		PromoterBinding	Adenoviral delivery of Smad7 and dominant negative Smad3 (SmadDelta3) reversed the TGF-beta1-mediated inhibition of NF-kappaB transcriptional activity and NF-kappaB recruitment to the IL-6 promoter.	info:pmid/12672795#abs:7
NF-kB --+> IL6		PromoterBinding	We found that a fragment of the IL-6 promoter containing the site specifically binds highly purified NF-kappa B protein and the NF-kappa B protein in nuclear extracts of phorbol ester-induced Jurkat cells.	info:pmid/2183031#abs:2
NF-kB --+> IL6		PromoterBinding	The exposure to Str. californicus induced the binding of nuclear factor-kappa-B proteins to the nuclear factor-kappa-B consensus sequence as well as to the natural nuclear factor-kappa-B site of the IL-6 promoter.	info:pmid/15121507#abs:9
NF-kB --+> IL6		PromoterBinding	EMSA demonstrated that both fenofibrate and dexamethasone reduced nuclear factor-kappaB binding to its recognition site on the IL-6 promoter, but only fenofibrate reduced such binding to the vascular cell adhesion molecule-1 promoter.	info:pmid/11459775#abs:6
NF-kB --+> IL6		PromoterBinding	Taken together, these data show that human estrogen receptor impairs TNFalphainduction of IL-6 by preventing c-rel and, to a lesser extent, RelA proteins binding to the NF-kappaB site of the IL-6 promoter.	info:pmid/9171095#abs:9
NF-kB --+> IL6		PromoterBinding	In addition, LPS triggered the activation of several different Nuclear factor kappa B complexes in alveolar macrophages, and different forms of Nuclear factor kappa B bound to the IL-6, IL-8, and TNF promoter sequences.	info:pmid/9490656#abs:6
NF-kB --+> IL6		PromoterBinding	Deletion of the nuclear factor-kappa B binding site in the IL-6 promoter was associated with loss of inducibility by LIF, lending further support for the notion that the nuclear factor-kappa B binding site is crucial for LIF-mediated induction of the IL-6 promoter.	info:pmid/1421375#abs:6
NF-kB --+> IL6		PromoterBinding	The ability of the C/EBPbeta bZIP region to activate the IL-6 promoter in transient transfections is completely dependent upon an intact NF-kappaB-binding site, supporting a model where the bZIP protein primarily functions to augment the activity of NF-kappaB.	info:pmid/10748205#abs:7
NF-kB --+> IL6		PromoterBinding	Instead, IFN-? blocked tolerance-associated down-regulation of IL6 and TNF transcription, RNA polymerase II recruitment, and NF-?B and CCAAT/enhancer-binding protein ß transcription factor binding to the IL6 and TNF promoters in tolerized monocytes.	info:pmid/20974955#abs:6
NF-kB --+> IL6		PromoterBinding	EMSAs measuring NF-kappaB binding to IL-6 promoter sequences, an event known to induce IL-6 transcription, indicated a significant decrease in the lipopolysaccharide-mediated induction of DNA-binding RelA/p50 and c-Rel/p50 heterodimers in the presence of 7,12-dimethylbenz [a]anthracene.	info:pmid/14678569#abs:14
NF-kB --+> IL6		PromoterBinding	Analysis with luciferase reporter plasmids carrying IL-6 promoter mutant fragments demonstrated that NS1 effect is mediated by a NF-kappaB binding site in the IL-6 promoter region, strongly implying that NS1 functions as a trans-acting transcriptional activator on the IL-6 promoter.	info:pmid/8970971#abs:7
NF-kB --+> IL6		PromoterBinding	Furthermore, the IL-6 promoter has nuclear factor-?B binding elements.	info:pmid/16968805#body:156
NF-kB --+> IL6		PromoterBinding	The IL-6 promoter region containing the NF-?B site or interleukin response element.	info:pmid/12200447#body:141
NF-kB --+> IL6		PromoterBinding	HSF1 is required for NF-?B binding to IL-6 promoter in vivo.	info:pmid/17766920#body:174
NF-kB --+> IL6		PromoterBinding	Translocated NF-[kappa ]B binding to the IL-6 promoter consists primarily of p50 and p65 subunits.	info:pmid/9651185#body:201
NF-kB --+> IL6		PromoterBinding	In addition, the IL-6 promoter contains several nuclear factor ?B binding sites (34).	info:pmid/10748190#body:206
NF-kB --+> IL6		PromoterBinding	... IL-1ß, IL-6, and TNFa promoters containing response elements for a number of transcription factors, including ...	info:pmid/15905315#body:195
NF-kB --+> IL6		PromoterBinding	In this study, we now show that the NF-?B motif within the IL-6 promoter functions as a CD28 response element.	info:pmid/10567414#body:61
NF-kB --+> IL6		PromoterBinding	AP-1 and NF-[kappa ]B binding sites were reported to be found in the promoter regions of IL-6 gene (17).	info:pmid/8690800#body:228
NF-kB --+> IL6		PromoterBinding	The IL-6 promoter also contains an NF-?B site, which is important for cooperative signaling by IL-17 and TNFa (Fig. 2).	info:pmid/14600152#body:268
NF-kB --+> IL6		PromoterBinding	Sp1 could serve as an important bridge in binding between NF-?B and C/EBP isoforms in the IL-6 promoter.	info:pmid/8631753#body:45
NF-kB --+> IL6		PromoterBinding	The mouse IL-6 promoter contained closely spaced binding sites for glucocorticoid receptor, Foxa1 and Foxa2, and NF-?B (Figure 6D).	info:pmid/19436110#body:185
NF-kB --+> IL6		PromoterBinding	Indeed, NF-kappaB was also recruited to the IL-6 promoter, albeit with different kinetic pattern from that of LAP* (Fig. 1B, alpha p50 of left panels).	info:pmid/14530280#body:152
NF-kB --+> IL6		PromoterBinding	In a recent report, Inouye et al. (17) showed that HSF1 facilitated the recruitment of LPS-induced NF-?B to the IL-6 promoter.	info:pmid/19846753#body:308
NF-kB --+> IL6		PromoterBinding	In this experiment, NS-1 of B19, was shown to activate NF-?B, which binds and activates the promoter of the IL-6 gene.	info:pmid/9653169#body:223
NF-kB --+> IL6		PromoterBinding	In particular, because IL-6 production was induced by HSP 60s in all three cell types examined in this study, we chose to detect nuclear factor-?B ...	info:pmid/10021466#body:190
NF-kB --+> IL6		PromoterBinding	The promoter of IL-6 contains several known binding sites for transcription factors such as NF-IL6, NF-?B, and AP1 (26 , 27) .	info:pmid/10834930#body:204
NF-kB --+> IL6		PromoterBinding	We also set up a modified repression assay in which the IL-6 promoter, known to be inducible by TNFa and to contain nuclear factor-?B response elements (9 ...	info:pmid/14551261#body:178
NF-kB --+> IL6		PromoterBinding	Interactions between estrogen and the IL-6 gene Nuclear factor-?B has a key role as a coordinating element in the response of the body to situations of ...	info:pmid/11844745#body:299
NF-kB --+> IL6		PromoterBinding	The promoter regions of haemoxygenase-1, IL-8 and IL-6 have binding sites for the transcription factors, AP-1 and nuclear factor -?B.	info:pmid/18057061#body:222
NF-kB --+> IL6		PromoterBinding	The presence of nuclear factor ?B binding sites has been found in the promoter regions of the IL-6, interleukin-1, and TNF-a genes (31).	info:pmid/17284733#body:142
NF-kB --+> IL6		PromoterBinding	lipopolysaccharide-stimulated IL-6 promoter activity was largely dependent on the presence of the IL-6 promoter's NF-?B binding site.	info:pmid/16254126#body:246
NF-kB --+> IL6		PromoterBinding	... IL-6 promoter contains a consensus sequence for the redox-sensitive transcription factor nuclear factor-?B, supporting a role for nuclear factor-?B in the ...	info:pmid/15802498#body:261
NF-kB --+> IL6		PromoterBinding	Activated p38 mitogen-activated protein kinase is then free to induce the transactivation and binding of nuclear factor-?B to IL-6 promoter elements.	info:pmid/15316034#body:184
NF-kB --+> IL6		PromoterBinding	... appear to be the sole mechanism involved in the sVCAM-1-specific effect of isoflavones, because the promoter regions of MCP-1, VCAM-1, E-selectin, and IL-6 ...	info:pmid/15585561#body:182
NF-kB --+> IL6		PromoterBinding	The IL8, IL6, IL1, CXCL1, CXCl2, and CXCL3 promoters all contain putative NF-?B sites and may be regulated in a similar manner.	info:pmid/18635816#body:267
NF-kB --+> IL6		PromoterBinding	... inhibit IL-6 gene expression by preventing the binding of nuclear factor-?B and NF-IL6 transcription factors to their respective binding sites in the IL-6 ...	info:pmid/9895331#body:175
NF-kB --+> IL6		PromoterBinding	... NF-?B, we combined chromatin immunoprecipitation assays with SYBR Green quantitative PCR analysis to examine in vivo NF-?B binding to the consensus ...	info:pmid/17053832#body:125
NF-kB --+> IL6		PromoterBinding	It is synthesized in parallel with E-selectin (31), and both the IL-6 and IL-8 promoters have essential NF-[kappa ]B and NF-IL-6 sites that are necessary ...	info:pmid/9202068#body:294
NF-kB --+> IL6		PromoterBinding	Specifically, both the mouse and human IL-6 promoter regions contain conserved AP-1, NF-?B, C/EBP, and CREB consensus sites (Fig. 7).	info:pmid/19907005#body:241
NF-kB --+> IL6		PromoterBinding	Specificity was demonstrated by stably transfecting IL-6 promoter variants harboring point mutations in the AP-1 or nuclear factor ?B elements (Fig. 2A).	info:pmid/10496964#body:167
NF-kB --+> IL6		PromoterBinding	Both the IL-6 and IL-8 promoters contain AP-1 and NF-?B binding sites, whereas only the IL-6 promoter contains a CRE binding site.	info:pmid/17202133#body:300
NF-kB --+> IL6		PromoterBinding	The NF-?B site of the IL-6 promoter overlaps with a binding site for CBF1 which can repress NF-?B-dependent transcription driven by p50:p65 heterodimers (37, 38).	info:pmid/11886848#body:409
NF-kB --+> IL6		PromoterBinding	Mutation of the IL-6 promoter NF?B site neither abrogates interleukin-1 induction nor the inhibitory effect of transfected dominant-negative AKT or I?B kinaseaT23A.	info:pmid/18515365#body:287
NF-kB --+> IL6		PromoterBinding	The promoter of the human IL-6 gene contains the binding sites for activator protein-1, CREB, nuclear factor of activated T cells, and nuclear factor-kappaB (31).	info:pmid/12855406#body:221
NF-kB --+> IL6		PromoterBinding	Recombination signal sequence binding protein Jkappa is constitutively bound to the NF-kappaB site of the interleukin-6 promoter and acts as a negative regulatory factor.	info:pmid/9199307#title:1
NF-kB --+> IL6		PromoterBinding	In fact, adjacent or overlapping binding sites for NF-?B and C/EBP factors have been identified in the promoter regions of IL-6, IL-8, and angiotensinogen genes (30, 31, 32).	info:pmid/8798413#body:62
NF-kB --+> IL6		PromoterBinding	The promoter of the human IL-6 gene contains an nuclear factor ?B binding site, and nuclear factor ?B is indispensable for IL-1ß-induced IL-6 gene induction (3).	info:pmid/10660609#body:268
NF-kB --+> IL6		PromoterBinding	... IL-6 inhibition to estrogen receptor interference with nuclear factor-?B binding to the IL-6 promoter, the mechanism by which estrogen receptor blocks ...	info:pmid/10453354#body:437
NF-kB --+> IL6		PromoterBinding	... has been suggested that STAT3, in association with NF-?B, could bind to the IL-6 promoter through an NF-?B binding site and promote expression of the IL-6 ...	info:pmid/18060032#body:265
NF-kB --+> IL6		PromoterBinding	In this study we found that binding of NF-?B to its authentic recognition sites in the promoter of IL-6 and IL-8 increased after IL-17 stimulation.	info:pmid/15059275#body:249
NF-kB --+> IL6		PromoterBinding	Recombination signal sequence binding protein Jkappa is constitutively bound to the NF-kappaB site of the interleukin-6 promoter and acts as a negative regulatory factor.	info:pmid/11380819#body:345
NF-kB --+> IL6		PromoterBinding	Our results indicate that activator protein-1 and NF-?B sites, present in the IL-6 promoter, are required for depolarization induced IL-6 transcription.	info:pmid/16381797#body:275
NF-kB --+> IL6		PromoterBinding	The recombination signal sequence binding protein (RBP-J?) is constitutively bound to the nuclear factor ?B site of the interleukin-6 promoter and acts as a negative regulatory factor.	info:pmid/9199176#body:1046
NF-kB --+> IL6		PromoterBinding	Individual binding sites for NF-IL6 and NF?B are present in the promoter of the IL-6 gene, and the cooperation of these two factors plays an important role in transcription of IL-6(37).	info:pmid/8537402#body:242
NF-kB --+> IL6		PromoterBinding	CREB and nuclear factor ?B Mediate Ang II-Induced IL-6 Gene Expression Next we examined the roles of nuclear factor ?B and CREB binding sites in the IL-6 promoter.	info:pmid/17495236#body:100
NF-kB --+> IL6		PromoterBinding	Inside the cell, the nuclear factor ?B will bind to the decoy, thereby blocking the binding of nuclear factor ?B to response elements present in the IL-6 promoter and inhibit induction of IL-6 transcription.	info:pmid/15292915#body:50
NF-kB --+> IL6		PromoterBinding	However, we did not observe a footprint in either the proximal 120 bases of the IL-6 promoter, which contains the NF?B response element, or the -120 to -225 fragment of the IL-6 promoter. [Fig. 7.] View larger version: In this window.	info:pmid/8824277#body:268
NF-kB --+> IL6		PromoterBinding	In addition, MCP-1, IL-8, IL-6, and ICAM-1 promoters contain functional AP-1 and NF-?B sites (Dendorfer et al. 1994; Chen and Manning 1995;Farina et al. 1997; Martin et al. 1997; Roger et al. 1998).	info:pmid/10346818#body:249
NF-kB --+> IL6		PromoterBinding	The IL-6 and G-CSF gene promoters have binding sites for multiple transcription factors including activator protein-1, nuclear factor-?B, cAMP response element-binding protein, and CCAAT enhancer binding proteins.	info:pmid/17473057#body:337
NF-kB --+> IL6		PromoterBinding	The human and rat IL-6 gene promoters have a very similar structure, with functional AP-1, cAMP-responsive element , NF-IL6 (CAAT/enhancer-binding protein-ß), and NF-?B sites conserved between the genes (36).	info:pmid/11337499#body:274
NF-kB --+> IL6		PromoterBinding	Because nuclear factor-?B is essential for basal IL-6 expression, overexpressed CREB may take over most of the CBP and reduce the nuclear factor-?B-CBP complex binding to the IL-6 promoter, hence decreasing IL-6 promoter activity.	info:pmid/15128746#body:352
NF-kB --+> IL6		PromoterBinding	In addition, TGFß1 inhibited lipopolysaccharide-induced NF-?B recruitment to the interleukin-6 gene promoter in intestinal epithelial cells through blockade of histone acetylation (23).	info:pmid/16987993#body:275
NF-kB --+> IL6		PromoterBinding	However, sequence analysis shows that the number and predicted affinity of the NF-kappaB sites contained in the MCP-1, IL-6, and RANTES promoters is not significantly different from those in MIP-2, Manganese superoxide dismutase, and IkappaBalpha (Table 1).	info:pmid/11413190#body:125
NF-kB --+> IL6		PromoterBinding	Promoter regions of proinflammatory cytokines (IL-1beta, IL-1alpha, TNF-alpha, and IL-6) contain consensus sequences for the binding of different transcription factors, especially NF-kappaB and C/EBPbeta (27, 28, 40).	info:pmid/12690109#body:323
NF-kB --+> IL6		PromoterBinding	After the chromatin immunoprecipitation protocol, gene promoter regions were amplified and analyzed by semiquantitative PCRs using specific primer pairs around nuclear factor ?B binding regions on the promoters of TNFa, MCP-1, COX-2, and IL-6.	info:pmid/14976218#body:146
NF-kB --+> IL6		PromoterBinding	We focused on nuclear factor ?B because the IL-6 promoter contains binding sites for the nuclear factor ?B protein (Sehgal et al., 1989), which has been previously linked to IL-6 regulation (Sehgal et al., 1989; Craig et al., 2000; Kobayashi et al., 2003).	info:pmid/19363165#body:275
NF-kB --+> IL6		PromoterBinding	Overlapping or adjacent NF?B/CEBP binding sites are located within the promoter regions of IL-6, IL-8, IL-12, angiotensinogen, serum amyloid A, and COX2 genes (24, 47, 48), indicating a close relationship between NF?B and C/EBP in transcriptional regulation of these proteins (19).	info:pmid/15713664#body:262
NF-kB --+> IL6		PromoterBinding	Interestingly, one of conserved nuclear factor-?B binding sites in IL-6 gene contained high-affinity activator protein 1-binding sites, suggesting that the response of some nuclear factor-?B dependent genes may be modified by adjacent transcription factor regulatory sites.	info:pmid/19706153#body:332
NF-kB --+> IL6		PromoterBinding	The report of Dendorfer and colleagues [42] indicated that mutations in the nuclear factor-?B site of IL-6 promoter completely abolished lipopolysaccharide-induced promoter activity in murine monocyte-macrophage cell line PU5-1.8.	info:pmid/17042956#body:378
NF-kB --+> IL6		PromoterBinding	The regulatory region of the IL-6 gene contains putative binding sites for such stress-activated transcription factors as nuclear factor ?B and nuclear factor/IL-6 (NF/IL6) (17) whose DNA binding activities increase with aging in mouse heart and liver, respectively (18, 19).	info:pmid/11382779#body:180
NF-kB --+> IL6		PromoterBinding	Stimulation of microglia with lipopolysaccharide led to an increase in nuclear factor-?B binding to TNF-a, IL-6, interleukin-1ß, and iNOS promoters compared with unstimulated cells; in all cases, treatment with VIP and PACAP significantly inhibited the binding (Fig. 5A , left panels).	info:pmid/12525573#body:183
NF-kB --+> IL6		PromoterBinding	EW-7 cells, transiently transfected with the plasmid construct linking IL-6 promoter containing the NF-?B site to the chloramphenicol acetyltransferase reporter gene, expressed increased activity in the presence of TNF-a (Fig. 7 B), and the addition of the three interferons significantly enhanced this activity (Fig. 7 B).	info:pmid/12105194#body:258
NF-kB --+> IL6		PromoterBinding	For example, binding sites for glucocorticoid receptors, activator protein-1, cAMP-response element-binding protein, nuclear factor for IL-6 (NF-IL6), and NF-?B are present in the promoter region of the IL-6 gene (47-49), whereas, the IL-8 promoter contains binding sites for activator protein-1, NF-IL6, and NF-?B (22,50).	info:pmid/11884401#body:217
NF-kB --+> IL6		PromoterBinding	Recombinant B-Myb specifically bound to the ADF element in EMSA (Fig. 4C) because the EMSA complex was competed off by the cold homologous oligoduplex, by the Myb element in the Stat6 promoter (35), and by the ADF-like element in the human retinoic acid receptor-ß gene, but no competition was observed with the mutant ADF oligo (three point mutations), with the NF-?B element in the IL6 promoter, a…	info:pmid/18945670#body:224
NF-kB --+> IL6		PromoterBinding	NF-?B binding sites are found in TNF-a and IL-6 promoters regions .	info:pmid/11367517#body:120
NF-kB --+> IL6		PromoterBinding	The IL-6 promoter contains many binding sites for transcription factors including NF-?B.	info:pmid/17692882#body:78
NF-kB --+> IL6		PromoterBinding	In fact, the NF-?B consensus sequence is found on the IL-6 promoter (42, 43).	info:pmid/22927445#cont:153
NF-kB --+> IL6		PromoterBinding	Activated NF-?B then binds to the IL-6 promoter and induces IL-6 gene expression .	info:pmid/21256825#body:75
FKBP5 ---- HSP90AA1		Binding	FKBP51 (the 51-kDa FKBP) associates with heat shock protein 90 (Hsp90) and appears in functionally mature steroid receptor complexes.	info:pmid/12538866#abs:4
FKBP5 ---- HSP90AA1		Binding	Using recombinant proteins, we show that FKBP51 stimulates recruitment of the cochaperone p23 to the ATP-bound form of Hsp90, forming an FKBP51-Hsp90-p23 superchaperone complex.	info:pmid/20048054#abs:4
FKBP5 ---- HSP90AA1		Binding	The level of Hsp90 binding to full-length FKBP51 was defined as 100%.	info:pmid/12611898#cont:173
FKBP5 ---- HSP90AA1		Binding	These immunophilins, FKBP51 and FKBP52, as well as CYP40, bind at the same site on hsp90 (Refs. 14 , 18 ; see Ref. 1 for a review).	info:pmid/9658403#cont:24
FKBP5 ---- HSP90AA1		Binding	The three hsp90-binding TPR domain immunophilins—FKBP52, FKBP51, and CyP-40—were discovered as components of steroid receptor•hsp90 heterocomplexes.	info:pmid/12563018#cont:60
FKBP5 ---- HSP90AA1		Binding	FKBP51 associates with heat shock protein 90 and appears in functionally mature steroid receptor complexes, which leads to steroid hyposensitivity ( 39 ).	info:pmid/12865428#cont:190
FKBP5 ---- HSP90AA1		Binding	In addition to hsp90 and p23, mature receptor complexes also contain one of several large immunophilins, notably FKBP52, FKBP51/54, and Cyp40, which bind directly to hsp90 ( 65 ).	info:pmid/10894147#cont:288
FKBP5 ---- HSP90AA1		Binding	DISCUSSION TOP ABSTRACT INTRODUCTION RESULTS DISCUSSION MATERIALS AND METHODS REFERENCES Three Hsp90-binding immunophilins, FKBP51, FKBP52, and Cyp40, have been identified in steroid receptor complexes.	info:pmid/9514152#cont:209
FKBP5 ---- HSP90AA1		Binding	Moreover, both FKBP51 and FKBP52 were coprecipitated with hsp90 to similar extents, excluding denaturation of FKBP51 as a remotely possible explanation for the lack of coprecipitation with dynein ( Fig. 4 A ).	info:pmid/15591061#cont:165
FKBP5 ---- HSP90AA1		Binding	The lack of inhibitory activity of these deletion mutants did not result from loss of Hsp90 binding because Hsp90 was coprecipitated as efficiently with squirrel monkey FKBP51 lacking FK1 as with the wild-type protein (Fig. 7C ).	info:pmid/15802496#cont:183
NF-kB --+> BCL2		PromoterBinding	Bcl-2 promoter analysis showed multiple putative nuclear factor kappaB binding sites.	info:pmid/12835724#abs:3
NF-kB --+> BCL2		PromoterBinding	NF-kappaB binding sites are present in the promoter of Bcl-2, suggesting that genistein might inhibit the expression of Bcl-2 through down-regulation of NF-kappaB.	info:pmid/18761399#abs:7
NF-kB --+> BCL2		PromoterBinding	Carboplatin inhibited nuclear factor kappaB binding to its response element present in Bcl-2 promoter resulting in downregulation of antiapoptotic Bcl-2 protein.	info:pmid/15120608#abs:7
NF-kB --+> BCL2		PromoterBinding	Curcumin, an nuclear factor-kappaB inhibitor, and mutation of the nuclear factor-kappaB responsive element in the bcl-2 promoter, blocked butyrate-induced bcl-2 promoter activity.	info:pmid/15934930#abs:5
NF-kB --+> BCL2		PromoterBinding	NF-kappaB activation can prevent the death of neurons by inducing the production of anti apoptotic proteins such as Bcl-2, IAPs and manganese superoxide dismutase (Mn-SOD).	info:pmid/16397579#abs:5
NF-kB --+> BCL2		PromoterBinding	Proapoptotic genes, such as bax, are generally regulated by the p53 family of transcription factors, whereas NF-kappaB subunits can activate the transcription of anti apoptotic Bcl-2 members.	info:pmid/18034190#abs:2
NF-kB --+> BCL2		PromoterBinding	We have previously shown that treatment of PC3 cells with IP6 induces the transcription of a subset of nuclear factor-kappaB (NF-kappaB)-responsive and pro-apoptotic BCL-2 family genes.	info:pmid/18941459#abs:4
NF-kB --+> BCL2		PromoterBinding	TGF-alpha increased MUC5AC and Bcl-2 expression, an effect that was prevented by inhibitors of EGFR tyrosine kinase (AG1478), MEK (PD98059), and NF-kappaB (CAPE).	info:pmid/18307528#abs:7
NF-kB --+> BCL2		PromoterBinding	Taken together, we present a molecular mechanism where Id-1 regulates p53 and NF-kappaB pathways, which in turn regulates Bax and Bcl-2 genes, thus providing a survival advantage under exogenous stress such as serum-free or taxol treatment in MCF-7 breast cancer cells.	info:pmid/18158619#abs:8
NF-kB --+> BCL2		PromoterBinding	Biochemical analysis revealed that ASA inhibited NF-kappaB activity, which is known to regulate BCL-2 gene expression, by dephosphorylating IkappaB-alpha and inhibiting IKKbeta activity but not by affecting the HER-2/neu phosphatidylinositol 3-kinase-Akt signal pathway.	info:pmid/16199534#abs:7
NF-kB --+> BCL2		PromoterBinding	Our combined findings suggest that the following sequence of events may take place following activation of mDBS binding sites: DHEA-BSA induces an acute but transient sequential phosphorylation of the pro-survival kinases Src/PKC(a/b)/MEK1/2/ERK1/2 which, in their turn, activate transcription factors cAMP responsive element binding protein and nuclear factor kappa B which induce the expression of…	info:pmid/19013851#abs:5
NF-kB --+> BCL2		PromoterBinding	Recently, the presence of Nuclear factor ?B site has been demonstrated in the promoters of human bcl-2 andbcl-x (48).	info:pmid/10085086#body:272
NF-kB --+> BCL2		PromoterBinding	We also examined the binding of NF-?B proteins to this region of the bcl-2 promoter containing the CRE and Sp1 sites.	info:pmid/16982684#body:175
NF-kB --+> BCL2		PromoterBinding	Recent studies show that the promoter regions of Bcl-2 family genes contain NF-?B sites (37), and, indeed, survival mechanisms mediated by NF-?B and ...	info:pmid/10642596#body:230
NF-kB --+> BCL2		PromoterBinding	The transcription factor nuclear factor-?B site has been identified in the promoters of bcl-2 and bax as well as numerous other genes that play a role in ...	info:pmid/12574204#body:60
NF-kB --+> BCL2		PromoterBinding	In the nucleus, NF-?B binds to specific response elements in the promoter of target genes, including proinflammatory cytokines but also antiapoptotic Bcl-2 elements.	info:pmid/12721362#body:52
NF-kB --+> BCL2		PromoterBinding	We first investigated whether Vpr-(52-96) peptide inhibited the binding of NF?B, CREB, and Sp1 to their binding sites present in the Bcl2 promoter by gel shift assay.	info:pmid/17158886#body:207
NF-kB --+> BCL2		PromoterBinding	The location of NF-?B transcription factor binding site(s) in the bcl-2 promoter regions was identified by DNase I footprinting analysis using purified recombinant p50 (NF-?B1) protein (Figure 1).	info:pmid/11704864#body:101
NF-kB --+> BCL2		PromoterBinding	Finally, the effect of phosphatidylinositol-3 kinase inhibition on this NF-?B binding to the -736 nt site in the BCL-2 promoter was examined by treating the cells with LY294004 for 5 h prior to nuclear protein harvest.	info:pmid/12865934#body:172
NF-kB --+> BCL2		PromoterBinding	We and others have reported that genistein down-regulates NF-?B, Bcl-2, Bcl-xL, and survivin and up-regulates p21WAF1 (19, 37, 38) and that NF-?B binding sites were found in the promoter of Bcl-2, Bcl-xL, and survivin (39-41), suggesting that genistein might inhibit the expression of Bcl-2, Bcl-xL, and survivin through down-regulation of NF-?B.	info:pmid/16061678#body:216
NF-kB --+> BCL2		PromoterBinding	Similar to the nuclear factor-kB sites found in the interleukin-2 gene [ 36], the pro-interleukin-1b promoter [ 37] and the bcl-2 promoter [ 19] to cite some examples, these sequences differ to some extent from the consensus nuclear factor-kB binding motif 5´ GGGRHTYYCC 3´.	info:pmid/12137562#body:199
NF-kB --+> BCL2		PromoterBinding	A previous study of Pugazhenthi group's indicated that Akt could enhance CREB activity and consequently upregulate Bcl-2 expression through binding with CRE contained in the promoter region of Bcl-2 (that is phosphatidylinositol-3 kinase/Akt/CREB/Bcl-2 pathway).17 But, Catz et al18 declared that NF-?B could transcriptionally regulate Bcl-2 gene through binding with a NF-?B site in the promoter re…	info:pmid/15510173#body:132
NF-kB --+> BCL2		PromoterBinding	NF-?B is known to bind Bcl-2 promoter and activate Bcl-2 gene expression.	info:doi/10.1016/S0006-291X(03)00869-6#body:67
NF-kB --+> BCL2		PromoterBinding	Additionally, we have recently characterized an nuclear factor-?B site in the BCL-2 promoter that is under the control of the Akt signaling pathway.	info:pmid/15051014#body:104
NF-kB --+> BCL2		PromoterBinding	Indeed, Bcl-2 levels are reduced in p50 -/-p52 -/- and c-Rel -/-RelA -/- double knock-out mice and the Bcl-2 promoter contains potential NF-?B-binding sites .	info:pmid/16914324#body:151
NF-kB --+> BCL2		PromoterBinding	Moreover, the presence of nuclear factor-kappa B binding site has been demonstrated in the promoters of human bcl-2 and bcl-xL .	info:pmid/20079806#body:105
NF-kB --+> BCL2		PromoterBinding	Not surprisingly, examination of the upstream promoter sequences (0 to -2700 bp) of the Bcl2 gene demonstrates the presence of 2 consensus binding sites for the transcription factor NF-?B.	info:pmid/22902023#body:99
NF-kB --+> BCL2		PromoterBinding	Mutation of an NF-kB site at -736 nt within the promoter was previously created and characterized; this mutation eliminates NF-?B binding to the BCL-2 promoter and abolishes AKT/NF-kB mediated activation of BCL-2 gene transcription .	info:pmid/16022909#body:27
AR ---> FKBP5		Expression	Abstract/FREE Full Text ? Magee, J.A. , Chang, L.W. , Stormo, G.D. , Milbrandt, J. ( 2006 ) Direct, androgen receptor-mediated regulation of the FKBP5 gene via a distal enhancer element .	info:pmid/17699749#cont:361
NR3C1 ---| MAPK1		Regulation	The decreased phosphorylation of ERK1/2 in dexamethasone-treated cells was attenuated by glucocorticoid receptor blockade.	info:pmid/18097517#abs:7
NR3C1 ---| MAPK1		Regulation	On the signaling level, glucocorticoid receptor decreased expression and inhibited activity of the MAP-kinases including p38, JNK/SAPK, Mek1/2 and Erk1/2.	info:pmid/17016446#abs:9
NR3C1 ---| MAPK1		Regulation	The activity of ERK1/2 was constitutively augmented in glucocorticoid receptor(-/-) skin and mouse primary keratinocytes relative to wild type, which suggests that glucocorticoid receptor modulates skin homeostasis, at least partially, by antagonizing ERK function.	info:pmid/18039792#abs:8
NR3C1 ---| MAPK1		Regulation	Our findings showed for the first time that RSE protects hearts subjected to acute ischemia-reperfusion injury and the infarct size reduction effect of RSE is associated with glucocorticoid receptor and/or estrogen receptor-mediated Akt and Erk1/2 activation in an endothelium nitric oxide synthase-dependent manner.	info:pmid/21396997#abs:11
NR3C1 ---| MAPK1		Regulation	These data suggest that GR-activation inhibits paclitaxel-induced ERK1/2 and JNK activation.	info:pmid/15590693#cont:167
NR3C1 ---| MAPK1		Regulation	Glucocorticoid receptor-TR decreased the basal rate of ERK phosphorylation, although the kinetics of PMA induction was similar to that for wild-type mice ( ...	info:pmid/18174358#body:209
NR3C1 ---| MAPK1		Regulation	... glucocorticoid receptor-evoked ERK1/2 activation is mediated by a G protein-PKC pathway (10), obviously distinct from the intracellular pathway that ...	info:pmid/20160127#body:272
NR3C1 ---| MAPK1		Regulation	... years, evidence has emerged that glucocorticoid receptor plays important roles in regulating cell proliferation by modulating the activity of ERK1/2 and p38 ...	info:pmid/18728125#body:212
NR3C1 ---| MAPK1		Regulation	... ERK phosphorylation is dependent on glucocorticoid receptor, protein synthesis and protein tyrosine phosphatase activity A 2-h treatment with dexamethasone ...	info:pmid/12538600#body:219
NR3C1 ---| MAPK3		Regulation	The decreased phosphorylation of ERK1/2 in dexamethasone-treated cells was attenuated by GR blockade.	info:pmid/18097517#abs:7
NR3C1 ---| MAPK3		Regulation	On the signaling level, GR decreased expression and inhibited activity of the MAP-kinases (MAPKs) including p38, JNK/SAPK, Mek1/2 and Erk1/2.	info:pmid/17016446#abs:9
NR3C1 ---| MAPK3		Regulation	These data suggest that GR-activation inhibits paclitaxel-induced ERK1/2 and JNK activation.	info:pmid/15590693#cont:167
